# Supplementary material for: A next-generation dual guide CRISPR system for genetic interaction library screening
Source: Nat Commun. 2025 Dec 6;17:561. doi: 10.1038/s41467-025-67256-9 (PMC12808759; doi:10.1038/s41467-025-67256-9)
Supplement: Supplementary file 3 — Supplementary Data 1 [file 41467_2025_67256_MOESM3_ESM.xlsx]

## Sheet: Legend
Supplementary data 1. Pilot library design and results
Design of 8914 vectors for the pilot library and counts in each library. Columns show guide pair identifier (ID), category (Notes), sgRNA scaffold type (Scaffold) as well as information for each guide in the pair. This comprises WGE 45 identifier (sgRNAx_WGE_ID), target site (sgRNAx_WGE_Sequence), any library that it has been previously used in (sgRNAx_Library), gene identifier (sgRNAx_Approved_S…

## Sheet: Library
ID	Notes	Scaffold	sgRNA1_WGE_ID	sgRNA1_WGE_Sequence	sgRNA1_Library	sgRNA1_Approved_Symbol	sgRNA1_Off_Target	sgRNA1_Chr	sgRNA1_Start	sgRNA1_End	sgRNA1_Strand	sgRNA1_Confidence	sgRNA2_WGE_ID	sgRNA2_WGE_Sequence	sgRNA2_Library	sgRNA2_Approved_Symbol	sgRNA2_Off_Target	sgRNA2_Chr	sgRNA2_Start	sgRNA2_End	sgRNA2_Strand	sgRNA2_Confidence	Scaffold_Sequence	Linker_Sequence	tRNA_Sequence	Oligo_Sequence	sgRNA1	sgRNA2	sgRNA1_class	sgRNA2_class	vector_class	GI_PILOT_LIB2_500x_D14_Rep2 rawcounts	GI_PILOT_LIB2_100x_D14_Rep1 rawcounts	GI_PILOT_LIB2_100x_D14_Rep2 rawcounts	GI_PILOT_LIB2_500x_Plasmid rawcounts	GI_PILOT_LIB2_Plasmid rawcounts	GI_PILOT_LIB2_PCR500x_D14_Rep1 rawcounts	GI_PILOT_LIB2_PCR500x_D3 rawcounts	GI_PILOT_LIB2_500x_D3 rawcounts	GI_PILOT_LIB2_100x_D14_Rep3 rawcounts	GI_PILOT_LIB2_PCR500x_D14_Rep3 rawcounts	GI_PILOT_LIB2_PCR500x_D14_Rep2 rawcounts	GI_PILOT_LIB2_500x_D14_Rep1 rawcounts	GI_PILOT_LIB2_500x_D14_Rep3 rawcounts	GI_PILOT_LIB2_100x_D3 rawcounts	GI_PILOT_LIB2_500x_D14_Rep1	GI_PILOT_LIB2_500x_D14_Rep2	GI_PILOT_LIB2_500x_D14_Rep3	GI_PILOT_LIB2_100x_D14_Rep1
DG0000001	GIpairs	Wildtype	903907510	GCTTCGGGCAACCCTACGGCCGG	KosukeYusa	ARID1A	{0: 1, 1: 0, 2: 0, 3: 0, 4: 29}	1	26696849	26696871	+	Green	1017672369	GGTTCTGGCCGGCGAAGCGCTGG	KosukeYusa	ARID1B	{0: 1, 1: 0, 2: 1, 3: 3, 4: 96}	6	156779135	156779157	-	Green	GTTTTAGAGCTAGAAATAGCAAGTTAAAATAAGGCTAGTCCGTTATCAACTTGAAAAAGTGGCACCGAGTCGGTGC	GCAGAG	GCATTGGTGGTTCAGTGGTAGAATTCTCGCCTCCCACGCGGGAGACCCGGGTTCAATTCCCGGCCAATGCA	ATCTTGTGGAAAGGACGAAACACCGCTTCGGGCAACCCTACGGCGTTTTAGAGCTAGAAATAGCAAGTTAAAATAAGGCTAGTCCGTTATCAACTTGAAAAAGTGGCACCGAGTCGGTGCGCAGAGGCATTGGTGGTTCAGTGGTAGAATTCTCGCCTCCCACGCGGGAGACCCGGGTTCAATTCCCGGCCAATGCAGGTTCTGGCCGGCGAAGCGCGTTTAAGAGCTATGCTGGAAACAGCAT	GCTTCGGGCAACCCTACGGC	GGTTCTGGCCGGCGAAGCGC	unclassified	unclassified	unclassified + unclassified	113	57	102	135	158	147	74	75	75	150	144	150	136	77	0.925987	0.924714	0.786414	-0.526517
DG0000002	GIpairs	Wildtype	903907510	GCTTCGGGCAACCCTACGGCCGG	KosukeYusa	ARID1A	{0: 1, 1: 0, 2: 0, 3: 0, 4: 29}	1	26696849	26696871	+	Green	1017672447	CCTGGGCGGCCGCGCAACAAAGG	KosukeYusa	ARID1B	{0: 1, 1: 0, 2: 0, 3: 1, 4: 40}	6	156779395	156779417	+	Green	GTTTTAGAGCTAGAAATAGCAAGTTAAAATAAGGCTAGTCCGTTATCAACTTGAAAAAGTGGCACCGAGTCGGTGC	GCAGAG	GCATTGGTGGTTCAGTGGTAGAATTCTCGCCTCCCACGCGGGAGACCCGGGTTCAATTCCCGGCCAATGCA	ATCTTGTGGAAAGGACGAAACACCGCTTCGGGCAACCCTACGGCGTTTTAGAGCTAGAAATAGCAAGTTAAAATAAGGCTAGTCCGTTATCAACTTGAAAAAGTGGCACCGAGTCGGTGCGCAGAGGCATTGGTGGTTCAGTGGTAGAATTCTCGCCTCCCACGCGGGAGACCCGGGTTCAATTCCCGGCCAATGCAGCTGGGCGGCCGCGCAACAAGTTTAAGAGCTATGCTGGAAACAGCAT	GCTTCGGGCAACCCTACGGC	GCTGGGCGGCCGCGCAACAA	unclassified	unclassified	unclassified + unclassified	89	127	62	175	263	99	57	85	108	121	89	178	139	47	0.992943	0.404265	0.639171	1.32563
DG0000003	GIpairs	Wildtype	903907510	GCTTCGGGCAACCCTACGGCCGG	KosukeYusa	ARID1A	{0: 1, 1: 0, 2: 0, 3: 0, 4: 29}	1	26696849	26696871	+	Green	1017672326	GCTATGGGGGCTCGTCCGCGGGG	KosukeYusa	ARID1B	{0: 1, 1: 0, 2: 0, 3: 0, 4: 21}	6	156778999	156779021	+	Green	GTTTTAGAGCTAGAAATAGCAAGTTAAAATAAGGCTAGTCCGTTATCAACTTGAAAAAGTGGCACCGAGTCGGTGC	GCAGAG	GCATTGGTGGTTCAGTGGTAGAATTCTCGCCTCCCACGCGGGAGACCCGGGTTCAATTCCCGGCCAATGCA	ATCTTGTGGAAAGGACGAAACACCGCTTCGGGCAACCCTACGGCGTTTTAGAGCTAGAAATAGCAAGTTAAAATAAGGCTAGTCCGTTATCAACTTGAAAAAGTGGCACCGAGTCGGTGCGCAGAGGCATTGGTGGTTCAGTGGTAGAATTCTCGCCTCCCACGCGGGAGACCCGGGTTCAATTCCCGGCCAATGCAGCTATGGGGGCTCGTCCGCGGTTTAAGAGCTATGCTGGAAACAGCAT	GCTTCGGGCAACCCTACGGC	GCTATGGGGGCTCGTCCGCG	unclassified	unclassified	unclassified + unclassified	140	162	119	214	345	194	85	127	171	168	174	216	216	106	0.696579	0.479385	0.697411	0.511976
DG0000004	GIpairs	Wildtype	903907510	GCTTCGGGCAACCCTACGGCCGG	KosukeYusa	ARID1A	{0: 1, 1: 0, 2: 0, 3: 0, 4: 29}	1	26696849	26696871	+	Green	1017712232	CTTTGACGCAGACGTAGAGTCGG	KosukeYusa	ARID1B	{0: 1, 1: 0, 2: 0, 3: 1, 4: 38}	6	157181136	157181158	-	Green	GTTTTAGAGCTAGAAATAGCAAGTTAAAATAAGGCTAGTCCGTTATCAACTTGAAAAAGTGGCACCGAGTCGGTGC	GCAGAG	GCATTGGTGGTTCAGTGGTAGAATTCTCGCCTCCCACGCGGGAGACCCGGGTTCAATTCCCGGCCAATGCA	ATCTTGTGGAAAGGACGAAACACCGCTTCGGGCAACCCTACGGCGTTTTAGAGCTAGAAATAGCAAGTTAAAATAAGGCTAGTCCGTTATCAACTTGAAAAAGTGGCACCGAGTCGGTGCGCAGAGGCATTGGTGGTTCAGTGGTAGAATTCTCGCCTCCCACGCGGGAGACCCGGGTTCAATTCCCGGCCAATGCAGTTTGACGCAGACGTAGAGTGTTTAAGAGCTATGCTGGAAACAGCAT	GCTTCGGGCAACCCTACGGC	GTTTGACGCAGACGTAGAGT	unclassified	unclassified	unclassified + unclassified	69	64	93	61	103	67	56	45	36	59	61	92	77	11	0.95184	0.944241	0.698816	2.38133
DG0000005	GIpairs	Wildtype	903911503	GCGGTACCCGATGACCATGCAGG	KosukeYusa	ARID1A	{0: 1, 1: 0, 2: 0, 3: 0, 4: 19}	1	26729797	26729819	+	Green	1017672369	GGTTCTGGCCGGCGAAGCGCTGG	KosukeYusa	ARID1B	{0: 1, 1: 0, 2: 1, 3: 3, 4: 96}	6	156779135	156779157	-	Green	GTTTTAGAGCTAGAAATAGCAAGTTAAAATAAGGCTAGTCCGTTATCAACTTGAAAAAGTGGCACCGAGTCGGTGC	GCAGAG	GCATTGGTGGTTCAGTGGTAGAATTCTCGCCTCCCACGCGGGAGACCCGGGTTCAATTCCCGGCCAATGCA	ATCTTGTGGAAAGGACGAAACACCGCGGTACCCGATGACCATGCGTTTTAGAGCTAGAAATAGCAAGTTAAAATAAGGCTAGTCCGTTATCAACTTGAAAAAGTGGCACCGAGTCGGTGCGCAGAGGCATTGGTGGTTCAGTGGTAGAATTCTCGCCTCCCACGCGGGAGACCCGGGTTCAATTCCCGGCCAATGCAGGTTCTGGCCGGCGAAGCGCGTTTAAGAGCTATGCTGGAAACAGCAT	GCGGTACCCGATGACCATGC	GGTTCTGGCCGGCGAAGCGC	unclassified	unclassified	unclassified + unclassified	210	157	181	306	457	235	136	164	152	329	193	339	290	90	0.977984	0.695339	0.754279	0.701563
DG0000006	GIpairs	Wildtype	903911503	GCGGTACCCGATGACCATGCAGG	KosukeYusa	ARID1A	{0: 1, 1: 0, 2: 0, 3: 0, 4: 19}	1	26729797	26729819	+	Green	1017672447	CCTGGGCGGCCGCGCAACAAAGG	KosukeYusa	ARID1B	{0: 1, 1: 0, 2: 0, 3: 1, 4: 40}	6	156779395	156779417	+	Green	GTTTTAGAGCTAGAAATAGCAAGTTAAAATAAGGCTAGTCCGTTATCAACTTGAAAAAGTGGCACCGAGTCGGTGC	GCAGAG	GCATTGGTGGTTCAGTGGTAGAATTCTCGCCTCCCACGCGGGAGACCCGGGTTCAATTCCCGGCCAATGCA	ATCTTGTGGAAAGGACGAAACACCGCGGTACCCGATGACCATGCGTTTTAGAGCTAGAAATAGCAAGTTAAAATAAGGCTAGTCCGTTATCAACTTGAAAAAGTGGCACCGAGTCGGTGCGCAGAGGCATTGGTGGTTCAGTGGTAGAATTCTCGCCTCCCACGCGGGAGACCCGGGTTCAATTCCCGGCCAATGCAGCTGGGCGGCCGCGCAACAAGTTTAAGAGCTATGCTGGAAACAGCAT	GCGGTACCCGATGACCATGC	GCTGGGCGGCCGCGCAACAA	unclassified	unclassified	unclassified + unclassified	157	186	125	285	430	181	80	122	142	199	126	233	225	85	0.862927	0.701431	0.813567	1.0271
DG0000007	GIpairs	Wildtype	903911503	GCGGTACCCGATGACCATGCAGG	KosukeYusa	ARID1A	{0: 1, 1: 0, 2: 0, 3: 0, 4: 19}	1	26729797	26729819	+	Green	1017672326	GCTATGGGGGCTCGTCCGCGGGG	KosukeYusa	ARID1B	{0: 1, 1: 0, 2: 0, 3: 0, 4: 21}	6	156778999	156779021	+	Green	GTTTTAGAGCTAGAAATAGCAAGTTAAAATAAGGCTAGTCCGTTATCAACTTGAAAAAGTGGCACCGAGTCGGTGC	GCAGAG	GCATTGGTGGTTCAGTGGTAGAATTCTCGCCTCCCACGCGGGAGACCCGGGTTCAATTCCCGGCCAATGCA	ATCTTGTGGAAAGGACGAAACACCGCGGTACCCGATGACCATGCGTTTTAGAGCTAGAAATAGCAAGTTAAAATAAGGCTAGTCCGTTATCAACTTGAAAAAGTGGCACCGAGTCGGTGCGCAGAGGCATTGGTGGTTCAGTGGTAGAATTCTCGCCTCCCACGCGGGAGACCCGGGTTCAATTCCCGGCCAATGCAGCTATGGGGGCTCGTCCGCGGTTTAAGAGCTATGCTGGAAACAGCAT	GCGGTACCCGATGACCATGC	GCTATGGGGGCTCGTCCGCG	unclassified	unclassified	unclassified + unclassified	296	225	197	252	549	195	156	140	198	330	264	324	314	90	1.13976	1.41597	1.0955	1.21896
DG0000008	GIpairs	Wildtype	903911503	GCGGTACCCGATGACCATGCAGG	KosukeYusa	ARID1A	{0: 1, 1: 0, 2: 0, 3: 0, 4: 19}	1	26729797	26729819	+	Green	1017712232	CTTTGACGCAGACGTAGAGTCGG	KosukeYusa	ARID1B	{0: 1, 1: 0, 2: 0, 3: 1, 4: 38}	6	157181136	157181158	-	Green	GTTTTAGAGCTAGAAATAGCAAGTTAAAATAAGGCTAGTCCGTTATCAACTTGAAAAAGTGGCACCGAGTCGGTGC	GCAGAG	GCATTGGTGGTTCAGTGGTAGAATTCTCGCCTCCCACGCGGGAGACCCGGGTTCAATTCCCGGCCAATGCA	ATCTTGTGGAAAGGACGAAACACCGCGGTACCCGATGACCATGCGTTTTAGAGCTAGAAATAGCAAGTTAAAATAAGGCTAGTCCGTTATCAACTTGAAAAAGTGGCACCGAGTCGGTGCGCAGAGGCATTGGTGGTTCAGTGGTAGAATTCTCGCCTCCCACGCGGGAGACCCGGGTTCAATTCCCGGCCAATGCAGTTTGACGCAGACGTAGAGTGTTTAAGAGCTATGCTGGAAACAGCAT	GCGGTACCCGATGACCATGC	GTTTGACGCAGACGTAGAGT	unclassified	unclassified	unclassified + unclassified	78	47	59	80	125	78	39	45	73	41	75	79	81	21	0.734531	1.11937	0.770994	1.04384
DG0000009	GIpairs	Wildtype	903907422	GCCGCCGGGCAGGAAAGCGAGGG	KosukeYusa	ARID1A	{0: 1, 1: 0, 2: 0, 3: 10, 4: 121}	1	26696560	26696582	+	Green	1017672369	GGTTCTGGCCGGCGAAGCGCTGG	KosukeYusa	ARID1B	{0: 1, 1: 0, 2: 1, 3: 3, 4: 96}	6	156779135	156779157	-	Green	GTTTTAGAGCTAGAAATAGCAAGTTAAAATAAGGCTAGTCCGTTATCAACTTGAAAAAGTGGCACCGAGTCGGTGC	GCAGAG	GCATTGGTGGTTCAGTGGTAGAATTCTCGCCTCCCACGCGGGAGACCCGGGTTCAATTCCCGGCCAATGCA	ATCTTGTGGAAAGGACGAAACACCGCCGCCGGGCAGGAAAGCGAGTTTTAGAGCTAGAAATAGCAAGTTAAAATAAGGCTAGTCCGTTATCAACTTGAAAAAGTGGCACCGAGTCGGTGCGCAGAGGCATTGGTGGTTCAGTGGTAGAATTCTCGCCTCCCACGCGGGAGACCCGGGTTCAATTCCCGGCCAATGCAGGTTCTGGCCGGCGAAGCGCGTTTAAGAGCTATGCTGGAAACAGCAT	GCCGCCGGGCAGGAAAGCGA	GGTTCTGGCCGGCGAAGCGC	unclassified	unclassified	unclassified + unclassified	152	101	108	197	272	219	100	94	154	188	118	189	193	84	0.935289	1.02787	0.966182	0.167239
DG0000010	GIpairs	Wildtype	903907422	GCCGCCGGGCAGGAAAGCGAGGG	KosukeYusa	ARID1A	{0: 1, 1: 0, 2: 0, 3: 10, 4: 121}	1	26696560	26696582	+	Green	1017672447	CCTGGGCGGCCGCGCAACAAAGG	KosukeYusa	ARID1B	{0: 1, 1: 0, 2: 0, 3: 1, 4: 40}	6	156779395	156779417	+	Green	GTTTTAGAGCTAGAAATAGCAAGTTAAAATAAGGCTAGTCCGTTATCAACTTGAAAAAGTGGCACCGAGTCGGTGC	GCAGAG	GCATTGGTGGTTCAGTGGTAGAATTCTCGCCTCCCACGCGGGAGACCCGGGTTCAATTCCCGGCCAATGCA	ATCTTGTGGAAAGGACGAAACACCGCCGCCGGGCAGGAAAGCGAGTTTTAGAGCTAGAAATAGCAAGTTAAAATAAGGCTAGTCCGTTATCAACTTGAAAAAGTGGCACCGAGTCGGTGCGCAGAGGCATTGGTGGTTCAGTGGTAGAATTCTCGCCTCCCACGCGGGAGACCCGGGTTCAATTCCCGGCCAATGCAGCTGGGCGGCCGCGCAACAAGTTTAAGAGCTATGCTGGAAACAGCAT	GCCGCCGGGCAGGAAAGCGA	GCTGGGCGGCCGCGCAACAA	unclassified	unclassified	unclassified + unclassified	97	88	71	141	220	112	65	78	119	143	81	163	163	56	0.989251	0.650069	0.990082	0.549692
DG0000011	GIpairs	Wildtype	903907422	GCCGCCGGGCAGGAAAGCGAGGG	KosukeYusa	ARID1A	{0: 1, 1: 0, 2: 0, 3: 10, 4: 121}	1	26696560	26696582	+	Green	1017672326	GCTATGGGGGCTCGTCCGCGGGG	KosukeYusa	ARID1B	{0: 1, 1: 0, 2: 0, 3: 0, 4: 21}	6	156778999	156779021	+	Green	GTTTTAGAGCTAGAAATAGCAAGTTAAAATAAGGCTAGTCCGTTATCAACTTGAAAAAGTGGCACCGAGTCGGTGC	GCAGAG	GCATTGGTGGTTCAGTGGTAGAATTCTCGCCTCCCACGCGGGAGACCCGGGTTCAATTCCCGGCCAATGCA	ATCTTGTGGAAAGGACGAAACACCGCCGCCGGGCAGGAAAGCGAGTTTTAGAGCTAGAAATAGCAAGTTAAAATAAGGCTAGTCCGTTATCAACTTGAAAAAGTGGCACCGAGTCGGTGCGCAGAGGCATTGGTGGTTCAGTGGTAGAATTCTCGCCTCCCACGCGGGAGACCCGGGTTCAATTCCCGGCCAATGCAGCTATGGGGGCTCGTCCGCGGTTTAAGAGCTATGCTGGAAACAGCAT	GCCGCCGGGCAGGAAAGCGA	GCTATGGGGGCTCGTCCGCG	unclassified	unclassified	unclassified + unclassified	118	121	123	209	359	178	107	107	118	259	161	195	243	55	0.794983	0.479408	1.11189	1.03202
DG0000012	GIpairs	Wildtype	903907422	GCCGCCGGGCAGGAAAGCGAGGG	KosukeYusa	ARID1A	{0: 1, 1: 0, 2: 0, 3: 10, 4: 121}	1	26696560	26696582	+	Green	1017712232	CTTTGACGCAGACGTAGAGTCGG	KosukeYusa	ARID1B	{0: 1, 1: 0, 2: 0, 3: 1, 4: 38}	6	157181136	157181158	-	Green	GTTTTAGAGCTAGAAATAGCAAGTTAAAATAAGGCTAGTCCGTTATCAACTTGAAAAAGTGGCACCGAGTCGGTGC	GCAGAG	GCATTGGTGGTTCAGTGGTAGAATTCTCGCCTCCCACGCGGGAGACCCGGGTTCAATTCCCGGCCAATGCA	ATCTTGTGGAAAGGACGAAACACCGCCGCCGGGCAGGAAAGCGAGTTTTAGAGCTAGAAATAGCAAGTTAAAATAAGGCTAGTCCGTTATCAACTTGAAAAAGTGGCACCGAGTCGGTGCGCAGAGGCATTGGTGGTTCAGTGGTAGAATTCTCGCCTCCCACGCGGGAGACCCGGGTTCAATTCCCGGCCAATGCAGTTTGACGCAGACGTAGAGTGTTTAAGAGCTATGCTGGAAACAGCAT	GCCGCCGGGCAGGAAAGCGA	GTTTGACGCAGACGTAGAGT	unclassified	unclassified	unclassified + unclassified	71	73	98	98	142	126	52	67	114	76	88	114	103	27	0.69361	0.420385	0.549346	1.31848
DG0000013	GIpairs	Wildtype	903911478	TATGGGTTAGTCCCGCCATATGG	KosukeYusa	ARID1A	{0: 1, 1: 0, 2: 0, 3: 1, 4: 18}	1	26729693	26729715	-	Green	1017672369	GGTTCTGGCCGGCGAAGCGCTGG	KosukeYusa	ARID1B	{0: 1, 1: 0, 2: 1, 3: 3, 4: 96}	6	156779135	156779157	-	Green	GTTTTAGAGCTAGAAATAGCAAGTTAAAATAAGGCTAGTCCGTTATCAACTTGAAAAAGTGGCACCGAGTCGGTGC	GCAGAG	GCATTGGTGGTTCAGTGGTAGAATTCTCGCCTCCCACGCGGGAGACCCGGGTTCAATTCCCGGCCAATGCA	ATCTTGTGGAAAGGACGAAACACCGATGGGTTAGTCCCGCCATAGTTTTAGAGCTAGAAATAGCAAGTTAAAATAAGGCTAGTCCGTTATCAACTTGAAAAAGTGGCACCGAGTCGGTGCGCAGAGGCATTGGTGGTTCAGTGGTAGAATTCTCGCCTCCCACGCGGGAGACCCGGGTTCAATTCCCGGCCAATGCAGGTTCTGGCCGGCGAAGCGCGTTTAAGAGCTATGCTGGAAACAGCAT	GATGGGTTAGTCCCGCCATA	GGTTCTGGCCGGCGAAGCGC	unclassified	unclassified	unclassified + unclassified	202	195	233	194	256	157	131	117	244	203	181	248	266	84	1.01248	1.12344	1.11402	1.112
DG0000014	GIpairs	Wildtype	903911478	TATGGGTTAGTCCCGCCATATGG	KosukeYusa	ARID1A	{0: 1, 1: 0, 2: 0, 3: 1, 4: 18}	1	26729693	26729715	-	Green	1017672447	CCTGGGCGGCCGCGCAACAAAGG	KosukeYusa	ARID1B	{0: 1, 1: 0, 2: 0, 3: 1, 4: 40}	6	156779395	156779417	+	Green	GTTTTAGAGCTAGAAATAGCAAGTTAAAATAAGGCTAGTCCGTTATCAACTTGAAAAAGTGGCACCGAGTCGGTGC	GCAGAG	GCATTGGTGGTTCAGTGGTAGAATTCTCGCCTCCCACGCGGGAGACCCGGGTTCAATTCCCGGCCAATGCA	ATCTTGTGGAAAGGACGAAACACCGATGGGTTAGTCCCGCCATAGTTTTAGAGCTAGAAATAGCAAGTTAAAATAAGGCTAGTCCGTTATCAACTTGAAAAAGTGGCACCGAGTCGGTGCGCAGAGGCATTGGTGGTTCAGTGGTAGAATTCTCGCCTCCCACGCGGGAGACCCGGGTTCAATTCCCGGCCAATGCAGCTGGGCGGCCGCGCAACAAGTTTAAGAGCTATGCTGGAAACAGCAT	GATGGGTTAGTCCCGCCATA	GCTGGGCGGCCGCGCAACAA	unclassified	unclassified	unclassified + unclassified	100	74	70	126	170	85	39	53	85	73	73	116	113	33	1.05147	1.24321	1.01482	1.0541
DG0000015	GIpairs	Wildtype	903911478	TATGGGTTAGTCCCGCCATATGG	KosukeYusa	ARID1A	{0: 1, 1: 0, 2: 0, 3: 1, 4: 18}	1	26729693	26729715	-	Green	1017672326	GCTATGGGGGCTCGTCCGCGGGG	KosukeYusa	ARID1B	{0: 1, 1: 0, 2: 0, 3: 0, 4: 21}	6	156778999	156779021	+	Green	GTTTTAGAGCTAGAAATAGCAAGTTAAAATAAGGCTAGTCCGTTATCAACTTGAAAAAGTGGCACCGAGTCGGTGC	GCAGAG	GCATTGGTGGTTCAGTGGTAGAATTCTCGCCTCCCACGCGGGAGACCCGGGTTCAATTCCCGGCCAATGCA	ATCTTGTGGAAAGGACGAAACACCGATGGGTTAGTCCCGCCATAGTTTTAGAGCTAGAAATAGCAAGTTAAAATAAGGCTAGTCCGTTATCAACTTGAAAAAGTGGCACCGAGTCGGTGCGCAGAGGCATTGGTGGTTCAGTGGTAGAATTCTCGCCTCCCACGCGGGAGACCCGGGTTCAATTCCCGGCCAATGCAGCTATGGGGGCTCGTCCGCGGTTTAAGAGCTATGCTGGAAACAGCAT	GATGGGTTAGTCCCGCCATA	GCTATGGGGGCTCGTCCGCG	unclassified	unclassified	unclassified + unclassified	278	178	215	253	410	271	161	191	230	301	284	344	309	128	0.780316	0.880079	0.626806	0.376656
DG0000016	GIpairs	Wildtype	903911478	TATGGGTTAGTCCCGCCATATGG	KosukeYusa	ARID1A	{0: 1, 1: 0, 2: 0, 3: 1, 4: 18}	1	26729693	26729715	-	Green	1017712232	CTTTGACGCAGACGTAGAGTCGG	KosukeYusa	ARID1B	{0: 1, 1: 0, 2: 0, 3: 1, 4: 38}	6	157181136	157181158	-	Green	GTTTTAGAGCTAGAAATAGCAAGTTAAAATAAGGCTAGTCCGTTATCAACTTGAAAAAGTGGCACCGAGTCGGTGC	GCAGAG	GCATTGGTGGTTCAGTGGTAGAATTCTCGCCTCCCACGCGGGAGACCCGGGTTCAATTCCCGGCCAATGCA	ATCTTGTGGAAAGGACGAAACACCGATGGGTTAGTCCCGCCATAGTTTTAGAGCTAGAAATAGCAAGTTAAAATAAGGCTAGTCCGTTATCAACTTGAAAAAGTGGCACCGAGTCGGTGCGCAGAGGCATTGGTGGTTCAGTGGTAGAATTCTCGCCTCCCACGCGGGAGACCCGGGTTCAATTCCCGGCCAATGCAGTTTGACGCAGACGTAGAGTGTTTAAGAGCTATGCTGGAAACAGCAT	GATGGGTTAGTCCCGCCATA	GTTTGACGCAGACGTAGAGT	unclassified	unclassified	unclassified + unclassified	89	47	63	68	85	44	34	40	72	63	64	74	78	26	0.807678	1.47434	0.883496	0.743382
DG0000017	GIpairs	Wildtype	903907510	GCTTCGGGCAACCCTACGGCCGG	KosukeYusa	ARID1A	{0: 1, 1: 0, 2: 0, 3: 0, 4: 29}	1	26696849	26696871	+	Green	1167699490	GTGGGCGTAACTCACAGCCGTGG	KosukeYusa	KLK12	{0: 1, 1: 0, 2: 0, 3: 1, 4: 38}	19	51034072	51034094	-	Control	GTTTTAGAGCTAGAAATAGCAAGTTAAAATAAGGCTAGTCCGTTATCAACTTGAAAAAGTGGCACCGAGTCGGTGC	GCAGAG	GCATTGGTGGTTCAGTGGTAGAATTCTCGCCTCCCACGCGGGAGACCCGGGTTCAATTCCCGGCCAATGCA	ATCTTGTGGAAAGGACGAAACACCGCTTCGGGCAACCCTACGGCGTTTTAGAGCTAGAAATAGCAAGTTAAAATAAGGCTAGTCCGTTATCAACTTGAAAAAGTGGCACCGAGTCGGTGCGCAGAGGCATTGGTGGTTCAGTGGTAGAATTCTCGCCTCCCACGCGGGAGACCCGGGTTCAATTCCCGGCCAATGCAGTGGGCGTAACTCACAGCCGGTTTAAGAGCTATGCTGGAAACAGCAT	GCTTCGGGCAACCCTACGGC	GTGGGCGTAACTCACAGCCG	unclassified	non-essential	unclassified + non-essential	170	152	114	137	244	120	109	101	159	112	145	194	191	67	0.870123	1.08596	0.848583	1.07758
DG0000018	GIpairs	Wildtype	903907510	GCTTCGGGCAACCCTACGGCCGG	KosukeYusa	ARID1A	{0: 1, 1: 0, 2: 0, 3: 0, 4: 29}	1	26696849	26696871	+	Green	1058273241	TTTCCCAAACCACAACGGCCAGG	KosukeYusa	CYLC2	{0: 1, 1: 0, 2: 0, 3: 6, 4: 74}	9	103003192	103003214	+	Control	GTTTTAGAGCTAGAAATAGCAAGTTAAAATAAGGCTAGTCCGTTATCAACTTGAAAAAGTGGCACCGAGTCGGTGC	GCAGAG	GCATTGGTGGTTCAGTGGTAGAATTCTCGCCTCCCACGCGGGAGACCCGGGTTCAATTCCCGGCCAATGCA	ATCTTGTGGAAAGGACGAAACACCGCTTCGGGCAACCCTACGGCGTTTTAGAGCTAGAAATAGCAAGTTAAAATAAGGCTAGTCCGTTATCAACTTGAAAAAGTGGCACCGAGTCGGTGCGCAGAGGCATTGGTGGTTCAGTGGTAGAATTCTCGCCTCCCACGCGGGAGACCCGGGTTCAATTCCCGGCCAATGCAGTTCCCAAACCACAACGGCCGTTTAAGAGCTATGCTGGAAACAGCAT	GCTTCGGGCAACCCTACGGC	GTTCCCAAACCACAACGGCC	unclassified	non-essential	unclassified + non-essential	236	211	203	255	394	304	135	211	171	351	275	344	380	140	0.637306	0.501444	0.781346	0.492507
DG0000019	GIpairs	Wildtype	903907510	GCTTCGGGCAACCCTACGGCCGG	KosukeYusa	ARID1A	{0: 1, 1: 0, 2: 0, 3: 0, 4: 29}	1	26696849	26696871	+	Green	979584041	GCTAGTTCAGATAAAACAACAGG	KosukeYusa	ADAD1	{0: 1, 1: 0, 2: 0, 3: 9, 4: 93}	4	122393612	122393634	-	Control	GTTTTAGAGCTAGAAATAGCAAGTTAAAATAAGGCTAGTCCGTTATCAACTTGAAAAAGTGGCACCGAGTCGGTGC	GCAGAG	GCATTGGTGGTTCAGTGGTAGAATTCTCGCCTCCCACGCGGGAGACCCGGGTTCAATTCCCGGCCAATGCA	ATCTTGTGGAAAGGACGAAACACCGCTTCGGGCAACCCTACGGCGTTTTAGAGCTAGAAATAGCAAGTTAAAATAAGGCTAGTCCGTTATCAACTTGAAAAAGTGGCACCGAGTCGGTGCGCAGAGGCATTGGTGGTTCAGTGGTAGAATTCTCGCCTCCCACGCGGGAGACCCGGGTTCAATTCCCGGCCAATGCAGCTAGTTCAGATAAAACAACGTTTAAGAGCTATGCTGGAAACAGCAT	GCTTCGGGCAACCCTACGGC	GCTAGTTCAGATAAAACAAC	unclassified	non-essential	unclassified + non-essential	98	58	138	137	152	83	56	106	106	132	60	173	149	51	0.636618	0.226715	0.423282	0.0870337
DG0000020	GIpairs	Wildtype	903907510	GCTTCGGGCAACCCTACGGCCGG	KosukeYusa	ARID1A	{0: 1, 1: 0, 2: 0, 3: 0, 4: 29}	1	26696849	26696871	+	Green	1058273326	AAAGAACGGTACATCCATAATGG	KosukeYusa	CYLC2	{0: 1, 1: 0, 2: 0, 3: 13, 4: 123}	9	103004734	103004756	-	Control	GTTTTAGAGCTAGAAATAGCAAGTTAAAATAAGGCTAGTCCGTTATCAACTTGAAAAAGTGGCACCGAGTCGGTGC	GCAGAG	GCATTGGTGGTTCAGTGGTAGAATTCTCGCCTCCCACGCGGGAGACCCGGGTTCAATTCCCGGCCAATGCA	ATCTTGTGGAAAGGACGAAACACCGCTTCGGGCAACCCTACGGCGTTTTAGAGCTAGAAATAGCAAGTTAAAATAAGGCTAGTCCGTTATCAACTTGAAAAAGTGGCACCGAGTCGGTGCGCAGAGGCATTGGTGGTTCAGTGGTAGAATTCTCGCCTCCCACGCGGGAGACCCGGGTTCAATTCCCGGCCAATGCAGAAGAACGGTACATCCATAAGTTTAAGAGCTATGCTGGAAACAGCAT	GCTTCGGGCAACCCTACGGC	GAAGAACGGTACATCCATAA	unclassified	non-essential	unclassified + non-essential	115	65	120	108	144	85	63	68	111	107	99	121	148	52	0.757795	1.08941	1.04712	0.222039
DG0000021	GIpairs	Wildtype	903907510	GCTTCGGGCAACCCTACGGCCGG	KosukeYusa	ARID1A	{0: 1, 1: 0, 2: 0, 3: 0, 4: 29}	1	26696849	26696871	+	Green	1167699476	GGGGTGTCCTTATTGACCACAGG	KosukeYusa	KLK12	{0: 1, 1: 0, 2: 0, 3: 5, 4: 72}	19	51034012	51034034	-	Control	GTTTTAGAGCTAGAAATAGCAAGTTAAAATAAGGCTAGTCCGTTATCAACTTGAAAAAGTGGCACCGAGTCGGTGC	GCAGAG	GCATTGGTGGTTCAGTGGTAGAATTCTCGCCTCCCACGCGGGAGACCCGGGTTCAATTCCCGGCCAATGCA	ATCTTGTGGAAAGGACGAAACACCGCTTCGGGCAACCCTACGGCGTTTTAGAGCTAGAAATAGCAAGTTAAAATAAGGCTAGTCCGTTATCAACTTGAAAAAGTGGCACCGAGTCGGTGCGCAGAGGCATTGGTGGTTCAGTGGTAGAATTCTCGCCTCCCACGCGGGAGACCCGGGTTCAATTCCCGGCCAATGCAGGGGTGTCCTTATTGACCACGTTTAAGAGCTATGCTGGAAACAGCAT	GCTTCGGGCAACCCTACGGC	GGGGTGTCCTTATTGACCAC	unclassified	non-essential	unclassified + non-essential	152	152	79	146	222	116	65	106	110	129	127	175	174	65	0.653109	0.856135	0.645718	1.12091
DG0000022	GIpairs	Wildtype	903907510	GCTTCGGGCAACCCTACGGCCGG	KosukeYusa	ARID1A	{0: 1, 1: 0, 2: 0, 3: 0, 4: 29}	1	26696849	26696871	+	Green	979582957	AACTGGTGCAAGGCTGACACAGG	KosukeYusa	ADAD1	{0: 1, 1: 0, 2: 0, 3: 13, 4: 158}	4	122381108	122381130	-	Control	GTTTTAGAGCTAGAAATAGCAAGTTAAAATAAGGCTAGTCCGTTATCAACTTGAAAAAGTGGCACCGAGTCGGTGC	GCAGAG	GCATTGGTGGTTCAGTGGTAGAATTCTCGCCTCCCACGCGGGAGACCCGGGTTCAATTCCCGGCCAATGCA	ATCTTGTGGAAAGGACGAAACACCGCTTCGGGCAACCCTACGGCGTTTTAGAGCTAGAAATAGCAAGTTAAAATAAGGCTAGTCCGTTATCAACTTGAAAAAGTGGCACCGAGTCGGTGCGCAGAGGCATTGGTGGTTCAGTGGTAGAATTCTCGCCTCCCACGCGGGAGACCCGGGTTCAATTCCCGGCCAATGCAGACTGGTGCAAGGCTGACACGTTTAAGAGCTATGCTGGAAACAGCAT	GCTTCGGGCAACCCTACGGC	GACTGGTGCAAGGCTGACAC	unclassified	non-essential	unclassified + non-essential	172	112	96	258	386	182	108	151	178	200	202	248	210	92	0.646997	0.526913	0.408894	0.185133
DG0000023	GIpairs	Wildtype	903911503	GCGGTACCCGATGACCATGCAGG	KosukeYusa	ARID1A	{0: 1, 1: 0, 2: 0, 3: 0, 4: 19}	1	26729797	26729819	+	Green	1167699490	GTGGGCGTAACTCACAGCCGTGG	KosukeYusa	KLK12	{0: 1, 1: 0, 2: 0, 3: 1, 4: 38}	19	51034072	51034094	-	Control	GTTTTAGAGCTAGAAATAGCAAGTTAAAATAAGGCTAGTCCGTTATCAACTTGAAAAAGTGGCACCGAGTCGGTGC	GCAGAG	GCATTGGTGGTTCAGTGGTAGAATTCTCGCCTCCCACGCGGGAGACCCGGGTTCAATTCCCGGCCAATGCA	ATCTTGTGGAAAGGACGAAACACCGCGGTACCCGATGACCATGCGTTTTAGAGCTAGAAATAGCAAGTTAAAATAAGGCTAGTCCGTTATCAACTTGAAAAAGTGGCACCGAGTCGGTGCGCAGAGGCATTGGTGGTTCAGTGGTAGAATTCTCGCCTCCCACGCGGGAGACCCGGGTTCAATTCCCGGCCAATGCAGTGGGCGTAACTCACAGCCGGTTTAAGAGCTATGCTGGAAACAGCAT	GCGGTACCCGATGACCATGC	GTGGGCGTAACTCACAGCCG	unclassified	non-essential	unclassified + non-essential	281	239	195	282	570	226	162	187	324	320	266	333	392	140	0.763949	0.92591	0.999484	0.671766
DG0000024	GIpairs	Wildtype	903911503	GCGGTACCCGATGACCATGCAGG	KosukeYusa	ARID1A	{0: 1, 1: 0, 2: 0, 3: 0, 4: 19}	1	26729797	26729819	+	Green	1058273241	TTTCCCAAACCACAACGGCCAGG	KosukeYusa	CYLC2	{0: 1, 1: 0, 2: 0, 3: 6, 4: 74}	9	103003192	103003214	+	Control	GTTTTAGAGCTAGAAATAGCAAGTTAAAATAAGGCTAGTCCGTTATCAACTTGAAAAAGTGGCACCGAGTCGGTGC	GCAGAG	GCATTGGTGGTTCAGTGGTAGAATTCTCGCCTCCCACGCGGGAGACCCGGGTTCAATTCCCGGCCAATGCA	ATCTTGTGGAAAGGACGAAACACCGCGGTACCCGATGACCATGCGTTTTAGAGCTAGAAATAGCAAGTTAAAATAAGGCTAGTCCGTTATCAACTTGAAAAAGTGGCACCGAGTCGGTGCGCAGAGGCATTGGTGGTTCAGTGGTAGAATTCTCGCCTCCCACGCGGGAGACCCGGGTTCAATTCCCGGCCAATGCAGTTCCCAAACCACAACGGCCGTTTAAGAGCTATGCTGGAAACAGCAT	GCGGTACCCGATGACCATGC	GTTCCCAAACCACAACGGCC	unclassified	non-essential	unclassified + non-essential	170	78	107	149	240	121	74	105	187	200	135	214	207	53	0.955472	1.03042	0.908543	0.455567
DG0000025	GIpairs	Wildtype	903911503	GCGGTACCCGATGACCATGCAGG	KosukeYusa	ARID1A	{0: 1, 1: 0, 2: 0, 3: 0, 4: 19}	1	26729797	26729819	+	Green	979584041	GCTAGTTCAGATAAAACAACAGG	KosukeYusa	ADAD1	{0: 1, 1: 0, 2: 0, 3: 9, 4: 93}	4	122393612	122393634	-	Control	GTTTTAGAGCTAGAAATAGCAAGTTAAAATAAGGCTAGTCCGTTATCAACTTGAAAAAGTGGCACCGAGTCGGTGC	GCAGAG	GCATTGGTGGTTCAGTGGTAGAATTCTCGCCTCCCACGCGGGAGACCCGGGTTCAATTCCCGGCCAATGCA	ATCTTGTGGAAAGGACGAAACACCGCGGTACCCGATGACCATGCGTTTTAGAGCTAGAAATAGCAAGTTAAAATAAGGCTAGTCCGTTATCAACTTGAAAAAGTGGCACCGAGTCGGTGCGCAGAGGCATTGGTGGTTCAGTGGTAGAATTCTCGCCTCCCACGCGGGAGACCCGGGTTCAATTCCCGGCCAATGCAGCTAGTTCAGATAAAACAACGTTTAAGAGCTATGCTGGAAACAGCAT	GCGGTACCCGATGACCATGC	GCTAGTTCAGATAAAACAAC	unclassified	non-essential	unclassified + non-essential	125	114	100	139	196	116	70	66	105	82	103	163	183	27	1.22719	1.25146	1.39406	1.95706
DG0000026	GIpairs	Wildtype	903911503	GCGGTACCCGATGACCATGCAGG	KosukeYusa	ARID1A	{0: 1, 1: 0, 2: 0, 3: 0, 4: 19}	1	26729797	26729819	+	Green	1058273326	AAAGAACGGTACATCCATAATGG	KosukeYusa	CYLC2	{0: 1, 1: 0, 2: 0, 3: 13, 4: 123}	9	103004734	103004756	-	Control	GTTTTAGAGCTAGAAATAGCAAGTTAAAATAAGGCTAGTCCGTTATCAACTTGAAAAAGTGGCACCGAGTCGGTGC	GCAGAG	GCATTGGTGGTTCAGTGGTAGAATTCTCGCCTCCCACGCGGGAGACCCGGGTTCAATTCCCGGCCAATGCA	ATCTTGTGGAAAGGACGAAACACCGCGGTACCCGATGACCATGCGTTTTAGAGCTAGAAATAGCAAGTTAAAATAAGGCTAGTCCGTTATCAACTTGAAAAAGTGGCACCGAGTCGGTGCGCAGAGGCATTGGTGGTTCAGTGGTAGAATTCTCGCCTCCCACGCGGGAGACCCGGGTTCAATTCCCGGCCAATGCAGAAGAACGGTACATCCATAAGTTTAAGAGCTATGCTGGAAACAGCAT	GCGGTACCCGATGACCATGC	GAAGAACGGTACATCCATAA	unclassified	non-essential	unclassified + non-essential	128	82	101	82	138	133	58	50	36	99	78	95	109	22	0.848567	1.67964	1.04585	1.77325
DG0000027	GIpairs	Wildtype	903911503	GCGGTACCCGATGACCATGCAGG	KosukeYusa	ARID1A	{0: 1, 1: 0, 2: 0, 3: 0, 4: 19}	1	26729797	26729819	+	Green	1167699476	GGGGTGTCCTTATTGACCACAGG	KosukeYusa	KLK12	{0: 1, 1: 0, 2: 0, 3: 5, 4: 72}	19	51034012	51034034	-	Control	GTTTTAGAGCTAGAAATAGCAAGTTAAAATAAGGCTAGTCCGTTATCAACTTGAAAAAGTGGCACCGAGTCGGTGC	GCAGAG	GCATTGGTGGTTCAGTGGTAGAATTCTCGCCTCCCACGCGGGAGACCCGGGTTCAATTCCCGGCCAATGCA	ATCTTGTGGAAAGGACGAAACACCGCGGTACCCGATGACCATGCGTTTTAGAGCTAGAAATAGCAAGTTAAAATAAGGCTAGTCCGTTATCAACTTGAAAAAGTGGCACCGAGTCGGTGCGCAGAGGCATTGGTGGTTCAGTGGTAGAATTCTCGCCTCCCACGCGGGAGACCCGGGTTCAATTCCCGGCCAATGCAGGGGTGTCCTTATTGACCACGTTTAAGAGCTATGCTGGAAACAGCAT	GCGGTACCCGATGACCATGC	GGGGTGTCCTTATTGACCAC	unclassified	non-essential	unclassified + non-essential	259	242	149	277	486	203	137	184	225	248	316	306	315	91	0.665545	0.831826	0.708068	1.30792
DG0000028	GIpairs	Wildtype	903911503	GCGGTACCCGATGACCATGCAGG	KosukeYusa	ARID1A	{0: 1, 1: 0, 2: 0, 3: 0, 4: 19}	1	26729797	26729819	+	Green	979582957	AACTGGTGCAAGGCTGACACAGG	KosukeYusa	ADAD1	{0: 1, 1: 0, 2: 0, 3: 13, 4: 158}	4	122381108	122381130	-	Control	GTTTTAGAGCTAGAAATAGCAAGTTAAAATAAGGCTAGTCCGTTATCAACTTGAAAAAGTGGCACCGAGTCGGTGC	GCAGAG	GCATTGGTGGTTCAGTGGTAGAATTCTCGCCTCCCACGCGGGAGACCCGGGTTCAATTCCCGGCCAATGCA	ATCTTGTGGAAAGGACGAAACACCGCGGTACCCGATGACCATGCGTTTTAGAGCTAGAAATAGCAAGTTAAAATAAGGCTAGTCCGTTATCAACTTGAAAAAGTGGCACCGAGTCGGTGCGCAGAGGCATTGGTGGTTCAGTGGTAGAATTCTCGCCTCCCACGCGGGAGACCCGGGTTCAATTCCCGGCCAATGCAGACTGGTGCAAGGCTGACACGTTTAAGAGCTATGCTGGAAACAGCAT	GCGGTACCCGATGACCATGC	GACTGGTGCAAGGCTGACAC	unclassified	non-essential	unclassified + non-essential	79	118	81	134	232	57	40	77	90	138	103	149	117	72	0.878888	0.374788	0.53346	0.611071
DG0000029	GIpairs	Wildtype	903907422	GCCGCCGGGCAGGAAAGCGAGGG	KosukeYusa	ARID1A	{0: 1, 1: 0, 2: 0, 3: 10, 4: 121}	1	26696560	26696582	+	Green	1167699490	GTGGGCGTAACTCACAGCCGTGG	KosukeYusa	KLK12	{0: 1, 1: 0, 2: 0, 3: 1, 4: 38}	19	51034072	51034094	-	Control	GTTTTAGAGCTAGAAATAGCAAGTTAAAATAAGGCTAGTCCGTTATCAACTTGAAAAAGTGGCACCGAGTCGGTGC	GCAGAG	GCATTGGTGGTTCAGTGGTAGAATTCTCGCCTCCCACGCGGGAGACCCGGGTTCAATTCCCGGCCAATGCA	ATCTTGTGGAAAGGACGAAACACCGCCGCCGGGCAGGAAAGCGAGTTTTAGAGCTAGAAATAGCAAGTTAAAATAAGGCTAGTCCGTTATCAACTTGAAAAAGTGGCACCGAGTCGGTGCGCAGAGGCATTGGTGGTTCAGTGGTAGAATTCTCGCCTCCCACGCGGGAGACCCGGGTTCAATTCCCGGCCAATGCAGTGGGCGTAACTCACAGCCGGTTTAAGAGCTATGCTGGAAACAGCAT	GCCGCCGGGCAGGAAAGCGA	GTGGGCGTAACTCACAGCCG	unclassified	non-essential	unclassified + non-essential	223	225	242	321	456	254	173	208	311	317	228	349	341	159	0.678635	0.440529	0.646106	0.402049
DG0000030	GIpairs	Wildtype	903907422	GCCGCCGGGCAGGAAAGCGAGGG	KosukeYusa	ARID1A	{0: 1, 1: 0, 2: 0, 3: 10, 4: 121}	1	26696560	26696582	+	Green	1058273241	TTTCCCAAACCACAACGGCCAGG	KosukeYusa	CYLC2	{0: 1, 1: 0, 2: 0, 3: 6, 4: 74}	9	103003192	103003214	+	Control	GTTTTAGAGCTAGAAATAGCAAGTTAAAATAAGGCTAGTCCGTTATCAACTTGAAAAAGTGGCACCGAGTCGGTGC	GCAGAG	GCATTGGTGGTTCAGTGGTAGAATTCTCGCCTCCCACGCGGGAGACCCGGGTTCAATTCCCGGCCAATGCA	ATCTTGTGGAAAGGACGAAACACCGCCGCCGGGCAGGAAAGCGAGTTTTAGAGCTAGAAATAGCAAGTTAAAATAAGGCTAGTCCGTTATCAACTTGAAAAAGTGGCACCGAGTCGGTGCGCAGAGGCATTGGTGGTTCAGTGGTAGAATTCTCGCCTCCCACGCGGGAGACCCGGGTTCAATTCCCGGCCAATGCAGTTCCCAAACCACAACGGCCGTTTAAGAGCTATGCTGGAAACAGCAT	GCCGCCGGGCAGGAAAGCGA	GTTCCCAAACCACAACGGCC	unclassified	non-essential	unclassified + non-essential	251	352	213	339	452	322	195	205	285	306	403	504	501	126	1.22847	0.631513	1.22071	1.38043
DG0000031	GIpairs	Wildtype	903907422	GCCGCCGGGCAGGAAAGCGAGGG	KosukeYusa	ARID1A	{0: 1, 1: 0, 2: 0, 3: 10, 4: 121}	1	26696560	26696582	+	Green	979584041	GCTAGTTCAGATAAAACAACAGG	KosukeYusa	ADAD1	{0: 1, 1: 0, 2: 0, 3: 9, 4: 93}	4	122393612	122393634	-	Control	GTTTTAGAGCTAGAAATAGCAAGTTAAAATAAGGCTAGTCCGTTATCAACTTGAAAAAGTGGCACCGAGTCGGTGC	GCAGAG	GCATTGGTGGTTCAGTGGTAGAATTCTCGCCTCCCACGCGGGAGACCCGGGTTCAATTCCCGGCCAATGCA	ATCTTGTGGAAAGGACGAAACACCGCCGCCGGGCAGGAAAGCGAGTTTTAGAGCTAGAAATAGCAAGTTAAAATAAGGCTAGTCCGTTATCAACTTGAAAAAGTGGCACCGAGTCGGTGCGCAGAGGCATTGGTGGTTCAGTGGTAGAATTCTCGCCTCCCACGCGGGAGACCCGGGTTCAATTCCCGGCCAATGCAGCTAGTTCAGATAAAACAACGTTTAAGAGCTATGCTGGAAACAGCAT	GCCGCCGGGCAGGAAAGCGA	GCTAGTTCAGATAAAACAAC	unclassified	non-essential	unclassified + non-essential	136	166	158	244	266	253	111	129	157	224	177	292	248	73	1.10746	0.415405	0.873508	1.08149
DG0000032	GIpairs	Wildtype	903907422	GCCGCCGGGCAGGAAAGCGAGGG	KosukeYusa	ARID1A	{0: 1, 1: 0, 2: 0, 3: 10, 4: 121}	1	26696560	26696582	+	Green	1058273326	AAAGAACGGTACATCCATAATGG	KosukeYusa	CYLC2	{0: 1, 1: 0, 2: 0, 3: 13, 4: 123}	9	103004734	103004756	-	Control	GTTTTAGAGCTAGAAATAGCAAGTTAAAATAAGGCTAGTCCGTTATCAACTTGAAAAAGTGGCACCGAGTCGGTGC	GCAGAG	GCATTGGTGGTTCAGTGGTAGAATTCTCGCCTCCCACGCGGGAGACCCGGGTTCAATTCCCGGCCAATGCA	ATCTTGTGGAAAGGACGAAACACCGCCGCCGGGCAGGAAAGCGAGTTTTAGAGCTAGAAATAGCAAGTTAAAATAAGGCTAGTCCGTTATCAACTTGAAAAAGTGGCACCGAGTCGGTGCGCAGAGGCATTGGTGGTTCAGTGGTAGAATTCTCGCCTCCCACGCGGGAGACCCGGGTTCAATTCCCGGCCAATGCAGAAGAACGGTACATCCATAAGTTTAAGAGCTATGCTGGAAACAGCAT	GCCGCCGGGCAGGAAAGCGA	GAAGAACGGTACATCCATAA	unclassified	non-essential	unclassified + non-essential	75	55	79	95	135	95	40	49	107	99	106	67	171	24	0.379487	0.942845	1.71952	1.08014
DG0000033	GIpairs	Wildtype	903907422	GCCGCCGGGCAGGAAAGCGAGGG	KosukeYusa	ARID1A	{0: 1, 1: 0, 2: 0, 3: 10, 4: 121}	1	26696560	26696582	+	Green	1167699476	GGGGTGTCCTTATTGACCACAGG	KosukeYusa	KLK12	{0: 1, 1: 0, 2: 0, 3: 5, 4: 72}	19	51034012	51034034	-	Control	GTTTTAGAGCTAGAAATAGCAAGTTAAAATAAGGCTAGTCCGTTATCAACTTGAAAAAGTGGCACCGAGTCGGTGC	GCAGAG	GCATTGGTGGTTCAGTGGTAGAATTCTCGCCTCCCACGCGGGAGACCCGGGTTCAATTCCCGGCCAATGCA	ATCTTGTGGAAAGGACGAAACACCGCCGCCGGGCAGGAAAGCGAGTTTTAGAGCTAGAAATAGCAAGTTAAAATAAGGCTAGTCCGTTATCAACTTGAAAAAGTGGCACCGAGTCGGTGCGCAGAGGCATTGGTGGTTCAGTGGTAGAATTCTCGCCTCCCACGCGGGAGACCCGGGTTCAATTCCCGGCCAATGCAGGGGTGTCCTTATTGACCACGTTTAAGAGCTATGCTGGAAACAGCAT	GCCGCCGGGCAGGAAAGCGA	GGGGTGTCCTTATTGACCAC	unclassified	non-essential	unclassified + non-essential	99	69	75	142	208	137	62	100	94	116	135	156	166	67	0.571582	0.324569	0.661513	-0.0546078
DG0000034	GIpairs	Wildtype	903907422	GCCGCCGGGCAGGAAAGCGAGGG	KosukeYusa	ARID1A	{0: 1, 1: 0, 2: 0, 3: 10, 4: 121}	1	26696560	26696582	+	Green	979582957	AACTGGTGCAAGGCTGACACAGG	KosukeYusa	ADAD1	{0: 1, 1: 0, 2: 0, 3: 13, 4: 158}	4	122381108	122381130	-	Control	GTTTTAGAGCTAGAAATAGCAAGTTAAAATAAGGCTAGTCCGTTATCAACTTGAAAAAGTGGCACCGAGTCGGTGC	GCAGAG	GCATTGGTGGTTCAGTGGTAGAATTCTCGCCTCCCACGCGGGAGACCCGGGTTCAATTCCCGGCCAATGCA	ATCTTGTGGAAAGGACGAAACACCGCCGCCGGGCAGGAAAGCGAGTTTTAGAGCTAGAAATAGCAAGTTAAAATAAGGCTAGTCCGTTATCAACTTGAAAAAGTGGCACCGAGTCGGTGCGCAGAGGCATTGGTGGTTCAGTGGTAGAATTCTCGCCTCCCACGCGGGAGACCCGGGTTCAATTCCCGGCCAATGCAGACTGGTGCAAGGCTGACACGTTTAAGAGCTATGCTGGAAACAGCAT	GCCGCCGGGCAGGAAAGCGA	GACTGGTGCAAGGCTGACAC	unclassified	non-essential	unclassified + non-essential	100	79	70	146	241	112	66	97	137	127	66	158	162	61	0.633382	0.382497	0.670064	0.273082
DG0000035	GIpairs	Wildtype	903911478	TATGGGTTAGTCCCGCCATATGG	KosukeYusa	ARID1A	{0: 1, 1: 0, 2: 0, 3: 1, 4: 18}	1	26729693	26729715	-	Green	1167699490	GTGGGCGTAACTCACAGCCGTGG	KosukeYusa	KLK12	{0: 1, 1: 0, 2: 0, 3: 1, 4: 38}	19	51034072	51034094	-	Control	GTTTTAGAGCTAGAAATAGCAAGTTAAAATAAGGCTAGTCCGTTATCAACTTGAAAAAGTGGCACCGAGTCGGTGC	GCAGAG	GCATTGGTGGTTCAGTGGTAGAATTCTCGCCTCCCACGCGGGAGACCCGGGTTCAATTCCCGGCCAATGCA	ATCTTGTGGAAAGGACGAAACACCGATGGGTTAGTCCCGCCATAGTTTTAGAGCTAGAAATAGCAAGTTAAAATAAGGCTAGTCCGTTATCAACTTGAAAAAGTGGCACCGAGTCGGTGCGCAGAGGCATTGGTGGTTCAGTGGTAGAATTCTCGCCTCCCACGCGGGAGACCCGGGTTCAATTCCCGGCCAATGCAGTGGGCGTAACTCACAGCCGGTTTAAGAGCTATGCTGGAAACAGCAT	GATGGGTTAGTCCCGCCATA	GTGGGCGTAACTCACAGCCG	unclassified	non-essential	unclassified + non-essential	213	112	86	122	186	264	84	126	120	179	218	247	235	37	0.900572	1.09356	0.829842	1.48553
DG0000036	GIpairs	Wildtype	903911478	TATGGGTTAGTCCCGCCATATGG	KosukeYusa	ARID1A	{0: 1, 1: 0, 2: 0, 3: 1, 4: 18}	1	26729693	26729715	-	Green	1058273241	TTTCCCAAACCACAACGGCCAGG	KosukeYusa	CYLC2	{0: 1, 1: 0, 2: 0, 3: 6, 4: 74}	9	103003192	103003214	+	Control	GTTTTAGAGCTAGAAATAGCAAGTTAAAATAAGGCTAGTCCGTTATCAACTTGAAAAAGTGGCACCGAGTCGGTGC	GCAGAG	GCATTGGTGGTTCAGTGGTAGAATTCTCGCCTCCCACGCGGGAGACCCGGGTTCAATTCCCGGCCAATGCA	ATCTTGTGGAAAGGACGAAACACCGATGGGTTAGTCCCGCCATAGTTTTAGAGCTAGAAATAGCAAGTTAAAATAAGGCTAGTCCGTTATCAACTTGAAAAAGTGGCACCGAGTCGGTGCGCAGAGGCATTGGTGGTTCAGTGGTAGAATTCTCGCCTCCCACGCGGGAGACCCGGGTTCAATTCCCGGCCAATGCAGTTCCCAAACCACAACGGCCGTTTAAGAGCTATGCTGGAAACAGCAT	GATGGGTTAGTCCCGCCATA	GTTCCCAAACCACAACGGCC	unclassified	non-essential	unclassified + non-essential	134	97	123	122	183	108	109	105	126	234	184	205	227	78	0.893771	0.68878	1.04101	0.215448
DG0000037	GIpairs	Wildtype	903911478	TATGGGTTAGTCCCGCCATATGG	KosukeYusa	ARID1A	{0: 1, 1: 0, 2: 0, 3: 1, 4: 18}	1	26729693	26729715	-	Green	979584041	GCTAGTTCAGATAAAACAACAGG	KosukeYusa	ADAD1	{0: 1, 1: 0, 2: 0, 3: 9, 4: 93}	4	122393612	122393634	-	Control	GTTTTAGAGCTAGAAATAGCAAGTTAAAATAAGGCTAGTCCGTTATCAACTTGAAAAAGTGGCACCGAGTCGGTGC	GCAGAG	GCATTGGTGGTTCAGTGGTAGAATTCTCGCCTCCCACGCGGGAGACCCGGGTTCAATTCCCGGCCAATGCA	ATCTTGTGGAAAGGACGAAACACCGATGGGTTAGTCCCGCCATAGTTTTAGAGCTAGAAATAGCAAGTTAAAATAAGGCTAGTCCGTTATCAACTTGAAAAAGTGGCACCGAGTCGGTGCGCAGAGGCATTGGTGGTTCAGTGGTAGAATTCTCGCCTCCCACGCGGGAGACCCGGGTTCAATTCCCGGCCAATGCAGCTAGTTCAGATAAAACAACGTTTAAGAGCTATGCTGGAAACAGCAT	GATGGGTTAGTCCCGCCATA	GCTAGTTCAGATAAAACAAC	unclassified	non-essential	unclassified + non-essential	81	114	115	95	127	89	75	69	76	169	102	142	156	33	0.966202	0.566807	1.10181	1.67322
DG0000038	GIpairs	Wildtype	903911478	TATGGGTTAGTCCCGCCATATGG	KosukeYusa	ARID1A	{0: 1, 1: 0, 2: 0, 3: 1, 4: 18}	1	26729693	26729715	-	Green	1058273326	AAAGAACGGTACATCCATAATGG	KosukeYusa	CYLC2	{0: 1, 1: 0, 2: 0, 3: 13, 4: 123}	9	103004734	103004756	-	Control	GTTTTAGAGCTAGAAATAGCAAGTTAAAATAAGGCTAGTCCGTTATCAACTTGAAAAAGTGGCACCGAGTCGGTGC	GCAGAG	GCATTGGTGGTTCAGTGGTAGAATTCTCGCCTCCCACGCGGGAGACCCGGGTTCAATTCCCGGCCAATGCA	ATCTTGTGGAAAGGACGAAACACCGATGGGTTAGTCCCGCCATAGTTTTAGAGCTAGAAATAGCAAGTTAAAATAAGGCTAGTCCGTTATCAACTTGAAAAAGTGGCACCGAGTCGGTGCGCAGAGGCATTGGTGGTTCAGTGGTAGAATTCTCGCCTCCCACGCGGGAGACCCGGGTTCAATTCCCGGCCAATGCAGAAGAACGGTACATCCATAAGTTTAAGAGCTATGCTGGAAACAGCAT	GATGGGTTAGTCCCGCCATA	GAAGAACGGTACATCCATAA	unclassified	non-essential	unclassified + non-essential	70	27	34	40	47	21	31	19	53	49	35	54	49	12	1.39837	2.16945	1.26161	1.0362
DG0000039	GIpairs	Wildtype	903911478	TATGGGTTAGTCCCGCCATATGG	KosukeYusa	ARID1A	{0: 1, 1: 0, 2: 0, 3: 1, 4: 18}	1	26729693	26729715	-	Green	1167699476	GGGGTGTCCTTATTGACCACAGG	KosukeYusa	KLK12	{0: 1, 1: 0, 2: 0, 3: 5, 4: 72}	19	51034012	51034034	-	Control	GTTTTAGAGCTAGAAATAGCAAGTTAAAATAAGGCTAGTCCGTTATCAACTTGAAAAAGTGGCACCGAGTCGGTGC	GCAGAG	GCATTGGTGGTTCAGTGGTAGAATTCTCGCCTCCCACGCGGGAGACCCGGGTTCAATTCCCGGCCAATGCA	ATCTTGTGGAAAGGACGAAACACCGATGGGTTAGTCCCGCCATAGTTTTAGAGCTAGAAATAGCAAGTTAAAATAAGGCTAGTCCGTTATCAACTTGAAAAAGTGGCACCGAGTCGGTGCGCAGAGGCATTGGTGGTTCAGTGGTAGAATTCTCGCCTCCCACGCGGGAGACCCGGGTTCAATTCCCGGCCAATGCAGGGGTGTCCTTATTGACCACGTTTAAGAGCTATGCTGGAAACAGCAT	GATGGGTTAGTCCCGCCATA	GGGGTGTCCTTATTGACCAC	unclassified	non-essential	unclassified + non-essential	134	79	122	109	153	116	67	92	143	160	139	172	167	68	0.83076	0.877682	0.789272	0.117792
DG0000040	GIpairs	Wildtype	903911478	TATGGGTTAGTCCCGCCATATGG	KosukeYusa	ARID1A	{0: 1, 1: 0, 2: 0, 3: 1, 4: 18}	1	26729693	26729715	-	Green	979582957	AACTGGTGCAAGGCTGACACAGG	KosukeYusa	ADAD1	{0: 1, 1: 0, 2: 0, 3: 13, 4: 158}	4	122381108	122381130	-	Control	GTTTTAGAGCTAGAAATAGCAAGTTAAAATAAGGCTAGTCCGTTATCAACTTGAAAAAGTGGCACCGAGTCGGTGC	GCAGAG	GCATTGGTGGTTCAGTGGTAGAATTCTCGCCTCCCACGCGGGAGACCCGGGTTCAATTCCCGGCCAATGCA	ATCTTGTGGAAAGGACGAAACACCGATGGGTTAGTCCCGCCATAGTTTTAGAGCTAGAAATAGCAAGTTAAAATAAGGCTAGTCCGTTATCAACTTGAAAAAGTGGCACCGAGTCGGTGCGCAGAGGCATTGGTGGTTCAGTGGTAGAATTCTCGCCTCCCACGCGGGAGACCCGGGTTCAATTCCCGGCCAATGCAGACTGGTGCAAGGCTGACACGTTTAAGAGCTATGCTGGAAACAGCAT	GATGGGTTAGTCCCGCCATA	GACTGGTGCAAGGCTGACAC	unclassified	non-essential	unclassified + non-essential	108	74	109	110	141	95	68	68	89	82	81	139	123	48	0.956388	0.999397	0.782089	0.52154
DG0000041	GIpairs	Wildtype	1167699490	GTGGGCGTAACTCACAGCCGTGG	KosukeYusa	KLK12	{0: 1, 1: 0, 2: 0, 3: 1, 4: 38}	19	51034072	51034094	-	Control	1017672369	GGTTCTGGCCGGCGAAGCGCTGG	KosukeYusa	ARID1B	{0: 1, 1: 0, 2: 1, 3: 3, 4: 96}	6	156779135	156779157	-	Green	GTTTTAGAGCTAGAAATAGCAAGTTAAAATAAGGCTAGTCCGTTATCAACTTGAAAAAGTGGCACCGAGTCGGTGC	GCAGAG	GCATTGGTGGTTCAGTGGTAGAATTCTCGCCTCCCACGCGGGAGACCCGGGTTCAATTCCCGGCCAATGCA	ATCTTGTGGAAAGGACGAAACACCGTGGGCGTAACTCACAGCCGGTTTTAGAGCTAGAAATAGCAAGTTAAAATAAGGCTAGTCCGTTATCAACTTGAAAAAGTGGCACCGAGTCGGTGCGCAGAGGCATTGGTGGTTCAGTGGTAGAATTCTCGCCTCCCACGCGGGAGACCCGGGTTCAATTCCCGGCCAATGCAGGTTCTGGCCGGCGAAGCGCGTTTAAGAGCTATGCTGGAAACAGCAT	GTGGGCGTAACTCACAGCCG	GGTTCTGGCCGGCGAAGCGC	non-essential	unclassified	non-essential + unclassified	122	165	92	163	238	94	85	98	159	161	194	185	174	58	0.845041	0.652832	0.757909	1.40164
DG0000042	GIpairs	Wildtype	1167699490	GTGGGCGTAACTCACAGCCGTGG	KosukeYusa	KLK12	{0: 1, 1: 0, 2: 0, 3: 1, 4: 38}	19	51034072	51034094	-	Control	1017672447	CCTGGGCGGCCGCGCAACAAAGG	KosukeYusa	ARID1B	{0: 1, 1: 0, 2: 0, 3: 1, 4: 40}	6	156779395	156779417	+	Green	GTTTTAGAGCTAGAAATAGCAAGTTAAAATAAGGCTAGTCCGTTATCAACTTGAAAAAGTGGCACCGAGTCGGTGC	GCAGAG	GCATTGGTGGTTCAGTGGTAGAATTCTCGCCTCCCACGCGGGAGACCCGGGTTCAATTCCCGGCCAATGCA	ATCTTGTGGAAAGGACGAAACACCGTGGGCGTAACTCACAGCCGGTTTTAGAGCTAGAAATAGCAAGTTAAAATAAGGCTAGTCCGTTATCAACTTGAAAAAGTGGCACCGAGTCGGTGCGCAGAGGCATTGGTGGTTCAGTGGTAGAATTCTCGCCTCCCACGCGGGAGACCCGGGTTCAATTCCCGGCCAATGCAGCTGGGCGGCCGCGCAACAAGTTTAAGAGCTATGCTGGAAACAGCAT	GTGGGCGTAACTCACAGCCG	GCTGGGCGGCCGCGCAACAA	non-essential	unclassified	non-essential + unclassified	120	94	82	206	316	161	78	121	85	145	147	175	167	83	0.463715	0.327544	0.39742	0.0814448
DG0000043	GIpairs	Wildtype	1167699490	GTGGGCGTAACTCACAGCCGTGG	KosukeYusa	KLK12	{0: 1, 1: 0, 2: 0, 3: 1, 4: 38}	19	51034072	51034094	-	Control	1017672326	GCTATGGGGGCTCGTCCGCGGGG	KosukeYusa	ARID1B	{0: 1, 1: 0, 2: 0, 3: 0, 4: 21}	6	156778999	156779021	+	Green	GTTTTAGAGCTAGAAATAGCAAGTTAAAATAAGGCTAGTCCGTTATCAACTTGAAAAAGTGGCACCGAGTCGGTGC	GCAGAG	GCATTGGTGGTTCAGTGGTAGAATTCTCGCCTCCCACGCGGGAGACCCGGGTTCAATTCCCGGCCAATGCA	ATCTTGTGGAAAGGACGAAACACCGTGGGCGTAACTCACAGCCGGTTTTAGAGCTAGAAATAGCAAGTTAAAATAAGGCTAGTCCGTTATCAACTTGAAAAAGTGGCACCGAGTCGGTGCGCAGAGGCATTGGTGGTTCAGTGGTAGAATTCTCGCCTCCCACGCGGGAGACCCGGGTTCAATTCCCGGCCAATGCAGCTATGGGGGCTCGTCCGCGGTTTAAGAGCTATGCTGGAAACAGCAT	GTGGGCGTAACTCACAGCCG	GCTATGGGGGCTCGTCCGCG	non-essential	unclassified	non-essential + unclassified	212	123	162	238	460	194	85	169	213	235	208	305	283	100	0.782879	0.665879	0.676059	0.200011
DG0000044	GIpairs	Wildtype	1167699490	GTGGGCGTAACTCACAGCCGTGG	KosukeYusa	KLK12	{0: 1, 1: 0, 2: 0, 3: 1, 4: 38}	19	51034072	51034094	-	Control	1017712232	CTTTGACGCAGACGTAGAGTCGG	KosukeYusa	ARID1B	{0: 1, 1: 0, 2: 0, 3: 1, 4: 38}	6	157181136	157181158	-	Green	GTTTTAGAGCTAGAAATAGCAAGTTAAAATAAGGCTAGTCCGTTATCAACTTGAAAAAGTGGCACCGAGTCGGTGC	GCAGAG	GCATTGGTGGTTCAGTGGTAGAATTCTCGCCTCCCACGCGGGAGACCCGGGTTCAATTCCCGGCCAATGCA	ATCTTGTGGAAAGGACGAAACACCGTGGGCGTAACTCACAGCCGGTTTTAGAGCTAGAAATAGCAAGTTAAAATAAGGCTAGTCCGTTATCAACTTGAAAAAGTGGCACCGAGTCGGTGCGCAGAGGCATTGGTGGTTCAGTGGTAGAATTCTCGCCTCCCACGCGGGAGACCCGGGTTCAATTCCCGGCCAATGCAGTTTGACGCAGACGTAGAGTGTTTAAGAGCTATGCTGGAAACAGCAT	GTGGGCGTAACTCACAGCCG	GTTTGACGCAGACGTAGAGT	non-essential	unclassified	non-essential + unclassified	55	38	65	69	150	73	19	45	60	67	61	67	74	29	0.499967	0.620919	0.642209	0.28708
DG0000045	GIpairs	Wildtype	1058273241	TTTCCCAAACCACAACGGCCAGG	KosukeYusa	CYLC2	{0: 1, 1: 0, 2: 0, 3: 6, 4: 74}	9	103003192	103003214	+	Control	1017672369	GGTTCTGGCCGGCGAAGCGCTGG	KosukeYusa	ARID1B	{0: 1, 1: 0, 2: 1, 3: 3, 4: 96}	6	156779135	156779157	-	Green	GTTTTAGAGCTAGAAATAGCAAGTTAAAATAAGGCTAGTCCGTTATCAACTTGAAAAAGTGGCACCGAGTCGGTGC	GCAGAG	GCATTGGTGGTTCAGTGGTAGAATTCTCGCCTCCCACGCGGGAGACCCGGGTTCAATTCCCGGCCAATGCA	ATCTTGTGGAAAGGACGAAACACCGTTCCCAAACCACAACGGCCGTTTTAGAGCTAGAAATAGCAAGTTAAAATAAGGCTAGTCCGTTATCAACTTGAAAAAGTGGCACCGAGTCGGTGCGCAGAGGCATTGGTGGTTCAGTGGTAGAATTCTCGCCTCCCACGCGGGAGACCCGGGTTCAATTCCCGGCCAATGCAGGTTCTGGCCGGCGAAGCGCGTTTAAGAGCTATGCTGGAAACAGCAT	GTTCCCAAACCACAACGGCC	GGTTCTGGCCGGCGAAGCGC	non-essential	unclassified	non-essential + unclassified	117	98	97	141	207	129	64	108	134	226	153	165	188	53	0.541965	0.4539	0.730033	0.78249
DG0000046	GIpairs	Wildtype	1058273241	TTTCCCAAACCACAACGGCCAGG	KosukeYusa	CYLC2	{0: 1, 1: 0, 2: 0, 3: 6, 4: 74}	9	103003192	103003214	+	Control	1017672447	CCTGGGCGGCCGCGCAACAAAGG	KosukeYusa	ARID1B	{0: 1, 1: 0, 2: 0, 3: 1, 4: 40}	6	156779395	156779417	+	Green	GTTTTAGAGCTAGAAATAGCAAGTTAAAATAAGGCTAGTCCGTTATCAACTTGAAAAAGTGGCACCGAGTCGGTGC	GCAGAG	GCATTGGTGGTTCAGTGGTAGAATTCTCGCCTCCCACGCGGGAGACCCGGGTTCAATTCCCGGCCAATGCA	ATCTTGTGGAAAGGACGAAACACCGTTCCCAAACCACAACGGCCGTTTTAGAGCTAGAAATAGCAAGTTAAAATAAGGCTAGTCCGTTATCAACTTGAAAAAGTGGCACCGAGTCGGTGCGCAGAGGCATTGGTGGTTCAGTGGTAGAATTCTCGCCTCCCACGCGGGAGACCCGGGTTCAATTCCCGGCCAATGCAGCTGGGCGGCCGCGCAACAAGTTTAAGAGCTATGCTGGAAACAGCAT	GTTCCCAAACCACAACGGCC	GCTGGGCGGCCGCGCAACAA	non-essential	unclassified	non-essential + unclassified	106	48	68	115	153	50	53	69	67	94	84	104	121	28	0.520463	0.951833	0.737843	0.668746
DG0000047	GIpairs	Wildtype	1058273241	TTTCCCAAACCACAACGGCCAGG	KosukeYusa	CYLC2	{0: 1, 1: 0, 2: 0, 3: 6, 4: 74}	9	103003192	103003214	+	Control	1017672326	GCTATGGGGGCTCGTCCGCGGGG	KosukeYusa	ARID1B	{0: 1, 1: 0, 2: 0, 3: 0, 4: 21}	6	156778999	156779021	+	Green	GTTTTAGAGCTAGAAATAGCAAGTTAAAATAAGGCTAGTCCGTTATCAACTTGAAAAAGTGGCACCGAGTCGGTGC	GCAGAG	GCATTGGTGGTTCAGTGGTAGAATTCTCGCCTCCCACGCGGGAGACCCGGGTTCAATTCCCGGCCAATGCA	ATCTTGTGGAAAGGACGAAACACCGTTCCCAAACCACAACGGCCGTTTTAGAGCTAGAAATAGCAAGTTAAAATAAGGCTAGTCCGTTATCAACTTGAAAAAGTGGCACCGAGTCGGTGCGCAGAGGCATTGGTGGTTCAGTGGTAGAATTCTCGCCTCCCACGCGGGAGACCCGGGTTCAATTCCCGGCCAATGCAGCTATGGGGGCTCGTCCGCGGTTTAAGAGCTATGCTGGAAACAGCAT	GTTCCCAAACCACAACGGCC	GCTATGGGGGCTCGTCCGCG	non-essential	unclassified	non-essential + unclassified	245	207	165	253	483	146	125	210	188	220	223	290	296	124	0.398528	0.562099	0.428808	0.639278
DG0000048	GIpairs	Wildtype	1058273241	TTTCCCAAACCACAACGGCCAGG	KosukeYusa	CYLC2	{0: 1, 1: 0, 2: 0, 3: 6, 4: 74}	9	103003192	103003214	+	Control	1017712232	CTTTGACGCAGACGTAGAGTCGG	KosukeYusa	ARID1B	{0: 1, 1: 0, 2: 0, 3: 1, 4: 38}	6	157181136	157181158	-	Green	GTTTTAGAGCTAGAAATAGCAAGTTAAAATAAGGCTAGTCCGTTATCAACTTGAAAAAGTGGCACCGAGTCGGTGC	GCAGAG	GCATTGGTGGTTCAGTGGTAGAATTCTCGCCTCCCACGCGGGAGACCCGGGTTCAATTCCCGGCCAATGCA	ATCTTGTGGAAAGGACGAAACACCGTTCCCAAACCACAACGGCCGTTTTAGAGCTAGAAATAGCAAGTTAAAATAAGGCTAGTCCGTTATCAACTTGAAAAAGTGGCACCGAGTCGGTGCGCAGAGGCATTGGTGGTTCAGTGGTAGAATTCTCGCCTCCCACGCGGGAGACCCGGGTTCAATTCCCGGCCAATGCAGTTTGACGCAGACGTAGAGTGTTTAAGAGCTATGCTGGAAACAGCAT	GTTCCCAAACCACAACGGCC	GTTTGACGCAGACGTAGAGT	non-essential	unclassified	non-essential + unclassified	110	54	84	68	99	62	35	44	63	48	79	79	76	23	0.766292	1.64319	0.711953	1.11386
DG0000049	GIpairs	Wildtype	979584041	GCTAGTTCAGATAAAACAACAGG	KosukeYusa	ADAD1	{0: 1, 1: 0, 2: 0, 3: 9, 4: 93}	4	122393612	122393634	-	Control	1017672369	GGTTCTGGCCGGCGAAGCGCTGG	KosukeYusa	ARID1B	{0: 1, 1: 0, 2: 1, 3: 3, 4: 96}	6	156779135	156779157	-	Green	GTTTTAGAGCTAGAAATAGCAAGTTAAAATAAGGCTAGTCCGTTATCAACTTGAAAAAGTGGCACCGAGTCGGTGC	GCAGAG	GCATTGGTGGTTCAGTGGTAGAATTCTCGCCTCCCACGCGGGAGACCCGGGTTCAATTCCCGGCCAATGCA	ATCTTGTGGAAAGGACGAAACACCGCTAGTTCAGATAAAACAACGTTTTAGAGCTAGAAATAGCAAGTTAAAATAAGGCTAGTCCGTTATCAACTTGAAAAAGTGGCACCGAGTCGGTGCGCAGAGGCATTGGTGGTTCAGTGGTAGAATTCTCGCCTCCCACGCGGGAGACCCGGGTTCAATTCCCGGCCAATGCAGGTTCTGGCCGGCGAAGCGCGTTTAAGAGCTATGCTGGAAACAGCAT	GCTAGTTCAGATAAAACAAC	GGTTCTGGCCGGCGAAGCGC	non-essential	unclassified	non-essential + unclassified	90	93	107	105	143	131	29	54	118	108	116	122	202	60	1.09713	1.06586	1.82093	0.530338
DG0000050	GIpairs	Wildtype	979584041	GCTAGTTCAGATAAAACAACAGG	KosukeYusa	ADAD1	{0: 1, 1: 0, 2: 0, 3: 9, 4: 93}	4	122393612	122393634	-	Control	1017672447	CCTGGGCGGCCGCGCAACAAAGG	KosukeYusa	ARID1B	{0: 1, 1: 0, 2: 0, 3: 1, 4: 40}	6	156779395	156779417	+	Green	GTTTTAGAGCTAGAAATAGCAAGTTAAAATAAGGCTAGTCCGTTATCAACTTGAAAAAGTGGCACCGAGTCGGTGC	GCAGAG	GCATTGGTGGTTCAGTGGTAGAATTCTCGCCTCCCACGCGGGAGACCCGGGTTCAATTCCCGGCCAATGCA	ATCTTGTGGAAAGGACGAAACACCGCTAGTTCAGATAAAACAACGTTTTAGAGCTAGAAATAGCAAGTTAAAATAAGGCTAGTCCGTTATCAACTTGAAAAAGTGGCACCGAGTCGGTGCGCAGAGGCATTGGTGGTTCAGTGGTAGAATTCTCGCCTCCCACGCGGGAGACCCGGGTTCAATTCCCGGCCAATGCAGCTGGGCGGCCGCGCAACAAGTTTAAGAGCTATGCTGGAAACAGCAT	GCTAGTTCAGATAAAACAAC	GCTGGGCGGCCGCGCAACAA	non-essential	unclassified	non-essential + unclassified	95	51	62	136	231	99	29	88	121	138	158	133	94	47	0.525622	0.448134	0.0300786	0.0200473
DG0000051	GIpairs	Wildtype	979584041	GCTAGTTCAGATAAAACAACAGG	KosukeYusa	ADAD1	{0: 1, 1: 0, 2: 0, 3: 9, 4: 93}	4	122393612	122393634	-	Control	1017672326	GCTATGGGGGCTCGTCCGCGGGG	KosukeYusa	ARID1B	{0: 1, 1: 0, 2: 0, 3: 0, 4: 21}	6	156778999	156779021	+	Green	GTTTTAGAGCTAGAAATAGCAAGTTAAAATAAGGCTAGTCCGTTATCAACTTGAAAAAGTGGCACCGAGTCGGTGC	GCAGAG	GCATTGGTGGTTCAGTGGTAGAATTCTCGCCTCCCACGCGGGAGACCCGGGTTCAATTCCCGGCCAATGCA	ATCTTGTGGAAAGGACGAAACACCGCTAGTTCAGATAAAACAACGTTTTAGAGCTAGAAATAGCAAGTTAAAATAAGGCTAGTCCGTTATCAACTTGAAAAAGTGGCACCGAGTCGGTGCGCAGAGGCATTGGTGGTTCAGTGGTAGAATTCTCGCCTCCCACGCGGGAGACCCGGGTTCAATTCCCGGCCAATGCAGCTATGGGGGCTCGTCCGCGGTTTAAGAGCTATGCTGGAAACAGCAT	GCTAGTTCAGATAAAACAAC	GCTATGGGGGCTCGTCCGCG	non-essential	unclassified	non-essential + unclassified	116	71	80	121	186	129	49	78	98	150	135	141	183	60	0.781404	0.90637	1.15612	0.143962
DG0000052	GIpairs	Wildtype	979584041	GCTAGTTCAGATAAAACAACAGG	KosukeYusa	ADAD1	{0: 1, 1: 0, 2: 0, 3: 9, 4: 93}	4	122393612	122393634	-	Control	1017712232	CTTTGACGCAGACGTAGAGTCGG	KosukeYusa	ARID1B	{0: 1, 1: 0, 2: 0, 3: 1, 4: 38}	6	157181136	157181158	-	Green	GTTTTAGAGCTAGAAATAGCAAGTTAAAATAAGGCTAGTCCGTTATCAACTTGAAAAAGTGGCACCGAGTCGGTGC	GCAGAG	GCATTGGTGGTTCAGTGGTAGAATTCTCGCCTCCCACGCGGGAGACCCGGGTTCAATTCCCGGCCAATGCA	ATCTTGTGGAAAGGACGAAACACCGCTAGTTCAGATAAAACAACGTTTTAGAGCTAGAAATAGCAAGTTAAAATAAGGCTAGTCCGTTATCAACTTGAAAAAGTGGCACCGAGTCGGTGCGCAGAGGCATTGGTGGTTCAGTGGTAGAATTCTCGCCTCCCACGCGGGAGACCCGGGTTCAATTCCCGGCCAATGCAGTTTGACGCAGACGTAGAGTGTTTAAGAGCTATGCTGGAAACAGCAT	GCTAGTTCAGATAAAACAAC	GTTTGACGCAGACGTAGAGT	non-essential	unclassified	non-essential + unclassified	107	61	94	105	122	88	31	53	58	94	92	114	102	24	1.02659	1.34014	0.868386	1.22789
DG0000053	GIpairs	Wildtype	1058273326	AAAGAACGGTACATCCATAATGG	KosukeYusa	CYLC2	{0: 1, 1: 0, 2: 0, 3: 13, 4: 123}	9	103004734	103004756	-	Control	1017672369	GGTTCTGGCCGGCGAAGCGCTGG	KosukeYusa	ARID1B	{0: 1, 1: 0, 2: 1, 3: 3, 4: 96}	6	156779135	156779157	-	Green	GTTTTAGAGCTAGAAATAGCAAGTTAAAATAAGGCTAGTCCGTTATCAACTTGAAAAAGTGGCACCGAGTCGGTGC	GCAGAG	GCATTGGTGGTTCAGTGGTAGAATTCTCGCCTCCCACGCGGGAGACCCGGGTTCAATTCCCGGCCAATGCA	ATCTTGTGGAAAGGACGAAACACCGAAGAACGGTACATCCATAAGTTTTAGAGCTAGAAATAGCAAGTTAAAATAAGGCTAGTCCGTTATCAACTTGAAAAAGTGGCACCGAGTCGGTGCGCAGAGGCATTGGTGGTTCAGTGGTAGAATTCTCGCCTCCCACGCGGGAGACCCGGGTTCAATTCCCGGCCAATGCAGGTTCTGGCCGGCGAAGCGCGTTTAAGAGCTATGCTGGAAACAGCAT	GAAGAACGGTACATCCATAA	GGTTCTGGCCGGCGAAGCGC	non-essential	unclassified	non-essential + unclassified	200	139	84	179	247	227	92	135	231	190	240	251	251	82	0.824825	0.904198	0.825657	0.660015
DG0000054	GIpairs	Wildtype	1058273326	AAAGAACGGTACATCCATAATGG	KosukeYusa	CYLC2	{0: 1, 1: 0, 2: 0, 3: 13, 4: 123}	9	103004734	103004756	-	Control	1017672447	CCTGGGCGGCCGCGCAACAAAGG	KosukeYusa	ARID1B	{0: 1, 1: 0, 2: 0, 3: 1, 4: 40}	6	156779395	156779417	+	Green	GTTTTAGAGCTAGAAATAGCAAGTTAAAATAAGGCTAGTCCGTTATCAACTTGAAAAAGTGGCACCGAGTCGGTGC	GCAGAG	GCATTGGTGGTTCAGTGGTAGAATTCTCGCCTCCCACGCGGGAGACCCGGGTTCAATTCCCGGCCAATGCA	ATCTTGTGGAAAGGACGAAACACCGAAGAACGGTACATCCATAAGTTTTAGAGCTAGAAATAGCAAGTTAAAATAAGGCTAGTCCGTTATCAACTTGAAAAAGTGGCACCGAGTCGGTGCGCAGAGGCATTGGTGGTTCAGTGGTAGAATTCTCGCCTCCCACGCGGGAGACCCGGGTTCAATTCCCGGCCAATGCAGCTGGGCGGCCGCGCAACAAGTTTAAGAGCTATGCTGGAAACAGCAT	GAAGAACGGTACATCCATAA	GCTGGGCGGCCGCGCAACAA	non-essential	unclassified	non-essential + unclassified	46	31	38	77	134	48	32	45	72	75	40	93	64	29	0.967275	0.366817	0.435665	-0.00129534
DG0000055	GIpairs	Wildtype	1058273326	AAAGAACGGTACATCCATAATGG	KosukeYusa	CYLC2	{0: 1, 1: 0, 2: 0, 3: 13, 4: 123}	9	103004734	103004756	-	Control	1017672326	GCTATGGGGGCTCGTCCGCGGGG	KosukeYusa	ARID1B	{0: 1, 1: 0, 2: 0, 3: 0, 4: 21}	6	156778999	156779021	+	Green	GTTTTAGAGCTAGAAATAGCAAGTTAAAATAAGGCTAGTCCGTTATCAACTTGAAAAAGTGGCACCGAGTCGGTGC	GCAGAG	GCATTGGTGGTTCAGTGGTAGAATTCTCGCCTCCCACGCGGGAGACCCGGGTTCAATTCCCGGCCAATGCA	ATCTTGTGGAAAGGACGAAACACCGAAGAACGGTACATCCATAAGTTTTAGAGCTAGAAATAGCAAGTTAAAATAAGGCTAGTCCGTTATCAACTTGAAAAAGTGGCACCGAGTCGGTGCGCAGAGGCATTGGTGGTTCAGTGGTAGAATTCTCGCCTCCCACGCGGGAGACCCGGGTTCAATTCCCGGCCAATGCAGCTATGGGGGCTCGTCCGCGGTTTAAGAGCTATGCTGGAAACAGCAT	GAAGAACGGTACATCCATAA	GCTATGGGGGCTCGTCCGCG	non-essential	unclassified	non-essential + unclassified	149	131	91	176	284	168	85	108	142	181	129	185	203	68	0.706114	0.80078	0.840233	0.84285
DG0000056	GIpairs	Wildtype	1058273326	AAAGAACGGTACATCCATAATGG	KosukeYusa	CYLC2	{0: 1, 1: 0, 2: 0, 3: 13, 4: 123}	9	103004734	103004756	-	Control	1017712232	CTTTGACGCAGACGTAGAGTCGG	KosukeYusa	ARID1B	{0: 1, 1: 0, 2: 0, 3: 1, 4: 38}	6	157181136	157181158	-	Green	GTTTTAGAGCTAGAAATAGCAAGTTAAAATAAGGCTAGTCCGTTATCAACTTGAAAAAGTGGCACCGAGTCGGTGC	GCAGAG	GCATTGGTGGTTCAGTGGTAGAATTCTCGCCTCCCACGCGGGAGACCCGGGTTCAATTCCCGGCCAATGCA	ATCTTGTGGAAAGGACGAAACACCGAAGAACGGTACATCCATAAGTTTTAGAGCTAGAAATAGCAAGTTAAAATAAGGCTAGTCCGTTATCAACTTGAAAAAGTGGCACCGAGTCGGTGCGCAGAGGCATTGGTGGTTCAGTGGTAGAATTCTCGCCTCCCACGCGGGAGACCCGGGTTCAATTCCCGGCCAATGCAGTTTGACGCAGACGTAGAGTGTTTAAGAGCTATGCTGGAAACAGCAT	GAAGAACGGTACATCCATAA	GTTTGACGCAGACGTAGAGT	non-essential	unclassified	non-essential + unclassified	78	52	92	57	87	64	35	25	63	76	95	98	100	27	1.86698	1.94429	1.89667	0.834126
DG0000057	GIpairs	Wildtype	1167699476	GGGGTGTCCTTATTGACCACAGG	KosukeYusa	KLK12	{0: 1, 1: 0, 2: 0, 3: 5, 4: 72}	19	51034012	51034034	-	Control	1017672369	GGTTCTGGCCGGCGAAGCGCTGG	KosukeYusa	ARID1B	{0: 1, 1: 0, 2: 1, 3: 3, 4: 96}	6	156779135	156779157	-	Green	GTTTTAGAGCTAGAAATAGCAAGTTAAAATAAGGCTAGTCCGTTATCAACTTGAAAAAGTGGCACCGAGTCGGTGC	GCAGAG	GCATTGGTGGTTCAGTGGTAGAATTCTCGCCTCCCACGCGGGAGACCCGGGTTCAATTCCCGGCCAATGCA	ATCTTGTGGAAAGGACGAAACACCGGGGTGTCCTTATTGACCACGTTTTAGAGCTAGAAATAGCAAGTTAAAATAAGGCTAGTCCGTTATCAACTTGAAAAAGTGGCACCGAGTCGGTGCGCAGAGGCATTGGTGGTTCAGTGGTAGAATTCTCGCCTCCCACGCGGGAGACCCGGGTTCAATTCCCGGCCAATGCAGGTTCTGGCCGGCGAAGCGCGTTTAAGAGCTATGCTGGAAACAGCAT	GGGGTGTCCTTATTGACCAC	GGTTCTGGCCGGCGAAGCGC	non-essential	unclassified	non-essential + unclassified	197	214	156	234	323	118	150	158	213	223	201	273	309	118	0.720057	0.656939	0.899001	0.758317
DG0000058	GIpairs	Wildtype	1167699476	GGGGTGTCCTTATTGACCACAGG	KosukeYusa	KLK12	{0: 1, 1: 0, 2: 0, 3: 5, 4: 72}	19	51034012	51034034	-	Control	1017672447	CCTGGGCGGCCGCGCAACAAAGG	KosukeYusa	ARID1B	{0: 1, 1: 0, 2: 0, 3: 1, 4: 40}	6	156779395	156779417	+	Green	GTTTTAGAGCTAGAAATAGCAAGTTAAAATAAGGCTAGTCCGTTATCAACTTGAAAAAGTGGCACCGAGTCGGTGC	GCAGAG	GCATTGGTGGTTCAGTGGTAGAATTCTCGCCTCCCACGCGGGAGACCCGGGTTCAATTCCCGGCCAATGCA	ATCTTGTGGAAAGGACGAAACACCGGGGTGTCCTTATTGACCACGTTTTAGAGCTAGAAATAGCAAGTTAAAATAAGGCTAGTCCGTTATCAACTTGAAAAAGTGGCACCGAGTCGGTGCGCAGAGGCATTGGTGGTTCAGTGGTAGAATTCTCGCCTCCCACGCGGGAGACCCGGGTTCAATTCCCGGCCAATGCAGCTGGGCGGCCGCGCAACAAGTTTAAGAGCTATGCTGGAAACAGCAT	GGGGTGTCCTTATTGACCAC	GCTGGGCGGCCGCGCAACAA	non-essential	unclassified	non-essential + unclassified	63	83	54	135	218	100	61	70	87	125	54	116	135	42	0.65614	0.187431	0.874121	0.875916
DG0000059	GIpairs	Wildtype	1167699476	GGGGTGTCCTTATTGACCACAGG	KosukeYusa	KLK12	{0: 1, 1: 0, 2: 0, 3: 5, 4: 72}	19	51034012	51034034	-	Control	1017672326	GCTATGGGGGCTCGTCCGCGGGG	KosukeYusa	ARID1B	{0: 1, 1: 0, 2: 0, 3: 0, 4: 21}	6	156778999	156779021	+	Green	GTTTTAGAGCTAGAAATAGCAAGTTAAAATAAGGCTAGTCCGTTATCAACTTGAAAAAGTGGCACCGAGTCGGTGC	GCAGAG	GCATTGGTGGTTCAGTGGTAGAATTCTCGCCTCCCACGCGGGAGACCCGGGTTCAATTCCCGGCCAATGCA	ATCTTGTGGAAAGGACGAAACACCGGGGTGTCCTTATTGACCACGTTTTAGAGCTAGAAATAGCAAGTTAAAATAAGGCTAGTCCGTTATCAACTTGAAAAAGTGGCACCGAGTCGGTGCGCAGAGGCATTGGTGGTTCAGTGGTAGAATTCTCGCCTCCCACGCGGGAGACCCGGGTTCAATTCCCGGCCAATGCAGCTATGGGGGCTCGTCCGCGGTTTAAGAGCTATGCTGGAAACAGCAT	GGGGTGTCCTTATTGACCAC	GCTATGGGGGCTCGTCCGCG	non-essential	unclassified	non-essential + unclassified	278	248	248	322	650	239	186	266	266	421	355	346	415	126	0.312766	0.40419	0.575269	0.876282
DG0000060	GIpairs	Wildtype	1167699476	GGGGTGTCCTTATTGACCACAGG	KosukeYusa	KLK12	{0: 1, 1: 0, 2: 0, 3: 5, 4: 72}	19	51034012	51034034	-	Control	1017712232	CTTTGACGCAGACGTAGAGTCGG	KosukeYusa	ARID1B	{0: 1, 1: 0, 2: 0, 3: 1, 4: 38}	6	157181136	157181158	-	Green	GTTTTAGAGCTAGAAATAGCAAGTTAAAATAAGGCTAGTCCGTTATCAACTTGAAAAAGTGGCACCGAGTCGGTGC	GCAGAG	GCATTGGTGGTTCAGTGGTAGAATTCTCGCCTCCCACGCGGGAGACCCGGGTTCAATTCCCGGCCAATGCA	ATCTTGTGGAAAGGACGAAACACCGGGGTGTCCTTATTGACCACGTTTTAGAGCTAGAAATAGCAAGTTAAAATAAGGCTAGTCCGTTATCAACTTGAAAAAGTGGCACCGAGTCGGTGCGCAGAGGCATTGGTGGTTCAGTGGTAGAATTCTCGCCTCCCACGCGGGAGACCCGGGTTCAATTCCCGGCCAATGCAGTTTGACGCAGACGTAGAGTGTTTAAGAGCTATGCTGGAAACAGCAT	GGGGTGTCCTTATTGACCAC	GTTTGACGCAGACGTAGAGT	non-essential	unclassified	non-essential + unclassified	88	19	66	69	111	27	28	44	80	71	42	77	61	18	0.729752	1.32364	0.39922	-0.0189057
DG0000061	GIpairs	Wildtype	979582957	AACTGGTGCAAGGCTGACACAGG	KosukeYusa	ADAD1	{0: 1, 1: 0, 2: 0, 3: 13, 4: 158}	4	122381108	122381130	-	Control	1017672369	GGTTCTGGCCGGCGAAGCGCTGG	KosukeYusa	ARID1B	{0: 1, 1: 0, 2: 1, 3: 3, 4: 96}	6	156779135	156779157	-	Green	GTTTTAGAGCTAGAAATAGCAAGTTAAAATAAGGCTAGTCCGTTATCAACTTGAAAAAGTGGCACCGAGTCGGTGC	GCAGAG	GCATTGGTGGTTCAGTGGTAGAATTCTCGCCTCCCACGCGGGAGACCCGGGTTCAATTCCCGGCCAATGCA	ATCTTGTGGAAAGGACGAAACACCGACTGGTGCAAGGCTGACACGTTTTAGAGCTAGAAATAGCAAGTTAAAATAAGGCTAGTCCGTTATCAACTTGAAAAAGTGGCACCGAGTCGGTGCGCAGAGGCATTGGTGGTTCAGTGGTAGAATTCTCGCCTCCCACGCGGGAGACCCGGGTTCAATTCCCGGCCAATGCAGGTTCTGGCCGGCGAAGCGCGTTTAAGAGCTATGCTGGAAACAGCAT	GACTGGTGCAAGGCTGACAC	GGTTCTGGCCGGCGAAGCGC	non-essential	unclassified	non-essential + unclassified	222	222	155	171	296	140	194	169	231	306	261	333	317	119	0.909207	0.732152	0.839212	0.798997
DG0000062	GIpairs	Wildtype	979582957	AACTGGTGCAAGGCTGACACAGG	KosukeYusa	ADAD1	{0: 1, 1: 0, 2: 0, 3: 13, 4: 158}	4	122381108	122381130	-	Control	1017672447	CCTGGGCGGCCGCGCAACAAAGG	KosukeYusa	ARID1B	{0: 1, 1: 0, 2: 0, 3: 1, 4: 40}	6	156779395	156779417	+	Green	GTTTTAGAGCTAGAAATAGCAAGTTAAAATAAGGCTAGTCCGTTATCAACTTGAAAAAGTGGCACCGAGTCGGTGC	GCAGAG	GCATTGGTGGTTCAGTGGTAGAATTCTCGCCTCCCACGCGGGAGACCCGGGTTCAATTCCCGGCCAATGCA	ATCTTGTGGAAAGGACGAAACACCGACTGGTGCAAGGCTGACACGTTTTAGAGCTAGAAATAGCAAGTTAAAATAAGGCTAGTCCGTTATCAACTTGAAAAAGTGGCACCGAGTCGGTGCGCAGAGGCATTGGTGGTTCAGTGGTAGAATTCTCGCCTCCCACGCGGGAGACCCGGGTTCAATTCCCGGCCAATGCAGCTGGGCGGCCGCGCAACAAGTTTAAGAGCTATGCTGGAAACAGCAT	GACTGGTGCAAGGCTGACAC	GCTGGGCGGCCGCGCAACAA	non-essential	unclassified	non-essential + unclassified	120	141	110	132	175	117	67	124	119	148	180	158	171	63	0.282072	0.292476	0.396305	1.05767
DG0000063	GIpairs	Wildtype	979582957	AACTGGTGCAAGGCTGACACAGG	KosukeYusa	ADAD1	{0: 1, 1: 0, 2: 0, 3: 13, 4: 158}	4	122381108	122381130	-	Control	1017672326	GCTATGGGGGCTCGTCCGCGGGG	KosukeYusa	ARID1B	{0: 1, 1: 0, 2: 0, 3: 0, 4: 21}	6	156778999	156779021	+	Green	GTTTTAGAGCTAGAAATAGCAAGTTAAAATAAGGCTAGTCCGTTATCAACTTGAAAAAGTGGCACCGAGTCGGTGC	GCAGAG	GCATTGGTGGTTCAGTGGTAGAATTCTCGCCTCCCACGCGGGAGACCCGGGTTCAATTCCCGGCCAATGCA	ATCTTGTGGAAAGGACGAAACACCGACTGGTGCAAGGCTGACACGTTTTAGAGCTAGAAATAGCAAGTTAAAATAAGGCTAGTCCGTTATCAACTTGAAAAAGTGGCACCGAGTCGGTGCGCAGAGGCATTGGTGGTTCAGTGGTAGAATTCTCGCCTCCCACGCGGGAGACCCGGGTTCAATTCCCGGCCAATGCAGCTATGGGGGCTCGTCCGCGGTTTAAGAGCTATGCTGGAAACAGCAT	GACTGGTGCAAGGCTGACAC	GCTATGGGGGCTCGTCCGCG	non-essential	unclassified	non-essential + unclassified	190	148	143	192	356	233	116	166	203	235	145	278	269	89	0.675296	0.534086	0.628817	0.632763
DG0000064	GIpairs	Wildtype	979582957	AACTGGTGCAAGGCTGACACAGG	KosukeYusa	ADAD1	{0: 1, 1: 0, 2: 0, 3: 13, 4: 158}	4	122381108	122381130	-	Control	1017712232	CTTTGACGCAGACGTAGAGTCGG	KosukeYusa	ARID1B	{0: 1, 1: 0, 2: 0, 3: 1, 4: 38}	6	157181136	157181158	-	Green	GTTTTAGAGCTAGAAATAGCAAGTTAAAATAAGGCTAGTCCGTTATCAACTTGAAAAAGTGGCACCGAGTCGGTGC	GCAGAG	GCATTGGTGGTTCAGTGGTAGAATTCTCGCCTCCCACGCGGGAGACCCGGGTTCAATTCCCGGCCAATGCA	ATCTTGTGGAAAGGACGAAACACCGACTGGTGCAAGGCTGACACGTTTTAGAGCTAGAAATAGCAAGTTAAAATAAGGCTAGTCCGTTATCAACTTGAAAAAGTGGCACCGAGTCGGTGCGCAGAGGCATTGGTGGTTCAGTGGTAGAATTCTCGCCTCCCACGCGGGAGACCCGGGTTCAATTCCCGGCCAATGCAGTTTGACGCAGACGTAGAGTGTTTAAGAGCTATGCTGGAAACAGCAT	GACTGGTGCAAGGCTGACAC	GTTTGACGCAGACGTAGAGT	non-essential	unclassified	non-essential + unclassified	176	85	137	116	169	91	83	91	129	122	125	173	134	59	0.854686	1.28477	0.489313	0.4255
DG0000065	GIpairs	Wildtype	1014231326	TAGGCTGATGCACCTAATCCAGG	KosukeYusa	ASF1A	{0: 1, 1: 0, 2: 0, 3: 6, 4: 66}	6	118905649	118905671	+	Green	1162960288	CGGCATCAGTCTCTGGGATGAGG	KosukeYusa	ASF1B	{0: 1, 1: 0, 2: 0, 3: 8, 4: 141}	19	14121666	14121688	+	Green	GTTTTAGAGCTAGAAATAGCAAGTTAAAATAAGGCTAGTCCGTTATCAACTTGAAAAAGTGGCACCGAGTCGGTGC	GCAGAG	GCATTGGTGGTTCAGTGGTAGAATTCTCGCCTCCCACGCGGGAGACCCGGGTTCAATTCCCGGCCAATGCA	ATCTTGTGGAAAGGACGAAACACCGAGGCTGATGCACCTAATCCGTTTTAGAGCTAGAAATAGCAAGTTAAAATAAGGCTAGTCCGTTATCAACTTGAAAAAGTGGCACCGAGTCGGTGCGCAGAGGCATTGGTGGTTCAGTGGTAGAATTCTCGCCTCCCACGCGGGAGACCCGGGTTCAATTCCCGGCCAATGCAGGGCATCAGTCTCTGGGATGGTTTAAGAGCTATGCTGGAAACAGCAT	GAGGCTGATGCACCTAATCC	GGGCATCAGTCTCTGGGATG	unclassified	unclassified	unclassified + unclassified	33	47	34	155	248	29	77	102	57	47	54	39	39	50	-1.43025	-1.26772	-1.42944	-0.184462
DG0000066	GIpairs	Wildtype	1014231326	TAGGCTGATGCACCTAATCCAGG	KosukeYusa	ASF1A	{0: 1, 1: 0, 2: 0, 3: 6, 4: 66}	6	118905649	118905671	+	Green	1162960931	TGTTGGCTCGGCTGAGAGTGAGG	KosukeYusa	ASF1B	{0: 1, 1: 0, 2: 0, 3: 9, 4: 115}	19	14126193	14126215	-	Green	GTTTTAGAGCTAGAAATAGCAAGTTAAAATAAGGCTAGTCCGTTATCAACTTGAAAAAGTGGCACCGAGTCGGTGC	GCAGAG	GCATTGGTGGTTCAGTGGTAGAATTCTCGCCTCCCACGCGGGAGACCCGGGTTCAATTCCCGGCCAATGCA	ATCTTGTGGAAAGGACGAAACACCGAGGCTGATGCACCTAATCCGTTTTAGAGCTAGAAATAGCAAGTTAAAATAAGGCTAGTCCGTTATCAACTTGAAAAAGTGGCACCGAGTCGGTGCGCAGAGGCATTGGTGGTTCAGTGGTAGAATTCTCGCCTCCCACGCGGGAGACCCGGGTTCAATTCCCGGCCAATGCAGGTTGGCTCGGCTGAGAGTGGTTTAAGAGCTATGCTGGAAACAGCAT	GAGGCTGATGCACCTAATCC	GGTTGGCTCGGCTGAGAGTG	unclassified	unclassified	unclassified + unclassified	98	66	71	243	475	90	149	167	84	63	73	102	84	119	-0.771216	-0.424498	-1.04759	-0.941309
DG0000067	GIpairs	Wildtype	1014231326	TAGGCTGATGCACCTAATCCAGG	KosukeYusa	ASF1A	{0: 1, 1: 0, 2: 0, 3: 6, 4: 66}	6	118905649	118905671	+	Green	1162960271	GCGGGTTCTCACGCAGCTCAGGG	KosukeYusa	ASF1B	{0: 1, 1: 0, 2: 0, 3: 5, 4: 53}	19	14121555	14121577	+	Green	GTTTTAGAGCTAGAAATAGCAAGTTAAAATAAGGCTAGTCCGTTATCAACTTGAAAAAGTGGCACCGAGTCGGTGC	GCAGAG	GCATTGGTGGTTCAGTGGTAGAATTCTCGCCTCCCACGCGGGAGACCCGGGTTCAATTCCCGGCCAATGCA	ATCTTGTGGAAAGGACGAAACACCGAGGCTGATGCACCTAATCCGTTTTAGAGCTAGAAATAGCAAGTTAAAATAAGGCTAGTCCGTTATCAACTTGAAAAAGTGGCACCGAGTCGGTGCGCAGAGGCATTGGTGGTTCAGTGGTAGAATTCTCGCCTCCCACGCGGGAGACCCGGGTTCAATTCCCGGCCAATGCAGCGGGTTCTCACGCAGCTCAGTTTAAGAGCTATGCTGGAAACAGCAT	GAGGCTGATGCACCTAATCC	GCGGGTTCTCACGCAGCTCA	unclassified	unclassified	unclassified + unclassified	33	59	32	215	351	57	121	188	61	84	49	55	43	107	-1.82072	-2.14393	-2.16805	-0.94888
DG0000068	GIpairs	Wildtype	1014231326	TAGGCTGATGCACCTAATCCAGG	KosukeYusa	ASF1A	{0: 1, 1: 0, 2: 0, 3: 6, 4: 66}	6	118905649	118905671	+	Green	1162960273	TGTTGACGTAGTAGCCCACTCGG	KosukeYusa	ASF1B	{0: 1, 1: 0, 2: 0, 3: 0, 4: 37}	19	14121591	14121613	+	Green	GTTTTAGAGCTAGAAATAGCAAGTTAAAATAAGGCTAGTCCGTTATCAACTTGAAAAAGTGGCACCGAGTCGGTGC	GCAGAG	GCATTGGTGGTTCAGTGGTAGAATTCTCGCCTCCCACGCGGGAGACCCGGGTTCAATTCCCGGCCAATGCA	ATCTTGTGGAAAGGACGAAACACCGAGGCTGATGCACCTAATCCGTTTTAGAGCTAGAAATAGCAAGTTAAAATAAGGCTAGTCCGTTATCAACTTGAAAAAGTGGCACCGAGTCGGTGCGCAGAGGCATTGGTGGTTCAGTGGTAGAATTCTCGCCTCCCACGCGGGAGACCCGGGTTCAATTCCCGGCCAATGCAGGTTGACGTAGTAGCCCACTGTTTAAGAGCTATGCTGGAAACAGCAT	GAGGCTGATGCACCTAATCC	GGTTGACGTAGTAGCCCACT	unclassified	unclassified	unclassified + unclassified	33	37	19	127	138	5	88	86	38	25	36	47	47	76	-0.923285	-1.02397	-0.922467	-1.12265
DG0000069	GIpairs	Wildtype	1014230185	GATCACCTTCGAGTGCATCGAGG	KosukeYusa	ASF1A	{0: 1, 1: 0, 2: 0, 3: 0, 4: 30}	6	118894488	118894510	+	Green	1162960288	CGGCATCAGTCTCTGGGATGAGG	KosukeYusa	ASF1B	{0: 1, 1: 0, 2: 0, 3: 8, 4: 141}	19	14121666	14121688	+	Green	GTTTTAGAGCTAGAAATAGCAAGTTAAAATAAGGCTAGTCCGTTATCAACTTGAAAAAGTGGCACCGAGTCGGTGC	GCAGAG	GCATTGGTGGTTCAGTGGTAGAATTCTCGCCTCCCACGCGGGAGACCCGGGTTCAATTCCCGGCCAATGCA	ATCTTGTGGAAAGGACGAAACACCGATCACCTTCGAGTGCATCGGTTTTAGAGCTAGAAATAGCAAGTTAAAATAAGGCTAGTCCGTTATCAACTTGAAAAAGTGGCACCGAGTCGGTGCGCAGAGGCATTGGTGGTTCAGTGGTAGAATTCTCGCCTCCCACGCGGGAGACCCGGGTTCAATTCCCGGCCAATGCAGGGCATCAGTCTCTGGGATGGTTTAAGAGCTATGCTGGAAACAGCAT	GATCACCTTCGAGTGCATCG	GGGCATCAGTCTCTGGGATG	unclassified	unclassified	unclassified + unclassified	26	15	38	162	233	30	132	133	39	43	54	43	39	96	-1.67248	-1.98311	-1.80927	-2.72457
DG0000070	GIpairs	Wildtype	1014230185	GATCACCTTCGAGTGCATCGAGG	KosukeYusa	ASF1A	{0: 1, 1: 0, 2: 0, 3: 0, 4: 30}	6	118894488	118894510	+	Green	1162960931	TGTTGGCTCGGCTGAGAGTGAGG	KosukeYusa	ASF1B	{0: 1, 1: 0, 2: 0, 3: 9, 4: 115}	19	14126193	14126215	-	Green	GTTTTAGAGCTAGAAATAGCAAGTTAAAATAAGGCTAGTCCGTTATCAACTTGAAAAAGTGGCACCGAGTCGGTGC	GCAGAG	GCATTGGTGGTTCAGTGGTAGAATTCTCGCCTCCCACGCGGGAGACCCGGGTTCAATTCCCGGCCAATGCA	ATCTTGTGGAAAGGACGAAACACCGATCACCTTCGAGTGCATCGGTTTTAGAGCTAGAAATAGCAAGTTAAAATAAGGCTAGTCCGTTATCAACTTGAAAAAGTGGCACCGAGTCGGTGCGCAGAGGCATTGGTGGTTCAGTGGTAGAATTCTCGCCTCCCACGCGGGAGACCCGGGTTCAATTCCCGGCCAATGCAGGTTGGCTCGGCTGAGAGTGGTTTAAGAGCTATGCTGGAAACAGCAT	GATCACCTTCGAGTGCATCG	GGTTGGCTCGGCTGAGAGTG	unclassified	unclassified	unclassified + unclassified	17	14	38	155	247	44	89	97	26	34	23	31	24	77	-1.68062	-2.12369	-2.03635	-2.50393
DG0000071	GIpairs	Wildtype	1014230185	GATCACCTTCGAGTGCATCGAGG	KosukeYusa	ASF1A	{0: 1, 1: 0, 2: 0, 3: 0, 4: 30}	6	118894488	118894510	+	Green	1162960271	GCGGGTTCTCACGCAGCTCAGGG	KosukeYusa	ASF1B	{0: 1, 1: 0, 2: 0, 3: 5, 4: 53}	19	14121555	14121577	+	Green	GTTTTAGAGCTAGAAATAGCAAGTTAAAATAAGGCTAGTCCGTTATCAACTTGAAAAAGTGGCACCGAGTCGGTGC	GCAGAG	GCATTGGTGGTTCAGTGGTAGAATTCTCGCCTCCCACGCGGGAGACCCGGGTTCAATTCCCGGCCAATGCA	ATCTTGTGGAAAGGACGAAACACCGATCACCTTCGAGTGCATCGGTTTTAGAGCTAGAAATAGCAAGTTAAAATAAGGCTAGTCCGTTATCAACTTGAAAAAGTGGCACCGAGTCGGTGCGCAGAGGCATTGGTGGTTCAGTGGTAGAATTCTCGCCTCCCACGCGGGAGACCCGGGTTCAATTCCCGGCCAATGCAGCGGGTTCTCACGCAGCTCAGTTTAAGAGCTATGCTGGAAACAGCAT	GATCACCTTCGAGTGCATCG	GCGGGTTCTCACGCAGCTCA	unclassified	unclassified	unclassified + unclassified	40	24	19	259	350	42	182	231	25	46	42	68	44	122	-1.81525	-2.16772	-2.43145	-2.41257
DG0000072	GIpairs	Wildtype	1014230185	GATCACCTTCGAGTGCATCGAGG	KosukeYusa	ASF1A	{0: 1, 1: 0, 2: 0, 3: 0, 4: 30}	6	118894488	118894510	+	Green	1162960273	TGTTGACGTAGTAGCCCACTCGG	KosukeYusa	ASF1B	{0: 1, 1: 0, 2: 0, 3: 0, 4: 37}	19	14121591	14121613	+	Green	GTTTTAGAGCTAGAAATAGCAAGTTAAAATAAGGCTAGTCCGTTATCAACTTGAAAAAGTGGCACCGAGTCGGTGC	GCAGAG	GCATTGGTGGTTCAGTGGTAGAATTCTCGCCTCCCACGCGGGAGACCCGGGTTCAATTCCCGGCCAATGCA	ATCTTGTGGAAAGGACGAAACACCGATCACCTTCGAGTGCATCGGTTTTAGAGCTAGAAATAGCAAGTTAAAATAAGGCTAGTCCGTTATCAACTTGAAAAAGTGGCACCGAGTCGGTGCGCAGAGGCATTGGTGGTTCAGTGGTAGAATTCTCGCCTCCCACGCGGGAGACCCGGGTTCAATTCCCGGCCAATGCAGGTTGACGTAGTAGCCCACTGTTTAAGAGCTATGCTGGAAACAGCAT	GATCACCTTCGAGTGCATCG	GGTTGACGTAGTAGCCCACT	unclassified	unclassified	unclassified + unclassified	20	33	29	212	232	20	109	130	29	37	38	39	44	91	-1.7774	-2.31716	-1.60653	-1.54278
DG0000073	GIpairs	Wildtype	1014231333	GGACAAGAATTTATTAGAGTTGG	KosukeYusa	ASF1A	{0: 1, 1: 0, 2: 0, 3: 11, 4: 163}	6	118905733	118905755	+	Green	1162960288	CGGCATCAGTCTCTGGGATGAGG	KosukeYusa	ASF1B	{0: 1, 1: 0, 2: 0, 3: 8, 4: 141}	19	14121666	14121688	+	Green	GTTTTAGAGCTAGAAATAGCAAGTTAAAATAAGGCTAGTCCGTTATCAACTTGAAAAAGTGGCACCGAGTCGGTGC	GCAGAG	GCATTGGTGGTTCAGTGGTAGAATTCTCGCCTCCCACGCGGGAGACCCGGGTTCAATTCCCGGCCAATGCA	ATCTTGTGGAAAGGACGAAACACCGGACAAGAATTTATTAGAGTGTTTTAGAGCTAGAAATAGCAAGTTAAAATAAGGCTAGTCCGTTATCAACTTGAAAAAGTGGCACCGAGTCGGTGCGCAGAGGCATTGGTGGTTCAGTGGTAGAATTCTCGCCTCCCACGCGGGAGACCCGGGTTCAATTCCCGGCCAATGCAGGGCATCAGTCTCTGGGATGGTTTAAGAGCTATGCTGGAAACAGCAT	GGACAAGAATTTATTAGAGT	GGGCATCAGTCTCTGGGATG	unclassified	unclassified	unclassified + unclassified	9	32	26	148	235	16	88	78	26	70	53	55	61	68	-0.561472	-2.67814	-0.413731	-1.16915
DG0000074	GIpairs	Wildtype	1014231333	GGACAAGAATTTATTAGAGTTGG	KosukeYusa	ASF1A	{0: 1, 1: 0, 2: 0, 3: 11, 4: 163}	6	118905733	118905755	+	Green	1162960931	TGTTGGCTCGGCTGAGAGTGAGG	KosukeYusa	ASF1B	{0: 1, 1: 0, 2: 0, 3: 9, 4: 115}	19	14126193	14126215	-	Green	GTTTTAGAGCTAGAAATAGCAAGTTAAAATAAGGCTAGTCCGTTATCAACTTGAAAAAGTGGCACCGAGTCGGTGC	GCAGAG	GCATTGGTGGTTCAGTGGTAGAATTCTCGCCTCCCACGCGGGAGACCCGGGTTCAATTCCCGGCCAATGCA	ATCTTGTGGAAAGGACGAAACACCGGACAAGAATTTATTAGAGTGTTTTAGAGCTAGAAATAGCAAGTTAAAATAAGGCTAGTCCGTTATCAACTTGAAAAAGTGGCACCGAGTCGGTGCGCAGAGGCATTGGTGGTTCAGTGGTAGAATTCTCGCCTCCCACGCGGGAGACCCGGGTTCAATTCCCGGCCAATGCAGGTTGGCTCGGCTGAGAGTGGTTTAAGAGCTATGCTGGAAACAGCAT	GGACAAGAATTTATTAGAGT	GGTTGGCTCGGCTGAGAGTG	unclassified	unclassified	unclassified + unclassified	39	36	40	135	242	21	73	86	16	48	41	44	48	67	-1.01646	-0.787778	-0.8927	-0.981171
DG0000075	GIpairs	Wildtype	1014231333	GGACAAGAATTTATTAGAGTTGG	KosukeYusa	ASF1A	{0: 1, 1: 0, 2: 0, 3: 11, 4: 163}	6	118905733	118905755	+	Green	1162960271	GCGGGTTCTCACGCAGCTCAGGG	KosukeYusa	ASF1B	{0: 1, 1: 0, 2: 0, 3: 5, 4: 53}	19	14121555	14121577	+	Green	GTTTTAGAGCTAGAAATAGCAAGTTAAAATAAGGCTAGTCCGTTATCAACTTGAAAAAGTGGCACCGAGTCGGTGC	GCAGAG	GCATTGGTGGTTCAGTGGTAGAATTCTCGCCTCCCACGCGGGAGACCCGGGTTCAATTCCCGGCCAATGCA	ATCTTGTGGAAAGGACGAAACACCGGACAAGAATTTATTAGAGTGTTTTAGAGCTAGAAATAGCAAGTTAAAATAAGGCTAGTCCGTTATCAACTTGAAAAAGTGGCACCGAGTCGGTGCGCAGAGGCATTGGTGGTTCAGTGGTAGAATTCTCGCCTCCCACGCGGGAGACCCGGGTTCAATTCCCGGCCAATGCAGCGGGTTCTCACGCAGCTCAGTTTAAGAGCTATGCTGGAAACAGCAT	GGACAAGAATTTATTAGAGT	GCGGGTTCTCACGCAGCTCA	unclassified	unclassified	unclassified + unclassified
DG0000076	GIpairs	Wildtype	1014231333	GGACAAGAATTTATTAGAGTTGG	KosukeYusa	ASF1A	{0: 1, 1: 0, 2: 0, 3: 11, 4: 163}	6	118905733	118905755	+	Green	1162960273	TGTTGACGTAGTAGCCCACTCGG	KosukeYusa	ASF1B	{0: 1, 1: 0, 2: 0, 3: 0, 4: 37}	19	14121591	14121613	+	Green	GTTTTAGAGCTAGAAATAGCAAGTTAAAATAAGGCTAGTCCGTTATCAACTTGAAAAAGTGGCACCGAGTCGGTGC	GCAGAG	GCATTGGTGGTTCAGTGGTAGAATTCTCGCCTCCCACGCGGGAGACCCGGGTTCAATTCCCGGCCAATGCA	ATCTTGTGGAAAGGACGAAACACCGGACAAGAATTTATTAGAGTGTTTTAGAGCTAGAAATAGCAAGTTAAAATAAGGCTAGTCCGTTATCAACTTGAAAAAGTGGCACCGAGTCGGTGCGCAGAGGCATTGGTGGTTCAGTGGTAGAATTCTCGCCTCCCACGCGGGAGACCCGGGTTCAATTCCCGGCCAATGCAGGTTGACGTAGTAGCCCACTGTTTAAGAGCTATGCTGGAAACAGCAT	GGACAAGAATTTATTAGAGT	GGTTGACGTAGTAGCCCACT	unclassified	unclassified	unclassified + unclassified	25	39	32	137	161	15	85	82	40	65	24	52	49	91	-0.712276	-1.34658	-0.795572	-1.30598
DG0000077	GIpairs	Wildtype	1014230901	ACAAACATATGCCTTCCTGCGGG	Avana	ASF1A	{0: 1, 1: 0, 2: 2, 3: 15, 4: 167}	6	118900852	118900874	-	Green	1162960288	CGGCATCAGTCTCTGGGATGAGG	KosukeYusa	ASF1B	{0: 1, 1: 0, 2: 0, 3: 8, 4: 141}	19	14121666	14121688	+	Green	GTTTTAGAGCTAGAAATAGCAAGTTAAAATAAGGCTAGTCCGTTATCAACTTGAAAAAGTGGCACCGAGTCGGTGC	GCAGAG	GCATTGGTGGTTCAGTGGTAGAATTCTCGCCTCCCACGCGGGAGACCCGGGTTCAATTCCCGGCCAATGCA	ATCTTGTGGAAAGGACGAAACACCGCAAACATATGCCTTCCTGCGTTTTAGAGCTAGAAATAGCAAGTTAAAATAAGGCTAGTCCGTTATCAACTTGAAAAAGTGGCACCGAGTCGGTGCGCAGAGGCATTGGTGGTTCAGTGGTAGAATTCTCGCCTCCCACGCGGGAGACCCGGGTTCAATTCCCGGCCAATGCAGGGCATCAGTCTCTGGGATGGTTTAAGAGCTATGCTGGAAACAGCAT	GCAAACATATGCCTTCCTGC	GGGCATCAGTCTCTGGGATG	unclassified	unclassified	unclassified + unclassified	23	24	35	144	294	10	88	111	37	41	24	40	32	75	-1.51554	-1.89597	-1.82815	-1.71503
DG0000078	GIpairs	Wildtype	1014230901	ACAAACATATGCCTTCCTGCGGG	Avana	ASF1A	{0: 1, 1: 0, 2: 2, 3: 15, 4: 167}	6	118900852	118900874	-	Green	1162960931	TGTTGGCTCGGCTGAGAGTGAGG	KosukeYusa	ASF1B	{0: 1, 1: 0, 2: 0, 3: 9, 4: 115}	19	14126193	14126215	-	Green	GTTTTAGAGCTAGAAATAGCAAGTTAAAATAAGGCTAGTCCGTTATCAACTTGAAAAAGTGGCACCGAGTCGGTGC	GCAGAG	GCATTGGTGGTTCAGTGGTAGAATTCTCGCCTCCCACGCGGGAGACCCGGGTTCAATTCCCGGCCAATGCA	ATCTTGTGGAAAGGACGAAACACCGCAAACATATGCCTTCCTGCGTTTTAGAGCTAGAAATAGCAAGTTAAAATAAGGCTAGTCCGTTATCAACTTGAAAAAGTGGCACCGAGTCGGTGCGCAGAGGCATTGGTGGTTCAGTGGTAGAATTCTCGCCTCCCACGCGGGAGACCCGGGTTCAATTCCCGGCCAATGCAGGTTGGCTCGGCTGAGAGTGGTTTAAGAGCTATGCTGGAAACAGCAT	GCAAACATATGCCTTCCTGC	GGTTGGCTCGGCTGAGAGTG	unclassified	unclassified	unclassified + unclassified	45	22	38	140	245	43	142	114	22	14	45	42	55	70	-1.48494	-0.987714	-1.10278	-1.73845
DG0000079	GIpairs	Wildtype	1014230901	ACAAACATATGCCTTCCTGCGGG	Avana	ASF1A	{0: 1, 1: 0, 2: 2, 3: 15, 4: 167}	6	118900852	118900874	-	Green	1162960271	GCGGGTTCTCACGCAGCTCAGGG	KosukeYusa	ASF1B	{0: 1, 1: 0, 2: 0, 3: 5, 4: 53}	19	14121555	14121577	+	Green	GTTTTAGAGCTAGAAATAGCAAGTTAAAATAAGGCTAGTCCGTTATCAACTTGAAAAAGTGGCACCGAGTCGGTGC	GCAGAG	GCATTGGTGGTTCAGTGGTAGAATTCTCGCCTCCCACGCGGGAGACCCGGGTTCAATTCCCGGCCAATGCA	ATCTTGTGGAAAGGACGAAACACCGCAAACATATGCCTTCCTGCGTTTTAGAGCTAGAAATAGCAAGTTAAAATAAGGCTAGTCCGTTATCAACTTGAAAAAGTGGCACCGAGTCGGTGCGCAGAGGCATTGGTGGTTCAGTGGTAGAATTCTCGCCTCCCACGCGGGAGACCCGGGTTCAATTCCCGGCCAATGCAGCGGGTTCTCACGCAGCTCAGTTTAAGAGCTATGCTGGAAACAGCAT	GCAAACATATGCCTTCCTGC	GCGGGTTCTCACGCAGCTCA	unclassified	unclassified	unclassified + unclassified	18	18	34	169	283	16	96	140	11	53	33	17	31	101	-3.03696	-2.56971	-2.20498	-2.54417
DG0000080	GIpairs	Wildtype	1014230901	ACAAACATATGCCTTCCTGCGGG	Avana	ASF1A	{0: 1, 1: 0, 2: 2, 3: 15, 4: 167}	6	118900852	118900874	-	Green	1162960273	TGTTGACGTAGTAGCCCACTCGG	KosukeYusa	ASF1B	{0: 1, 1: 0, 2: 0, 3: 0, 4: 37}	19	14121591	14121613	+	Green	GTTTTAGAGCTAGAAATAGCAAGTTAAAATAAGGCTAGTCCGTTATCAACTTGAAAAAGTGGCACCGAGTCGGTGC	GCAGAG	GCATTGGTGGTTCAGTGGTAGAATTCTCGCCTCCCACGCGGGAGACCCGGGTTCAATTCCCGGCCAATGCA	ATCTTGTGGAAAGGACGAAACACCGCAAACATATGCCTTCCTGCGTTTTAGAGCTAGAAATAGCAAGTTAAAATAAGGCTAGTCCGTTATCAACTTGAAAAAGTGGCACCGAGTCGGTGCGCAGAGGCATTGGTGGTTCAGTGGTAGAATTCTCGCCTCCCACGCGGGAGACCCGGGTTCAATTCCCGGCCAATGCAGGTTGACGTAGTAGCCCACTGTTTAAGAGCTATGCTGGAAACAGCAT	GCAAACATATGCCTTCCTGC	GGTTGACGTAGTAGCCCACT	unclassified	unclassified	unclassified + unclassified	28	9	30	139	169	17	70	104	31	36	20	40	23	59	-1.42237	-1.52695	-2.19493	-2.72615
DG0000081	GIpairs	Wildtype	1014231326	TAGGCTGATGCACCTAATCCAGG	KosukeYusa	ASF1A	{0: 1, 1: 0, 2: 0, 3: 6, 4: 66}	6	118905649	118905671	+	Green	1167699490	GTGGGCGTAACTCACAGCCGTGG	KosukeYusa	KLK12	{0: 1, 1: 0, 2: 0, 3: 1, 4: 38}	19	51034072	51034094	-	Control	GTTTTAGAGCTAGAAATAGCAAGTTAAAATAAGGCTAGTCCGTTATCAACTTGAAAAAGTGGCACCGAGTCGGTGC	GCAGAG	GCATTGGTGGTTCAGTGGTAGAATTCTCGCCTCCCACGCGGGAGACCCGGGTTCAATTCCCGGCCAATGCA	ATCTTGTGGAAAGGACGAAACACCGAGGCTGATGCACCTAATCCGTTTTAGAGCTAGAAATAGCAAGTTAAAATAAGGCTAGTCCGTTATCAACTTGAAAAAGTGGCACCGAGTCGGTGCGCAGAGGCATTGGTGGTTCAGTGGTAGAATTCTCGCCTCCCACGCGGGAGACCCGGGTTCAATTCCCGGCCAATGCAGTGGGCGTAACTCACAGCCGGTTTAAGAGCTATGCTGGAAACAGCAT	GAGGCTGATGCACCTAATCC	GTGGGCGTAACTCACAGCCG	unclassified	non-essential	unclassified + non-essential	192	163	216	209	336	163	127	166	232	268	218	266	242	113	0.611863	0.549135	0.476795	0.42906
DG0000082	GIpairs	Wildtype	1014231326	TAGGCTGATGCACCTAATCCAGG	KosukeYusa	ASF1A	{0: 1, 1: 0, 2: 0, 3: 6, 4: 66}	6	118905649	118905671	+	Green	1058273241	TTTCCCAAACCACAACGGCCAGG	KosukeYusa	CYLC2	{0: 1, 1: 0, 2: 0, 3: 6, 4: 74}	9	103003192	103003214	+	Control	GTTTTAGAGCTAGAAATAGCAAGTTAAAATAAGGCTAGTCCGTTATCAACTTGAAAAAGTGGCACCGAGTCGGTGC	GCAGAG	GCATTGGTGGTTCAGTGGTAGAATTCTCGCCTCCCACGCGGGAGACCCGGGTTCAATTCCCGGCCAATGCA	ATCTTGTGGAAAGGACGAAACACCGAGGCTGATGCACCTAATCCGTTTTAGAGCTAGAAATAGCAAGTTAAAATAAGGCTAGTCCGTTATCAACTTGAAAAAGTGGCACCGAGTCGGTGCGCAGAGGCATTGGTGGTTCAGTGGTAGAATTCTCGCCTCCCACGCGGGAGACCCGGGTTCAATTCCCGGCCAATGCAGTTCCCAAACCACAACGGCCGTTTAAGAGCTATGCTGGAAACAGCAT	GAGGCTGATGCACCTAATCC	GTTCCCAAACCACAACGGCC	unclassified	non-essential	unclassified + non-essential	147	63	101	133	251	133	85	116	152	210	185	184	229	95	0.596088	0.679132	0.911076	-0.684617
DG0000083	GIpairs	Wildtype	1014231326	TAGGCTGATGCACCTAATCCAGG	KosukeYusa	ASF1A	{0: 1, 1: 0, 2: 0, 3: 6, 4: 66}	6	118905649	118905671	+	Green	979584041	GCTAGTTCAGATAAAACAACAGG	KosukeYusa	ADAD1	{0: 1, 1: 0, 2: 0, 3: 9, 4: 93}	4	122393612	122393634	-	Control	GTTTTAGAGCTAGAAATAGCAAGTTAAAATAAGGCTAGTCCGTTATCAACTTGAAAAAGTGGCACCGAGTCGGTGC	GCAGAG	GCATTGGTGGTTCAGTGGTAGAATTCTCGCCTCCCACGCGGGAGACCCGGGTTCAATTCCCGGCCAATGCA	ATCTTGTGGAAAGGACGAAACACCGAGGCTGATGCACCTAATCCGTTTTAGAGCTAGAAATAGCAAGTTAAAATAAGGCTAGTCCGTTATCAACTTGAAAAAGTGGCACCGAGTCGGTGCGCAGAGGCATTGGTGGTTCAGTGGTAGAATTCTCGCCTCCCACGCGGGAGACCCGGGTTCAATTCCCGGCCAATGCAGCTAGTTCAGATAAAACAACGTTTAAGAGCTATGCTGGAAACAGCAT	GAGGCTGATGCACCTAATCC	GCTAGTTCAGATAAAACAAC	unclassified	non-essential	unclassified + non-essential	92	103	89	98	132	95	45	68	67	58	80	107	104	32	0.581898	0.769757	0.542072	1.57128
DG0000084	GIpairs	Wildtype	1014231326	TAGGCTGATGCACCTAATCCAGG	KosukeYusa	ASF1A	{0: 1, 1: 0, 2: 0, 3: 6, 4: 66}	6	118905649	118905671	+	Green	1058273326	AAAGAACGGTACATCCATAATGG	KosukeYusa	CYLC2	{0: 1, 1: 0, 2: 0, 3: 13, 4: 123}	9	103004734	103004756	-	Control	GTTTTAGAGCTAGAAATAGCAAGTTAAAATAAGGCTAGTCCGTTATCAACTTGAAAAAGTGGCACCGAGTCGGTGC	GCAGAG	GCATTGGTGGTTCAGTGGTAGAATTCTCGCCTCCCACGCGGGAGACCCGGGTTCAATTCCCGGCCAATGCA	ATCTTGTGGAAAGGACGAAACACCGAGGCTGATGCACCTAATCCGTTTTAGAGCTAGAAATAGCAAGTTAAAATAAGGCTAGTCCGTTATCAACTTGAAAAAGTGGCACCGAGTCGGTGCGCAGAGGCATTGGTGGTTCAGTGGTAGAATTCTCGCCTCCCACGCGGGAGACCCGGGTTCAATTCCCGGCCAATGCAGAAGAACGGTACATCCATAAGTTTAAGAGCTATGCTGGAAACAGCAT	GAGGCTGATGCACCTAATCC	GAAGAACGGTACATCCATAA	unclassified	non-essential	unclassified + non-essential	91	38	65	78	111	58	40	57	82	73	72	79	89	32	0.399631	1.00495	0.570444	0.147782
DG0000085	GIpairs	Wildtype	1014231326	TAGGCTGATGCACCTAATCCAGG	KosukeYusa	ASF1A	{0: 1, 1: 0, 2: 0, 3: 6, 4: 66}	6	118905649	118905671	+	Green	1167699476	GGGGTGTCCTTATTGACCACAGG	KosukeYusa	KLK12	{0: 1, 1: 0, 2: 0, 3: 5, 4: 72}	19	51034012	51034034	-	Control	GTTTTAGAGCTAGAAATAGCAAGTTAAAATAAGGCTAGTCCGTTATCAACTTGAAAAAGTGGCACCGAGTCGGTGC	GCAGAG	GCATTGGTGGTTCAGTGGTAGAATTCTCGCCTCCCACGCGGGAGACCCGGGTTCAATTCCCGGCCAATGCA	ATCTTGTGGAAAGGACGAAACACCGAGGCTGATGCACCTAATCCGTTTTAGAGCTAGAAATAGCAAGTTAAAATAAGGCTAGTCCGTTATCAACTTGAAAAAGTGGCACCGAGTCGGTGCGCAGAGGCATTGGTGGTTCAGTGGTAGAATTCTCGCCTCCCACGCGGGAGACCCGGGTTCAATTCCCGGCCAATGCAGGGGTGTCCTTATTGACCACGTTTAAGAGCTATGCTGGAAACAGCAT	GAGGCTGATGCACCTAATCC	GGGGTGTCCTTATTGACCAC	unclassified	non-essential	unclassified + non-essential	162	173	132	247	390	168	150	161	190	218	146	298	275	98	0.819061	0.348909	0.704404	0.718949
DG0000086	GIpairs	Wildtype	1014231326	TAGGCTGATGCACCTAATCCAGG	KosukeYusa	ASF1A	{0: 1, 1: 0, 2: 0, 3: 6, 4: 66}	6	118905649	118905671	+	Green	979582957	AACTGGTGCAAGGCTGACACAGG	KosukeYusa	ADAD1	{0: 1, 1: 0, 2: 0, 3: 13, 4: 158}	4	122381108	122381130	-	Control	GTTTTAGAGCTAGAAATAGCAAGTTAAAATAAGGCTAGTCCGTTATCAACTTGAAAAAGTGGCACCGAGTCGGTGC	GCAGAG	GCATTGGTGGTTCAGTGGTAGAATTCTCGCCTCCCACGCGGGAGACCCGGGTTCAATTCCCGGCCAATGCA	ATCTTGTGGAAAGGACGAAACACCGAGGCTGATGCACCTAATCCGTTTTAGAGCTAGAAATAGCAAGTTAAAATAAGGCTAGTCCGTTATCAACTTGAAAAAGTGGCACCGAGTCGGTGCGCAGAGGCATTGGTGGTTCAGTGGTAGAATTCTCGCCTCCCACGCGGGAGACCCGGGTTCAATTCCCGGCCAATGCAGACTGGTGCAAGGCTGACACGTTTAAGAGCTATGCTGGAAACAGCAT	GAGGCTGATGCACCTAATCC	GACTGGTGCAAGGCTGACAC	unclassified	non-essential	unclassified + non-essential	81	101	84	116	203	93	70	107	98	92	119	141	104	58	0.329934	-0.0593353	-0.104851	0.697035
DG0000087	GIpairs	Wildtype	1014230185	GATCACCTTCGAGTGCATCGAGG	KosukeYusa	ASF1A	{0: 1, 1: 0, 2: 0, 3: 0, 4: 30}	6	118894488	118894510	+	Green	1167699490	GTGGGCGTAACTCACAGCCGTGG	KosukeYusa	KLK12	{0: 1, 1: 0, 2: 0, 3: 1, 4: 38}	19	51034072	51034094	-	Control	GTTTTAGAGCTAGAAATAGCAAGTTAAAATAAGGCTAGTCCGTTATCAACTTGAAAAAGTGGCACCGAGTCGGTGC	GCAGAG	GCATTGGTGGTTCAGTGGTAGAATTCTCGCCTCCCACGCGGGAGACCCGGGTTCAATTCCCGGCCAATGCA	ATCTTGTGGAAAGGACGAAACACCGATCACCTTCGAGTGCATCGGTTTTAGAGCTAGAAATAGCAAGTTAAAATAAGGCTAGTCCGTTATCAACTTGAAAAAGTGGCACCGAGTCGGTGCGCAGAGGCATTGGTGGTTCAGTGGTAGAATTCTCGCCTCCCACGCGGGAGACCCGGGTTCAATTCCCGGCCAATGCAGTGGGCGTAACTCACAGCCGGTTTAAGAGCTATGCTGGAAACAGCAT	GATCACCTTCGAGTGCATCG	GTGGGCGTAACTCACAGCCG	unclassified	non-essential	unclassified + non-essential	165	210	132	218	394	182	108	159	183	250	252	258	281	124	0.629775	0.393194	0.753364	0.659974
DG0000088	GIpairs	Wildtype	1014230185	GATCACCTTCGAGTGCATCGAGG	KosukeYusa	ASF1A	{0: 1, 1: 0, 2: 0, 3: 0, 4: 30}	6	118894488	118894510	+	Green	1058273241	TTTCCCAAACCACAACGGCCAGG	KosukeYusa	CYLC2	{0: 1, 1: 0, 2: 0, 3: 6, 4: 74}	9	103003192	103003214	+	Control	GTTTTAGAGCTAGAAATAGCAAGTTAAAATAAGGCTAGTCCGTTATCAACTTGAAAAAGTGGCACCGAGTCGGTGC	GCAGAG	GCATTGGTGGTTCAGTGGTAGAATTCTCGCCTCCCACGCGGGAGACCCGGGTTCAATTCCCGGCCAATGCA	ATCTTGTGGAAAGGACGAAACACCGATCACCTTCGAGTGCATCGGTTTTAGAGCTAGAAATAGCAAGTTAAAATAAGGCTAGTCCGTTATCAACTTGAAAAAGTGGCACCGAGTCGGTGCGCAGAGGCATTGGTGGTTCAGTGGTAGAATTCTCGCCTCCCACGCGGGAGACCCGGGTTCAATTCCCGGCCAATGCAGTTCCCAAACCACAACGGCCGTTTAAGAGCTATGCTGGAAACAGCAT	GATCACCTTCGAGTGCATCG	GTTCCCAAACCACAACGGCC	unclassified	non-essential	unclassified + non-essential	111	69	82	96	158	105	79	82	103	116	95	141	173	64	0.71008	0.771887	1.00417	0.0108864
DG0000089	GIpairs	Wildtype	1014230185	GATCACCTTCGAGTGCATCGAGG	KosukeYusa	ASF1A	{0: 1, 1: 0, 2: 0, 3: 0, 4: 30}	6	118894488	118894510	+	Green	979584041	GCTAGTTCAGATAAAACAACAGG	KosukeYusa	ADAD1	{0: 1, 1: 0, 2: 0, 3: 9, 4: 93}	4	122393612	122393634	-	Control	GTTTTAGAGCTAGAAATAGCAAGTTAAAATAAGGCTAGTCCGTTATCAACTTGAAAAAGTGGCACCGAGTCGGTGC	GCAGAG	GCATTGGTGGTTCAGTGGTAGAATTCTCGCCTCCCACGCGGGAGACCCGGGTTCAATTCCCGGCCAATGCA	ATCTTGTGGAAAGGACGAAACACCGATCACCTTCGAGTGCATCGGTTTTAGAGCTAGAAATAGCAAGTTAAAATAAGGCTAGTCCGTTATCAACTTGAAAAAGTGGCACCGAGTCGGTGCGCAGAGGCATTGGTGGTTCAGTGGTAGAATTCTCGCCTCCCACGCGGGAGACCCGGGTTCAATTCCCGGCCAATGCAGCTAGTTCAGATAAAACAACGTTTAAGAGCTATGCTGGAAACAGCAT	GATCACCTTCGAGTGCATCG	GCTAGTTCAGATAAAACAAC	unclassified	non-essential	unclassified + non-essential	107	94	78	132	143	96	83	109	106	130	130	142	132	83	0.31357	0.312654	0.209787	0.0814448
DG0000090	GIpairs	Wildtype	1014230185	GATCACCTTCGAGTGCATCGAGG	KosukeYusa	ASF1A	{0: 1, 1: 0, 2: 0, 3: 0, 4: 30}	6	118894488	118894510	+	Green	1058273326	AAAGAACGGTACATCCATAATGG	KosukeYusa	CYLC2	{0: 1, 1: 0, 2: 0, 3: 13, 4: 123}	9	103004734	103004756	-	Control	GTTTTAGAGCTAGAAATAGCAAGTTAAAATAAGGCTAGTCCGTTATCAACTTGAAAAAGTGGCACCGAGTCGGTGC	GCAGAG	GCATTGGTGGTTCAGTGGTAGAATTCTCGCCTCCCACGCGGGAGACCCGGGTTCAATTCCCGGCCAATGCA	ATCTTGTGGAAAGGACGAAACACCGATCACCTTCGAGTGCATCGGTTTTAGAGCTAGAAATAGCAAGTTAAAATAAGGCTAGTCCGTTATCAACTTGAAAAAGTGGCACCGAGTCGGTGCGCAGAGGCATTGGTGGTTCAGTGGTAGAATTCTCGCCTCCCACGCGGGAGACCCGGGTTCAATTCCCGGCCAATGCAGAAGAACGGTACATCCATAAGTTTAAGAGCTATGCTGGAAACAGCAT	GATCACCTTCGAGTGCATCG	GAAGAACGGTACATCCATAA	unclassified	non-essential	unclassified + non-essential	66	34	49	46	84	22	44	39	36	62	46	50	60	25	0.286693	1.08278	0.545971	0.338901
DG0000091	GIpairs	Wildtype	1014230185	GATCACCTTCGAGTGCATCGAGG	KosukeYusa	ASF1A	{0: 1, 1: 0, 2: 0, 3: 0, 4: 30}	6	118894488	118894510	+	Green	1167699476	GGGGTGTCCTTATTGACCACAGG	KosukeYusa	KLK12	{0: 1, 1: 0, 2: 0, 3: 5, 4: 72}	19	51034012	51034034	-	Control	GTTTTAGAGCTAGAAATAGCAAGTTAAAATAAGGCTAGTCCGTTATCAACTTGAAAAAGTGGCACCGAGTCGGTGC	GCAGAG	GCATTGGTGGTTCAGTGGTAGAATTCTCGCCTCCCACGCGGGAGACCCGGGTTCAATTCCCGGCCAATGCA	ATCTTGTGGAAAGGACGAAACACCGATCACCTTCGAGTGCATCGGTTTTAGAGCTAGAAATAGCAAGTTAAAATAAGGCTAGTCCGTTATCAACTTGAAAAAGTGGCACCGAGTCGGTGCGCAGAGGCATTGGTGGTTCAGTGGTAGAATTCTCGCCTCCCACGCGGGAGACCCGGGTTCAATTCCCGGCCAATGCAGGGGTGTCCTTATTGACCACGTTTAAGAGCTATGCTGGAAACAGCAT	GATCACCTTCGAGTGCATCG	GGGGTGTCCTTATTGACCAC	unclassified	non-essential	unclassified + non-essential	118	147	115	207	257	118	98	138	131	214	160	198	191	69	0.452627	0.115134	0.401788	0.987459
DG0000092	GIpairs	Wildtype	1014230185	GATCACCTTCGAGTGCATCGAGG	KosukeYusa	ASF1A	{0: 1, 1: 0, 2: 0, 3: 0, 4: 30}	6	118894488	118894510	+	Green	979582957	AACTGGTGCAAGGCTGACACAGG	KosukeYusa	ADAD1	{0: 1, 1: 0, 2: 0, 3: 13, 4: 158}	4	122381108	122381130	-	Control	GTTTTAGAGCTAGAAATAGCAAGTTAAAATAAGGCTAGTCCGTTATCAACTTGAAAAAGTGGCACCGAGTCGGTGC	GCAGAG	GCATTGGTGGTTCAGTGGTAGAATTCTCGCCTCCCACGCGGGAGACCCGGGTTCAATTCCCGGCCAATGCA	ATCTTGTGGAAAGGACGAAACACCGATCACCTTCGAGTGCATCGGTTTTAGAGCTAGAAATAGCAAGTTAAAATAAGGCTAGTCCGTTATCAACTTGAAAAAGTGGCACCGAGTCGGTGCGCAGAGGCATTGGTGGTTCAGTGGTAGAATTCTCGCCTCCCACGCGGGAGACCCGGGTTCAATTCCCGGCCAATGCAGACTGGTGCAAGGCTGACACGTTTAAGAGCTATGCTGGAAACAGCAT	GATCACCTTCGAGTGCATCG	GACTGGTGCAAGGCTGACAC	unclassified	non-essential	unclassified + non-essential	90	88	74	111	198	92	86	75	106	112	83	139	115	55	0.816842	0.598755	0.546302	0.575412
DG0000093	GIpairs	Wildtype	1014231333	GGACAAGAATTTATTAGAGTTGG	KosukeYusa	ASF1A	{0: 1, 1: 0, 2: 0, 3: 11, 4: 163}	6	118905733	118905755	+	Green	1167699490	GTGGGCGTAACTCACAGCCGTGG	KosukeYusa	KLK12	{0: 1, 1: 0, 2: 0, 3: 1, 4: 38}	19	51034072	51034094	-	Control	GTTTTAGAGCTAGAAATAGCAAGTTAAAATAAGGCTAGTCCGTTATCAACTTGAAAAAGTGGCACCGAGTCGGTGC	GCAGAG	GCATTGGTGGTTCAGTGGTAGAATTCTCGCCTCCCACGCGGGAGACCCGGGTTCAATTCCCGGCCAATGCA	ATCTTGTGGAAAGGACGAAACACCGGACAAGAATTTATTAGAGTGTTTTAGAGCTAGAAATAGCAAGTTAAAATAAGGCTAGTCCGTTATCAACTTGAAAAAGTGGCACCGAGTCGGTGCGCAGAGGCATTGGTGGTTCAGTGGTAGAATTCTCGCCTCCCACGCGGGAGACCCGGGTTCAATTCCCGGCCAATGCAGTGGGCGTAACTCACAGCCGGTTTAAGAGCTATGCTGGAAACAGCAT	GGACAAGAATTTATTAGAGT	GTGGGCGTAACTCACAGCCG	unclassified	non-essential	unclassified + non-essential	162	189	95	165	327	140	155	148	129	168	199	197	197	111	0.345079	0.469648	0.34591	0.667429
DG0000094	GIpairs	Wildtype	1014231333	GGACAAGAATTTATTAGAGTTGG	KosukeYusa	ASF1A	{0: 1, 1: 0, 2: 0, 3: 11, 4: 163}	6	118905733	118905755	+	Green	1058273241	TTTCCCAAACCACAACGGCCAGG	KosukeYusa	CYLC2	{0: 1, 1: 0, 2: 0, 3: 6, 4: 74}	9	103003192	103003214	+	Control	GTTTTAGAGCTAGAAATAGCAAGTTAAAATAAGGCTAGTCCGTTATCAACTTGAAAAAGTGGCACCGAGTCGGTGC	GCAGAG	GCATTGGTGGTTCAGTGGTAGAATTCTCGCCTCCCACGCGGGAGACCCGGGTTCAATTCCCGGCCAATGCA	ATCTTGTGGAAAGGACGAAACACCGGACAAGAATTTATTAGAGTGTTTTAGAGCTAGAAATAGCAAGTTAAAATAAGGCTAGTCCGTTATCAACTTGAAAAAGTGGCACCGAGTCGGTGCGCAGAGGCATTGGTGGTTCAGTGGTAGAATTCTCGCCTCCCACGCGGGAGACCCGGGTTCAATTCCCGGCCAATGCAGTTCCCAAACCACAACGGCCGTTTAAGAGCTATGCTGGAAACAGCAT	GGACAAGAATTTATTAGAGT	GTTCCCAAACCACAACGGCC	unclassified	non-essential	unclassified + non-essential	142	123	73	141	218	126	81	89	127	67	118	169	152	63	0.852862	1.00824	0.70166	0.861585
DG0000095	GIpairs	Wildtype	1014231333	GGACAAGAATTTATTAGAGTTGG	KosukeYusa	ASF1A	{0: 1, 1: 0, 2: 0, 3: 11, 4: 163}	6	118905733	118905755	+	Green	979584041	GCTAGTTCAGATAAAACAACAGG	KosukeYusa	ADAD1	{0: 1, 1: 0, 2: 0, 3: 9, 4: 93}	4	122393612	122393634	-	Control	GTTTTAGAGCTAGAAATAGCAAGTTAAAATAAGGCTAGTCCGTTATCAACTTGAAAAAGTGGCACCGAGTCGGTGC	GCAGAG	GCATTGGTGGTTCAGTGGTAGAATTCTCGCCTCCCACGCGGGAGACCCGGGTTCAATTCCCGGCCAATGCA	ATCTTGTGGAAAGGACGAAACACCGGACAAGAATTTATTAGAGTGTTTTAGAGCTAGAAATAGCAAGTTAAAATAAGGCTAGTCCGTTATCAACTTGAAAAAGTGGCACCGAGTCGGTGCGCAGAGGCATTGGTGGTTCAGTGGTAGAATTCTCGCCTCCCACGCGGGAGACCCGGGTTCAATTCCCGGCCAATGCAGCTAGTTCAGATAAAACAACGTTTAAGAGCTATGCTGGAAACAGCAT	GGACAAGAATTTATTAGAGT	GCTAGTTCAGATAAAACAAC	unclassified	non-essential	unclassified + non-essential	82	55	70	72	129	57	53	56	47	119	78	117	90	37	0.985649	0.881093	0.611515	0.467958
DG0000096	GIpairs	Wildtype	1014231333	GGACAAGAATTTATTAGAGTTGG	KosukeYusa	ASF1A	{0: 1, 1: 0, 2: 0, 3: 11, 4: 163}	6	118905733	118905755	+	Green	1058273326	AAAGAACGGTACATCCATAATGG	KosukeYusa	CYLC2	{0: 1, 1: 0, 2: 0, 3: 13, 4: 123}	9	103004734	103004756	-	Control	GTTTTAGAGCTAGAAATAGCAAGTTAAAATAAGGCTAGTCCGTTATCAACTTGAAAAAGTGGCACCGAGTCGGTGC	GCAGAG	GCATTGGTGGTTCAGTGGTAGAATTCTCGCCTCCCACGCGGGAGACCCGGGTTCAATTCCCGGCCAATGCA	ATCTTGTGGAAAGGACGAAACACCGGACAAGAATTTATTAGAGTGTTTTAGAGCTAGAAATAGCAAGTTAAAATAAGGCTAGTCCGTTATCAACTTGAAAAAGTGGCACCGAGTCGGTGCGCAGAGGCATTGGTGGTTCAGTGGTAGAATTCTCGCCTCCCACGCGGGAGACCCGGGTTCAATTCCCGGCCAATGCAGAAGAACGGTACATCCATAAGTTTAAGAGCTATGCTGGAAACAGCAT	GGACAAGAATTTATTAGAGT	GAAGAACGGTACATCCATAA	unclassified	non-essential	unclassified + non-essential	69	32	77	79	92	65	40	29	38	78	37	69	83	15	1.15972	1.56215	1.42369	0.967878
DG0000097	GIpairs	Wildtype	1014231333	GGACAAGAATTTATTAGAGTTGG	KosukeYusa	ASF1A	{0: 1, 1: 0, 2: 0, 3: 11, 4: 163}	6	118905733	118905755	+	Green	1167699476	GGGGTGTCCTTATTGACCACAGG	KosukeYusa	KLK12	{0: 1, 1: 0, 2: 0, 3: 5, 4: 72}	19	51034012	51034034	-	Control	GTTTTAGAGCTAGAAATAGCAAGTTAAAATAAGGCTAGTCCGTTATCAACTTGAAAAAGTGGCACCGAGTCGGTGC	GCAGAG	GCATTGGTGGTTCAGTGGTAGAATTCTCGCCTCCCACGCGGGAGACCCGGGTTCAATTCCCGGCCAATGCA	ATCTTGTGGAAAGGACGAAACACCGGACAAGAATTTATTAGAGTGTTTTAGAGCTAGAAATAGCAAGTTAAAATAAGGCTAGTCCGTTATCAACTTGAAAAAGTGGCACCGAGTCGGTGCGCAGAGGCATTGGTGGTTCAGTGGTAGAATTCTCGCCTCCCACGCGGGAGACCCGGGTTCAATTCCCGGCCAATGCAGGGGTGTCCTTATTGACCACGTTTAAGAGCTATGCTGGAAACAGCAT	GGACAAGAATTTATTAGAGT	GGGGTGTCCTTATTGACCAC	unclassified	non-essential	unclassified + non-essential	156	124	124	155	254	89	94	125	107	87	153	170	154	83	0.375558	0.657469	0.234634	0.478703
DG0000098	GIpairs	Wildtype	1014231333	GGACAAGAATTTATTAGAGTTGG	KosukeYusa	ASF1A	{0: 1, 1: 0, 2: 0, 3: 11, 4: 163}	6	118905733	118905755	+	Green	979582957	AACTGGTGCAAGGCTGACACAGG	KosukeYusa	ADAD1	{0: 1, 1: 0, 2: 0, 3: 13, 4: 158}	4	122381108	122381130	-	Control	GTTTTAGAGCTAGAAATAGCAAGTTAAAATAAGGCTAGTCCGTTATCAACTTGAAAAAGTGGCACCGAGTCGGTGC	GCAGAG	GCATTGGTGGTTCAGTGGTAGAATTCTCGCCTCCCACGCGGGAGACCCGGGTTCAATTCCCGGCCAATGCA	ATCTTGTGGAAAGGACGAAACACCGGACAAGAATTTATTAGAGTGTTTTAGAGCTAGAAATAGCAAGTTAAAATAAGGCTAGTCCGTTATCAACTTGAAAAAGTGGCACCGAGTCGGTGCGCAGAGGCATTGGTGGTTCAGTGGTAGAATTCTCGCCTCCCACGCGGGAGACCCGGGTTCAATTCCCGGCCAATGCAGACTGGTGCAAGGCTGACACGTTTAAGAGCTATGCTGGAAACAGCAT	GGACAAGAATTTATTAGAGT	GACTGGTGCAAGGCTGACAC	unclassified	non-essential	unclassified + non-essential	90	47	84	125	173	107	47	70	89	83	84	118	128	62	0.6806	0.697034	0.797868	-0.491515
DG0000099	GIpairs	Wildtype	1014230901	ACAAACATATGCCTTCCTGCGGG	Avana	ASF1A	{0: 1, 1: 0, 2: 2, 3: 15, 4: 167}	6	118900852	118900874	-	Green	1167699490	GTGGGCGTAACTCACAGCCGTGG	KosukeYusa	KLK12	{0: 1, 1: 0, 2: 0, 3: 1, 4: 38}	19	51034072	51034094	-	Control	GTTTTAGAGCTAGAAATAGCAAGTTAAAATAAGGCTAGTCCGTTATCAACTTGAAAAAGTGGCACCGAGTCGGTGC	GCAGAG	GCATTGGTGGTTCAGTGGTAGAATTCTCGCCTCCCACGCGGGAGACCCGGGTTCAATTCCCGGCCAATGCA	ATCTTGTGGAAAGGACGAAACACCGCAAACATATGCCTTCCTGCGTTTTAGAGCTAGAAATAGCAAGTTAAAATAAGGCTAGTCCGTTATCAACTTGAAAAAGTGGCACCGAGTCGGTGCGCAGAGGCATTGGTGGTTCAGTGGTAGAATTCTCGCCTCCCACGCGGGAGACCCGGGTTCAATTCCCGGCCAATGCAGTGGGCGTAACTCACAGCCGGTTTAAGAGCTATGCTGGAAACAGCAT	GCAAACATATGCCTTCCTGC	GTGGGCGTAACTCACAGCCG	unclassified	non-essential	unclassified + non-essential	142	108	127	168	311	116	139	142	167	143	180	209	195	90	0.489308	0.339785	0.390588	0.16447
DG0000100	GIpairs	Wildtype	1014230901	ACAAACATATGCCTTCCTGCGGG	Avana	ASF1A	{0: 1, 1: 0, 2: 2, 3: 15, 4: 167}	6	118900852	118900874	-	Green	1058273241	TTTCCCAAACCACAACGGCCAGG	KosukeYusa	CYLC2	{0: 1, 1: 0, 2: 0, 3: 6, 4: 74}	9	103003192	103003214	+	Control	GTTTTAGAGCTAGAAATAGCAAGTTAAAATAAGGCTAGTCCGTTATCAACTTGAAAAAGTGGCACCGAGTCGGTGC	GCAGAG	GCATTGGTGGTTCAGTGGTAGAATTCTCGCCTCCCACGCGGGAGACCCGGGTTCAATTCCCGGCCAATGCA	ATCTTGTGGAAAGGACGAAACACCGCAAACATATGCCTTCCTGCGTTTTAGAGCTAGAAATAGCAAGTTAAAATAAGGCTAGTCCGTTATCAACTTGAAAAAGTGGCACCGAGTCGGTGCGCAGAGGCATTGGTGGTTCAGTGGTAGAATTCTCGCCTCCCACGCGGGAGACCCGGGTTCAATTCCCGGCCAATGCAGTTCCCAAACCACAACGGCCGTTTAAGAGCTATGCTGGAAACAGCAT	GCAAACATATGCCTTCCTGC	GTTCCCAAACCACAACGGCC	unclassified	non-essential	unclassified + non-essential	136	163	91	130	239	148	102	124	125	128	176	160	167	88	0.300109	0.472021	0.362352	0.787662
DG0000101	GIpairs	Wildtype	1014230901	ACAAACATATGCCTTCCTGCGGG	Avana	ASF1A	{0: 1, 1: 0, 2: 2, 3: 15, 4: 167}	6	118900852	118900874	-	Green	979584041	GCTAGTTCAGATAAAACAACAGG	KosukeYusa	ADAD1	{0: 1, 1: 0, 2: 0, 3: 9, 4: 93}	4	122393612	122393634	-	Control	GTTTTAGAGCTAGAAATAGCAAGTTAAAATAAGGCTAGTCCGTTATCAACTTGAAAAAGTGGCACCGAGTCGGTGC	GCAGAG	GCATTGGTGGTTCAGTGGTAGAATTCTCGCCTCCCACGCGGGAGACCCGGGTTCAATTCCCGGCCAATGCA	ATCTTGTGGAAAGGACGAAACACCGCAAACATATGCCTTCCTGCGTTTTAGAGCTAGAAATAGCAAGTTAAAATAAGGCTAGTCCGTTATCAACTTGAAAAAGTGGCACCGAGTCGGTGCGCAGAGGCATTGGTGGTTCAGTGGTAGAATTCTCGCCTCCCACGCGGGAGACCCGGGTTCAATTCCCGGCCAATGCAGCTAGTTCAGATAAAACAACGTTTAAGAGCTATGCTGGAAACAGCAT	GCAAACATATGCCTTCCTGC	GCTAGTTCAGATAAAACAAC	unclassified	non-essential	unclassified + non-essential	86	69	124	112	192	90	59	84	95	206	91	126	125	48	0.514598	0.372094	0.50402	0.421502
DG0000102	GIpairs	Wildtype	1014230901	ACAAACATATGCCTTCCTGCGGG	Avana	ASF1A	{0: 1, 1: 0, 2: 2, 3: 15, 4: 167}	6	118900852	118900874	-	Green	1058273326	AAAGAACGGTACATCCATAATGG	KosukeYusa	CYLC2	{0: 1, 1: 0, 2: 0, 3: 13, 4: 123}	9	103004734	103004756	-	Control	GTTTTAGAGCTAGAAATAGCAAGTTAAAATAAGGCTAGTCCGTTATCAACTTGAAAAAGTGGCACCGAGTCGGTGC	GCAGAG	GCATTGGTGGTTCAGTGGTAGAATTCTCGCCTCCCACGCGGGAGACCCGGGTTCAATTCCCGGCCAATGCA	ATCTTGTGGAAAGGACGAAACACCGCAAACATATGCCTTCCTGCGTTTTAGAGCTAGAAATAGCAAGTTAAAATAAGGCTAGTCCGTTATCAACTTGAAAAAGTGGCACCGAGTCGGTGCGCAGAGGCATTGGTGGTTCAGTGGTAGAATTCTCGCCTCCCACGCGGGAGACCCGGGTTCAATTCCCGGCCAATGCAGAAGAACGGTACATCCATAAGTTTAAGAGCTATGCTGGAAACAGCAT	GCAAACATATGCCTTCCTGC	GAAGAACGGTACATCCATAA	unclassified	non-essential	unclassified + non-essential	68	20	42	54	61	49	26	32	49	32	71	55	56	15	0.699803	1.40349	0.726174	0.306589
DG0000103	GIpairs	Wildtype	1014230901	ACAAACATATGCCTTCCTGCGGG	Avana	ASF1A	{0: 1, 1: 0, 2: 2, 3: 15, 4: 167}	6	118900852	118900874	-	Green	1167699476	GGGGTGTCCTTATTGACCACAGG	KosukeYusa	KLK12	{0: 1, 1: 0, 2: 0, 3: 5, 4: 72}	19	51034012	51034034	-	Control	GTTTTAGAGCTAGAAATAGCAAGTTAAAATAAGGCTAGTCCGTTATCAACTTGAAAAAGTGGCACCGAGTCGGTGC	GCAGAG	GCATTGGTGGTTCAGTGGTAGAATTCTCGCCTCCCACGCGGGAGACCCGGGTTCAATTCCCGGCCAATGCA	ATCTTGTGGAAAGGACGAAACACCGCAAACATATGCCTTCCTGCGTTTTAGAGCTAGAAATAGCAAGTTAAAATAAGGCTAGTCCGTTATCAACTTGAAAAAGTGGCACCGAGTCGGTGCGCAGAGGCATTGGTGGTTCAGTGGTAGAATTCTCGCCTCCCACGCGGGAGACCCGGGTTCAATTCCCGGCCAATGCAGGGGTGTCCTTATTGACCACGTTTAAGAGCTATGCTGGAAACAGCAT	GCAAACATATGCCTTCCTGC	GGGGTGTCCTTATTGACCAC	unclassified	non-essential	unclassified + non-essential	82	61	52	112	174	45	46	95	93	136	93	136	157	64	0.448256	0.128258	0.654878	-0.165172
DG0000104	GIpairs	Wildtype	1014230901	ACAAACATATGCCTTCCTGCGGG	Avana	ASF1A	{0: 1, 1: 0, 2: 2, 3: 15, 4: 167}	6	118900852	118900874	-	Green	979582957	AACTGGTGCAAGGCTGACACAGG	KosukeYusa	ADAD1	{0: 1, 1: 0, 2: 0, 3: 13, 4: 158}	4	122381108	122381130	-	Control	GTTTTAGAGCTAGAAATAGCAAGTTAAAATAAGGCTAGTCCGTTATCAACTTGAAAAAGTGGCACCGAGTCGGTGC	GCAGAG	GCATTGGTGGTTCAGTGGTAGAATTCTCGCCTCCCACGCGGGAGACCCGGGTTCAATTCCCGGCCAATGCA	ATCTTGTGGAAAGGACGAAACACCGCAAACATATGCCTTCCTGCGTTTTAGAGCTAGAAATAGCAAGTTAAAATAAGGCTAGTCCGTTATCAACTTGAAAAAGTGGCACCGAGTCGGTGCGCAGAGGCATTGGTGGTTCAGTGGTAGAATTCTCGCCTCCCACGCGGGAGACCCGGGTTCAATTCCCGGCCAATGCAGACTGGTGCAAGGCTGACACGTTTAAGAGCTATGCTGGAAACAGCAT	GCAAACATATGCCTTCCTGC	GACTGGTGCAAGGCTGACAC	unclassified	non-essential	unclassified + non-essential	118	189	124	174	291	119	116	140	143	137	124	225	180	79	0.615587	0.0945126	0.296036	1.15495
DG0000105	GIpairs	Wildtype	1167699490	GTGGGCGTAACTCACAGCCGTGG	KosukeYusa	KLK12	{0: 1, 1: 0, 2: 0, 3: 1, 4: 38}	19	51034072	51034094	-	Control	1162960288	CGGCATCAGTCTCTGGGATGAGG	KosukeYusa	ASF1B	{0: 1, 1: 0, 2: 0, 3: 8, 4: 141}	19	14121666	14121688	+	Green	GTTTTAGAGCTAGAAATAGCAAGTTAAAATAAGGCTAGTCCGTTATCAACTTGAAAAAGTGGCACCGAGTCGGTGC	GCAGAG	GCATTGGTGGTTCAGTGGTAGAATTCTCGCCTCCCACGCGGGAGACCCGGGTTCAATTCCCGGCCAATGCA	ATCTTGTGGAAAGGACGAAACACCGTGGGCGTAACTCACAGCCGGTTTTAGAGCTAGAAATAGCAAGTTAAAATAAGGCTAGTCCGTTATCAACTTGAAAAAGTGGCACCGAGTCGGTGCGCAGAGGCATTGGTGGTTCAGTGGTAGAATTCTCGCCTCCCACGCGGGAGACCCGGGTTCAATTCCCGGCCAATGCAGGGCATCAGTCTCTGGGATGGTTTAAGAGCTATGCTGGAAACAGCAT	GTGGGCGTAACTCACAGCCG	GGGCATCAGTCTCTGGGATG	non-essential	unclassified	non-essential + unclassified	137	66	97	145	218	116	92	127	154	90	107	141	115	68	0.0846663	0.448298	-0.206342	-0.139326
DG0000106	GIpairs	Wildtype	1167699490	GTGGGCGTAACTCACAGCCGTGG	KosukeYusa	KLK12	{0: 1, 1: 0, 2: 0, 3: 1, 4: 38}	19	51034072	51034094	-	Control	1162960931	TGTTGGCTCGGCTGAGAGTGAGG	KosukeYusa	ASF1B	{0: 1, 1: 0, 2: 0, 3: 9, 4: 115}	19	14126193	14126215	-	Green	GTTTTAGAGCTAGAAATAGCAAGTTAAAATAAGGCTAGTCCGTTATCAACTTGAAAAAGTGGCACCGAGTCGGTGC	GCAGAG	GCATTGGTGGTTCAGTGGTAGAATTCTCGCCTCCCACGCGGGAGACCCGGGTTCAATTCCCGGCCAATGCA	ATCTTGTGGAAAGGACGAAACACCGTGGGCGTAACTCACAGCCGGTTTTAGAGCTAGAAATAGCAAGTTAAAATAAGGCTAGTCCGTTATCAACTTGAAAAAGTGGCACCGAGTCGGTGCGCAGAGGCATTGGTGGTTCAGTGGTAGAATTCTCGCCTCCCACGCGGGAGACCCGGGTTCAATTCCCGGCCAATGCAGGTTGGCTCGGCTGAGAGTGGTTTAAGAGCTATGCTGGAAACAGCAT	GTGGGCGTAACTCACAGCCG	GGTTGGCTCGGCTGAGAGTG	non-essential	unclassified	non-essential + unclassified	146	189	114	185	359	131	137	131	104	234	160	196	210	78	0.51264	0.495199	0.612534	1.17319
DG0000107	GIpairs	Wildtype	1167699490	GTGGGCGTAACTCACAGCCGTGG	KosukeYusa	KLK12	{0: 1, 1: 0, 2: 0, 3: 1, 4: 38}	19	51034072	51034094	-	Control	1162960271	GCGGGTTCTCACGCAGCTCAGGG	KosukeYusa	ASF1B	{0: 1, 1: 0, 2: 0, 3: 5, 4: 53}	19	14121555	14121577	+	Green	GTTTTAGAGCTAGAAATAGCAAGTTAAAATAAGGCTAGTCCGTTATCAACTTGAAAAAGTGGCACCGAGTCGGTGC	GCAGAG	GCATTGGTGGTTCAGTGGTAGAATTCTCGCCTCCCACGCGGGAGACCCGGGTTCAATTCCCGGCCAATGCA	ATCTTGTGGAAAGGACGAAACACCGTGGGCGTAACTCACAGCCGGTTTTAGAGCTAGAAATAGCAAGTTAAAATAAGGCTAGTCCGTTATCAACTTGAAAAAGTGGCACCGAGTCGGTGCGCAGAGGCATTGGTGGTTCAGTGGTAGAATTCTCGCCTCCCACGCGGGAGACCCGGGTTCAATTCCCGGCCAATGCAGCGGGTTCTCACGCAGCTCAGTTTAAGAGCTATGCTGGAAACAGCAT	GTGGGCGTAACTCACAGCCG	GCGGGTTCTCACGCAGCTCA	non-essential	unclassified	non-essential + unclassified	101	53	49	107	204	60	92	93	75	110	106	135	123	39	0.468081	0.456916	0.335612	0.340364
DG0000108	GIpairs	Wildtype	1167699490	GTGGGCGTAACTCACAGCCGTGG	KosukeYusa	KLK12	{0: 1, 1: 0, 2: 0, 3: 1, 4: 38}	19	51034072	51034094	-	Control	1162960273	TGTTGACGTAGTAGCCCACTCGG	KosukeYusa	ASF1B	{0: 1, 1: 0, 2: 0, 3: 0, 4: 37}	19	14121591	14121613	+	Green	GTTTTAGAGCTAGAAATAGCAAGTTAAAATAAGGCTAGTCCGTTATCAACTTGAAAAAGTGGCACCGAGTCGGTGC	GCAGAG	GCATTGGTGGTTCAGTGGTAGAATTCTCGCCTCCCACGCGGGAGACCCGGGTTCAATTCCCGGCCAATGCA	ATCTTGTGGAAAGGACGAAACACCGTGGGCGTAACTCACAGCCGGTTTTAGAGCTAGAAATAGCAAGTTAAAATAAGGCTAGTCCGTTATCAACTTGAAAAAGTGGCACCGAGTCGGTGCGCAGAGGCATTGGTGGTTCAGTGGTAGAATTCTCGCCTCCCACGCGGGAGACCCGGGTTCAATTCCCGGCCAATGCAGGTTGACGTAGTAGCCCACTGTTTAAGAGCTATGCTGGAAACAGCAT	GTGGGCGTAACTCACAGCCG	GGTTGACGTAGTAGCCCACT	non-essential	unclassified	non-essential + unclassified	88	73	71	118	171	74	52	92	64	135	62	139	127	64	0.525353	0.275109	0.39687	0.0914638
DG0000109	GIpairs	Wildtype	1058273241	TTTCCCAAACCACAACGGCCAGG	KosukeYusa	CYLC2	{0: 1, 1: 0, 2: 0, 3: 6, 4: 74}	9	103003192	103003214	+	Control	1162960288	CGGCATCAGTCTCTGGGATGAGG	KosukeYusa	ASF1B	{0: 1, 1: 0, 2: 0, 3: 8, 4: 141}	19	14121666	14121688	+	Green	GTTTTAGAGCTAGAAATAGCAAGTTAAAATAAGGCTAGTCCGTTATCAACTTGAAAAAGTGGCACCGAGTCGGTGC	GCAGAG	GCATTGGTGGTTCAGTGGTAGAATTCTCGCCTCCCACGCGGGAGACCCGGGTTCAATTCCCGGCCAATGCA	ATCTTGTGGAAAGGACGAAACACCGTTCCCAAACCACAACGGCCGTTTTAGAGCTAGAAATAGCAAGTTAAAATAAGGCTAGTCCGTTATCAACTTGAAAAAGTGGCACCGAGTCGGTGCGCAGAGGCATTGGTGGTTCAGTGGTAGAATTCTCGCCTCCCACGCGGGAGACCCGGGTTCAATTCCCGGCCAATGCAGGGCATCAGTCTCTGGGATGGTTTAAGAGCTATGCTGGAAACAGCAT	GTTCCCAAACCACAACGGCC	GGGCATCAGTCTCTGGGATG	non-essential	unclassified	non-essential + unclassified	130	69	83	116	176	36	98	102	78	131	105	124	93	41	0.214363	0.686748	-0.196124	0.645901
DG0000110	GIpairs	Wildtype	1058273241	TTTCCCAAACCACAACGGCCAGG	KosukeYusa	CYLC2	{0: 1, 1: 0, 2: 0, 3: 6, 4: 74}	9	103003192	103003214	+	Control	1162960931	TGTTGGCTCGGCTGAGAGTGAGG	KosukeYusa	ASF1B	{0: 1, 1: 0, 2: 0, 3: 9, 4: 115}	19	14126193	14126215	-	Green	GTTTTAGAGCTAGAAATAGCAAGTTAAAATAAGGCTAGTCCGTTATCAACTTGAAAAAGTGGCACCGAGTCGGTGC	GCAGAG	GCATTGGTGGTTCAGTGGTAGAATTCTCGCCTCCCACGCGGGAGACCCGGGTTCAATTCCCGGCCAATGCA	ATCTTGTGGAAAGGACGAAACACCGTTCCCAAACCACAACGGCCGTTTTAGAGCTAGAAATAGCAAGTTAAAATAAGGCTAGTCCGTTATCAACTTGAAAAAGTGGCACCGAGTCGGTGCGCAGAGGCATTGGTGGTTCAGTGGTAGAATTCTCGCCTCCCACGCGGGAGACCCGGGTTCAATTCCCGGCCAATGCAGGTTGGCTCGGCTGAGAGTGGTTTAAGAGCTATGCTGGAAACAGCAT	GTTCCCAAACCACAACGGCC	GGTTGGCTCGGCTGAGAGTG	non-essential	unclassified	non-essential + unclassified	99	116	78	129	239	108	74	84	88	107	105	130	135	66	0.559348	0.573589	0.614229	0.710999
DG0000111	GIpairs	Wildtype	1058273241	TTTCCCAAACCACAACGGCCAGG	KosukeYusa	CYLC2	{0: 1, 1: 0, 2: 0, 3: 6, 4: 74}	9	103003192	103003214	+	Control	1162960271	GCGGGTTCTCACGCAGCTCAGGG	KosukeYusa	ASF1B	{0: 1, 1: 0, 2: 0, 3: 5, 4: 53}	19	14121555	14121577	+	Green	GTTTTAGAGCTAGAAATAGCAAGTTAAAATAAGGCTAGTCCGTTATCAACTTGAAAAAGTGGCACCGAGTCGGTGC	GCAGAG	GCATTGGTGGTTCAGTGGTAGAATTCTCGCCTCCCACGCGGGAGACCCGGGTTCAATTCCCGGCCAATGCA	ATCTTGTGGAAAGGACGAAACACCGTTCCCAAACCACAACGGCCGTTTTAGAGCTAGAAATAGCAAGTTAAAATAAGGCTAGTCCGTTATCAACTTGAAAAAGTGGCACCGAGTCGGTGCGCAGAGGCATTGGTGGTTCAGTGGTAGAATTCTCGCCTCCCACGCGGGAGACCCGGGTTCAATTCCCGGCCAATGCAGCGGGTTCTCACGCAGCTCAGTTTAAGAGCTATGCTGGAAACAGCAT	GTTCCCAAACCACAACGGCC	GCGGGTTCTCACGCAGCTCA	non-essential	unclassified	non-essential + unclassified	167	162	116	209	231	158	126	138	172	175	179	183	250	89	0.339546	0.613588	0.788425	0.762626
DG0000112	GIpairs	Wildtype	1058273241	TTTCCCAAACCACAACGGCCAGG	KosukeYusa	CYLC2	{0: 1, 1: 0, 2: 0, 3: 6, 4: 74}	9	103003192	103003214	+	Control	1162960273	TGTTGACGTAGTAGCCCACTCGG	KosukeYusa	ASF1B	{0: 1, 1: 0, 2: 0, 3: 0, 4: 37}	19	14121591	14121613	+	Green	GTTTTAGAGCTAGAAATAGCAAGTTAAAATAAGGCTAGTCCGTTATCAACTTGAAAAAGTGGCACCGAGTCGGTGC	GCAGAG	GCATTGGTGGTTCAGTGGTAGAATTCTCGCCTCCCACGCGGGAGACCCGGGTTCAATTCCCGGCCAATGCA	ATCTTGTGGAAAGGACGAAACACCGTTCCCAAACCACAACGGCCGTTTTAGAGCTAGAAATAGCAAGTTAAAATAAGGCTAGTCCGTTATCAACTTGAAAAAGTGGCACCGAGTCGGTGCGCAGAGGCATTGGTGGTTCAGTGGTAGAATTCTCGCCTCCCACGCGGGAGACCCGGGTTCAATTCCCGGCCAATGCAGGTTGACGTAGTAGCCCACTGTTTAAGAGCTATGCTGGAAACAGCAT	GTTCCCAAACCACAACGGCC	GGTTGACGTAGTAGCCCACT	non-essential	unclassified	non-essential + unclassified	99	72	49	104	111	85	60	89	51	152	92	110	108	41	0.237747	0.491057	0.212336	0.706752
DG0000113	GIpairs	Wildtype	979584041	GCTAGTTCAGATAAAACAACAGG	KosukeYusa	ADAD1	{0: 1, 1: 0, 2: 0, 3: 9, 4: 93}	4	122393612	122393634	-	Control	1162960288	CGGCATCAGTCTCTGGGATGAGG	KosukeYusa	ASF1B	{0: 1, 1: 0, 2: 0, 3: 8, 4: 141}	19	14121666	14121688	+	Green	GTTTTAGAGCTAGAAATAGCAAGTTAAAATAAGGCTAGTCCGTTATCAACTTGAAAAAGTGGCACCGAGTCGGTGC	GCAGAG	GCATTGGTGGTTCAGTGGTAGAATTCTCGCCTCCCACGCGGGAGACCCGGGTTCAATTCCCGGCCAATGCA	ATCTTGTGGAAAGGACGAAACACCGCTAGTTCAGATAAAACAACGTTTTAGAGCTAGAAATAGCAAGTTAAAATAAGGCTAGTCCGTTATCAACTTGAAAAAGTGGCACCGAGTCGGTGCGCAGAGGCATTGGTGGTTCAGTGGTAGAATTCTCGCCTCCCACGCGGGAGACCCGGGTTCAATTCCCGGCCAATGCAGGGCATCAGTCTCTGGGATGGTTTAAGAGCTATGCTGGAAACAGCAT	GCTAGTTCAGATAAAACAAC	GGGCATCAGTCTCTGGGATG	non-essential	unclassified	non-essential + unclassified	144	93	103	120	223	99	71	97	97	153	139	135	130	58	0.407914	0.905365	0.354691	0.578759
DG0000114	GIpairs	Wildtype	979584041	GCTAGTTCAGATAAAACAACAGG	KosukeYusa	ADAD1	{0: 1, 1: 0, 2: 0, 3: 9, 4: 93}	4	122393612	122393634	-	Control	1162960931	TGTTGGCTCGGCTGAGAGTGAGG	KosukeYusa	ASF1B	{0: 1, 1: 0, 2: 0, 3: 9, 4: 115}	19	14126193	14126215	-	Green	GTTTTAGAGCTAGAAATAGCAAGTTAAAATAAGGCTAGTCCGTTATCAACTTGAAAAAGTGGCACCGAGTCGGTGC	GCAGAG	GCATTGGTGGTTCAGTGGTAGAATTCTCGCCTCCCACGCGGGAGACCCGGGTTCAATTCCCGGCCAATGCA	ATCTTGTGGAAAGGACGAAACACCGCTAGTTCAGATAAAACAACGTTTTAGAGCTAGAAATAGCAAGTTAAAATAAGGCTAGTCCGTTATCAACTTGAAAAAGTGGCACCGAGTCGGTGCGCAGAGGCATTGGTGGTTCAGTGGTAGAATTCTCGCCTCCCACGCGGGAGACCCGGGTTCAATTCCCGGCCAATGCAGGTTGGCTCGGCTGAGAGTGGTTTAAGAGCTATGCTGGAAACAGCAT	GCTAGTTCAGATAAAACAAC	GGTTGGCTCGGCTGAGAGTG	non-essential	unclassified	non-essential + unclassified	165	150	110	174	306	136	97	117	190	165	226	201	178	77	0.710652	0.832717	0.537059	0.859501
DG0000115	GIpairs	Wildtype	979584041	GCTAGTTCAGATAAAACAACAGG	KosukeYusa	ADAD1	{0: 1, 1: 0, 2: 0, 3: 9, 4: 93}	4	122393612	122393634	-	Control	1162960271	GCGGGTTCTCACGCAGCTCAGGG	KosukeYusa	ASF1B	{0: 1, 1: 0, 2: 0, 3: 5, 4: 53}	19	14121555	14121577	+	Green	GTTTTAGAGCTAGAAATAGCAAGTTAAAATAAGGCTAGTCCGTTATCAACTTGAAAAAGTGGCACCGAGTCGGTGC	GCAGAG	GCATTGGTGGTTCAGTGGTAGAATTCTCGCCTCCCACGCGGGAGACCCGGGTTCAATTCCCGGCCAATGCA	ATCTTGTGGAAAGGACGAAACACCGCTAGTTCAGATAAAACAACGTTTTAGAGCTAGAAATAGCAAGTTAAAATAAGGCTAGTCCGTTATCAACTTGAAAAAGTGGCACCGAGTCGGTGCGCAGAGGCATTGGTGGTTCAGTGGTAGAATTCTCGCCTCCCACGCGGGAGACCCGGGTTCAATTCCCGGCCAATGCAGCGGGTTCTCACGCAGCTCAGTTTAAGAGCTATGCTGGAAACAGCAT	GCTAGTTCAGATAAAACAAC	GCGGGTTCTCACGCAGCTCA	non-essential	unclassified	non-essential + unclassified	106	61	29	102	153	77	68	81	74	68	88	162	92	44	0.926605	0.72334	0.117655	0.36937
DG0000116	GIpairs	Wildtype	979584041	GCTAGTTCAGATAAAACAACAGG	KosukeYusa	ADAD1	{0: 1, 1: 0, 2: 0, 3: 9, 4: 93}	4	122393612	122393634	-	Control	1162960273	TGTTGACGTAGTAGCCCACTCGG	KosukeYusa	ASF1B	{0: 1, 1: 0, 2: 0, 3: 0, 4: 37}	19	14121591	14121613	+	Green	GTTTTAGAGCTAGAAATAGCAAGTTAAAATAAGGCTAGTCCGTTATCAACTTGAAAAAGTGGCACCGAGTCGGTGC	GCAGAG	GCATTGGTGGTTCAGTGGTAGAATTCTCGCCTCCCACGCGGGAGACCCGGGTTCAATTCCCGGCCAATGCA	ATCTTGTGGAAAGGACGAAACACCGCTAGTTCAGATAAAACAACGTTTTAGAGCTAGAAATAGCAAGTTAAAATAAGGCTAGTCCGTTATCAACTTGAAAAAGTGGCACCGAGTCGGTGCGCAGAGGCATTGGTGGTTCAGTGGTAGAATTCTCGCCTCCCACGCGGGAGACCCGGGTTCAATTCCCGGCCAATGCAGGTTGACGTAGTAGCCCACTGTTTAAGAGCTATGCTGGAAACAGCAT	GCTAGTTCAGATAAAACAAC	GGTTGACGTAGTAGCCCACT	non-essential	unclassified	non-essential + unclassified	59	76	33	75	98	52	40	77	113	124	130	92	102	22	0.189045	-0.041875	0.337261	1.6645
DG0000117	GIpairs	Wildtype	1058273326	AAAGAACGGTACATCCATAATGG	KosukeYusa	CYLC2	{0: 1, 1: 0, 2: 0, 3: 13, 4: 123}	9	103004734	103004756	-	Control	1162960288	CGGCATCAGTCTCTGGGATGAGG	KosukeYusa	ASF1B	{0: 1, 1: 0, 2: 0, 3: 8, 4: 141}	19	14121666	14121688	+	Green	GTTTTAGAGCTAGAAATAGCAAGTTAAAATAAGGCTAGTCCGTTATCAACTTGAAAAAGTGGCACCGAGTCGGTGC	GCAGAG	GCATTGGTGGTTCAGTGGTAGAATTCTCGCCTCCCACGCGGGAGACCCGGGTTCAATTCCCGGCCAATGCA	ATCTTGTGGAAAGGACGAAACACCGAAGAACGGTACATCCATAAGTTTTAGAGCTAGAAATAGCAAGTTAAAATAAGGCTAGTCCGTTATCAACTTGAAAAAGTGGCACCGAGTCGGTGCGCAGAGGCATTGGTGGTTCAGTGGTAGAATTCTCGCCTCCCACGCGGGAGACCCGGGTTCAATTCCCGGCCAATGCAGGGCATCAGTCTCTGGGATGGTTTAAGAGCTATGCTGGAAACAGCAT	GAAGAACGGTACATCCATAA	GGGCATCAGTCTCTGGGATG	non-essential	unclassified	non-essential + unclassified	161	116	115	155	209	143	134	115	110	176	176	201	172	59	0.73533	0.822147	0.51254	0.871222
DG0000118	GIpairs	Wildtype	1058273326	AAAGAACGGTACATCCATAATGG	KosukeYusa	CYLC2	{0: 1, 1: 0, 2: 0, 3: 13, 4: 123}	9	103004734	103004756	-	Control	1162960931	TGTTGGCTCGGCTGAGAGTGAGG	KosukeYusa	ASF1B	{0: 1, 1: 0, 2: 0, 3: 9, 4: 115}	19	14126193	14126215	-	Green	GTTTTAGAGCTAGAAATAGCAAGTTAAAATAAGGCTAGTCCGTTATCAACTTGAAAAAGTGGCACCGAGTCGGTGC	GCAGAG	GCATTGGTGGTTCAGTGGTAGAATTCTCGCCTCCCACGCGGGAGACCCGGGTTCAATTCCCGGCCAATGCA	ATCTTGTGGAAAGGACGAAACACCGAAGAACGGTACATCCATAAGTTTTAGAGCTAGAAATAGCAAGTTAAAATAAGGCTAGTCCGTTATCAACTTGAAAAAGTGGCACCGAGTCGGTGCGCAGAGGCATTGGTGGTTCAGTGGTAGAATTCTCGCCTCCCACGCGGGAGACCCGGGTTCAATTCCCGGCCAATGCAGGTTGGCTCGGCTGAGAGTGGTTTAAGAGCTATGCTGGAAACAGCAT	GAAGAACGGTACATCCATAA	GGTTGGCTCGGCTGAGAGTG	non-essential	unclassified	non-essential + unclassified	140	109	80	163	284	133	80	115	92	173	158	210	181	78	0.798227	0.621491	0.58572	0.382684
DG0000119	GIpairs	Wildtype	1058273326	AAAGAACGGTACATCCATAATGG	KosukeYusa	CYLC2	{0: 1, 1: 0, 2: 0, 3: 13, 4: 123}	9	103004734	103004756	-	Control	1162960271	GCGGGTTCTCACGCAGCTCAGGG	KosukeYusa	ASF1B	{0: 1, 1: 0, 2: 0, 3: 5, 4: 53}	19	14121555	14121577	+	Green	GTTTTAGAGCTAGAAATAGCAAGTTAAAATAAGGCTAGTCCGTTATCAACTTGAAAAAGTGGCACCGAGTCGGTGC	GCAGAG	GCATTGGTGGTTCAGTGGTAGAATTCTCGCCTCCCACGCGGGAGACCCGGGTTCAATTCCCGGCCAATGCA	ATCTTGTGGAAAGGACGAAACACCGAAGAACGGTACATCCATAAGTTTTAGAGCTAGAAATAGCAAGTTAAAATAAGGCTAGTCCGTTATCAACTTGAAAAAGTGGCACCGAGTCGGTGCGCAGAGGCATTGGTGGTTCAGTGGTAGAATTCTCGCCTCCCACGCGGGAGACCCGGGTTCAATTCCCGGCCAATGCAGCGGGTTCTCACGCAGCTCAGTTTAAGAGCTATGCTGGAAACAGCAT	GAAGAACGGTACATCCATAA	GCGGGTTCTCACGCAGCTCA	non-essential	unclassified	non-essential + unclassified	134	146	64	168	221	151	137	135	130	126	133	189	190	65	0.417342	0.329015	0.425748	1.06305
DG0000120	GIpairs	Wildtype	1058273326	AAAGAACGGTACATCCATAATGG	KosukeYusa	CYLC2	{0: 1, 1: 0, 2: 0, 3: 13, 4: 123}	9	103004734	103004756	-	Control	1162960273	TGTTGACGTAGTAGCCCACTCGG	KosukeYusa	ASF1B	{0: 1, 1: 0, 2: 0, 3: 0, 4: 37}	19	14121591	14121613	+	Green	GTTTTAGAGCTAGAAATAGCAAGTTAAAATAAGGCTAGTCCGTTATCAACTTGAAAAAGTGGCACCGAGTCGGTGC	GCAGAG	GCATTGGTGGTTCAGTGGTAGAATTCTCGCCTCCCACGCGGGAGACCCGGGTTCAATTCCCGGCCAATGCA	ATCTTGTGGAAAGGACGAAACACCGAAGAACGGTACATCCATAAGTTTTAGAGCTAGAAATAGCAAGTTAAAATAAGGCTAGTCCGTTATCAACTTGAAAAAGTGGCACCGAGTCGGTGCGCAGAGGCATTGGTGGTTCAGTGGTAGAATTCTCGCCTCCCACGCGGGAGACCCGGGTTCAATTCCCGGCCAATGCAGGTTGACGTAGTAGCCCACTGTTTAAGAGCTATGCTGGAAACAGCAT	GAAGAACGGTACATCCATAA	GGTTGACGTAGTAGCCCACT	non-essential	unclassified	non-essential + unclassified	134	200	131	150	189	134	111	96	120	121	105	204	189	74	1.01485	0.816881	0.90604	1.3299
DG0000121	GIpairs	Wildtype	1167699476	GGGGTGTCCTTATTGACCACAGG	KosukeYusa	KLK12	{0: 1, 1: 0, 2: 0, 3: 5, 4: 72}	19	51034012	51034034	-	Control	1162960288	CGGCATCAGTCTCTGGGATGAGG	KosukeYusa	ASF1B	{0: 1, 1: 0, 2: 0, 3: 8, 4: 141}	19	14121666	14121688	+	Green	GTTTTAGAGCTAGAAATAGCAAGTTAAAATAAGGCTAGTCCGTTATCAACTTGAAAAAGTGGCACCGAGTCGGTGC	GCAGAG	GCATTGGTGGTTCAGTGGTAGAATTCTCGCCTCCCACGCGGGAGACCCGGGTTCAATTCCCGGCCAATGCA	ATCTTGTGGAAAGGACGAAACACCGGGGTGTCCTTATTGACCACGTTTTAGAGCTAGAAATAGCAAGTTAAAATAAGGCTAGTCCGTTATCAACTTGAAAAAGTGGCACCGAGTCGGTGCGCAGAGGCATTGGTGGTTCAGTGGTAGAATTCTCGCCTCCCACGCGGGAGACCCGGGTTCAATTCCCGGCCAATGCAGGGCATCAGTCTCTGGGATGGTTTAAGAGCTATGCTGGAAACAGCAT	GGGGTGTCCTTATTGACCAC	GGGCATCAGTCTCTGGGATG	non-essential	unclassified	non-essential + unclassified	135	80	98	140	200	74	87	118	99	147	97	166	124	73	0.423916	0.532441	0.00673503	0.0342902
DG0000122	GIpairs	Wildtype	1167699476	GGGGTGTCCTTATTGACCACAGG	KosukeYusa	KLK12	{0: 1, 1: 0, 2: 0, 3: 5, 4: 72}	19	51034012	51034034	-	Control	1162960931	TGTTGGCTCGGCTGAGAGTGAGG	KosukeYusa	ASF1B	{0: 1, 1: 0, 2: 0, 3: 9, 4: 115}	19	14126193	14126215	-	Green	GTTTTAGAGCTAGAAATAGCAAGTTAAAATAAGGCTAGTCCGTTATCAACTTGAAAAAGTGGCACCGAGTCGGTGC	GCAGAG	GCATTGGTGGTTCAGTGGTAGAATTCTCGCCTCCCACGCGGGAGACCCGGGTTCAATTCCCGGCCAATGCA	ATCTTGTGGAAAGGACGAAACACCGGGGTGTCCTTATTGACCACGTTTTAGAGCTAGAAATAGCAAGTTAAAATAAGGCTAGTCCGTTATCAACTTGAAAAAGTGGCACCGAGTCGGTGCGCAGAGGCATTGGTGGTTCAGTGGTAGAATTCTCGCCTCCCACGCGGGAGACCCGGGTTCAATTCCCGGCCAATGCAGGTTGGCTCGGCTGAGAGTGGTTTAAGAGCTATGCTGGAAACAGCAT	GGGGTGTCCTTATTGACCAC	GGTTGGCTCGGCTGAGAGTG	non-essential	unclassified	non-essential + unclassified	255	198	175	270	417	198	179	194	161	279	175	297	227	104	0.546635	0.733457	0.161143	0.827781
DG0000123	GIpairs	Wildtype	1167699476	GGGGTGTCCTTATTGACCACAGG	KosukeYusa	KLK12	{0: 1, 1: 0, 2: 0, 3: 5, 4: 72}	19	51034012	51034034	-	Control	1162960271	GCGGGTTCTCACGCAGCTCAGGG	KosukeYusa	ASF1B	{0: 1, 1: 0, 2: 0, 3: 5, 4: 53}	19	14121555	14121577	+	Green	GTTTTAGAGCTAGAAATAGCAAGTTAAAATAAGGCTAGTCCGTTATCAACTTGAAAAAGTGGCACCGAGTCGGTGC	GCAGAG	GCATTGGTGGTTCAGTGGTAGAATTCTCGCCTCCCACGCGGGAGACCCGGGTTCAATTCCCGGCCAATGCA	ATCTTGTGGAAAGGACGAAACACCGGGGTGTCCTTATTGACCACGTTTTAGAGCTAGAAATAGCAAGTTAAAATAAGGCTAGTCCGTTATCAACTTGAAAAAGTGGCACCGAGTCGGTGCGCAGAGGCATTGGTGGTTCAGTGGTAGAATTCTCGCCTCCCACGCGGGAGACCCGGGTTCAATTCCCGGCCAATGCAGCGGGTTCTCACGCAGCTCAGTTTAAGAGCTATGCTGGAAACAGCAT	GGGGTGTCCTTATTGACCAC	GCGGGTTCTCACGCAGCTCA	non-essential	unclassified	non-essential + unclassified	112	118	89	160	207	80	86	124	110	176	130	170	133	96	0.387061	0.193564	0.0360548	0.198992
DG0000124	GIpairs	Wildtype	1167699476	GGGGTGTCCTTATTGACCACAGG	KosukeYusa	KLK12	{0: 1, 1: 0, 2: 0, 3: 5, 4: 72}	19	51034012	51034034	-	Control	1162960273	TGTTGACGTAGTAGCCCACTCGG	KosukeYusa	ASF1B	{0: 1, 1: 0, 2: 0, 3: 0, 4: 37}	19	14121591	14121613	+	Green	GTTTTAGAGCTAGAAATAGCAAGTTAAAATAAGGCTAGTCCGTTATCAACTTGAAAAAGTGGCACCGAGTCGGTGC	GCAGAG	GCATTGGTGGTTCAGTGGTAGAATTCTCGCCTCCCACGCGGGAGACCCGGGTTCAATTCCCGGCCAATGCA	ATCTTGTGGAAAGGACGAAACACCGGGGTGTCCTTATTGACCACGTTTTAGAGCTAGAAATAGCAAGTTAAAATAAGGCTAGTCCGTTATCAACTTGAAAAAGTGGCACCGAGTCGGTGCGCAGAGGCATTGGTGGTTCAGTGGTAGAATTCTCGCCTCCCACGCGGGAGACCCGGGTTCAATTCCCGGCCAATGCAGGTTGACGTAGTAGCCCACTGTTTAAGAGCTATGCTGGAAACAGCAT	GGGGTGTCCTTATTGACCAC	GGTTGACGTAGTAGCCCACT	non-essential	unclassified	non-essential + unclassified	73	74	91	98	148	97	76	80	89	138	95	109	112	44	0.376822	0.20742	0.41648	0.645466
DG0000125	GIpairs	Wildtype	979582957	AACTGGTGCAAGGCTGACACAGG	KosukeYusa	ADAD1	{0: 1, 1: 0, 2: 0, 3: 13, 4: 158}	4	122381108	122381130	-	Control	1162960288	CGGCATCAGTCTCTGGGATGAGG	KosukeYusa	ASF1B	{0: 1, 1: 0, 2: 0, 3: 8, 4: 141}	19	14121666	14121688	+	Green	GTTTTAGAGCTAGAAATAGCAAGTTAAAATAAGGCTAGTCCGTTATCAACTTGAAAAAGTGGCACCGAGTCGGTGC	GCAGAG	GCATTGGTGGTTCAGTGGTAGAATTCTCGCCTCCCACGCGGGAGACCCGGGTTCAATTCCCGGCCAATGCA	ATCTTGTGGAAAGGACGAAACACCGACTGGTGCAAGGCTGACACGTTTTAGAGCTAGAAATAGCAAGTTAAAATAAGGCTAGTCCGTTATCAACTTGAAAAAGTGGCACCGAGTCGGTGCGCAGAGGCATTGGTGGTTCAGTGGTAGAATTCTCGCCTCCCACGCGGGAGACCCGGGTTCAATTCCCGGCCAATGCAGGGCATCAGTCTCTGGGATGGTTTAAGAGCTATGCTGGAAACAGCAT	GACTGGTGCAAGGCTGACAC	GGGCATCAGTCTCTGGGATG	non-essential	unclassified	non-essential + unclassified	180	206	155	210	314	181	175	194	143	228	187	262	259	123	0.366366	0.232673	0.350645	0.643939
DG0000126	GIpairs	Wildtype	979582957	AACTGGTGCAAGGCTGACACAGG	KosukeYusa	ADAD1	{0: 1, 1: 0, 2: 0, 3: 13, 4: 158}	4	122381108	122381130	-	Control	1162960931	TGTTGGCTCGGCTGAGAGTGAGG	KosukeYusa	ASF1B	{0: 1, 1: 0, 2: 0, 3: 9, 4: 115}	19	14126193	14126215	-	Green	GTTTTAGAGCTAGAAATAGCAAGTTAAAATAAGGCTAGTCCGTTATCAACTTGAAAAAGTGGCACCGAGTCGGTGC	GCAGAG	GCATTGGTGGTTCAGTGGTAGAATTCTCGCCTCCCACGCGGGAGACCCGGGTTCAATTCCCGGCCAATGCA	ATCTTGTGGAAAGGACGAAACACCGACTGGTGCAAGGCTGACACGTTTTAGAGCTAGAAATAGCAAGTTAAAATAAGGCTAGTCCGTTATCAACTTGAAAAAGTGGCACCGAGTCGGTGCGCAGAGGCATTGGTGGTTCAGTGGTAGAATTCTCGCCTCCCACGCGGGAGACCCGGGTTCAATTCCCGGCCAATGCAGGTTGGCTCGGCTGAGAGTGGTTTAAGAGCTATGCTGGAAACAGCAT	GACTGGTGCAAGGCTGACAC	GGTTGGCTCGGCTGAGAGTG	non-essential	unclassified	non-essential + unclassified	208	149	142	169	275	171	91	139	177	146	217	196	178	82	0.427704	0.918737	0.290276	0.759801
DG0000127	GIpairs	Wildtype	979582957	AACTGGTGCAAGGCTGACACAGG	KosukeYusa	ADAD1	{0: 1, 1: 0, 2: 0, 3: 13, 4: 158}	4	122381108	122381130	-	Control	1162960271	GCGGGTTCTCACGCAGCTCAGGG	KosukeYusa	ASF1B	{0: 1, 1: 0, 2: 0, 3: 5, 4: 53}	19	14121555	14121577	+	Green	GTTTTAGAGCTAGAAATAGCAAGTTAAAATAAGGCTAGTCCGTTATCAACTTGAAAAAGTGGCACCGAGTCGGTGC	GCAGAG	GCATTGGTGGTTCAGTGGTAGAATTCTCGCCTCCCACGCGGGAGACCCGGGTTCAATTCCCGGCCAATGCA	ATCTTGTGGAAAGGACGAAACACCGACTGGTGCAAGGCTGACACGTTTTAGAGCTAGAAATAGCAAGTTAAAATAAGGCTAGTCCGTTATCAACTTGAAAAAGTGGCACCGAGTCGGTGCGCAGAGGCATTGGTGGTTCAGTGGTAGAATTCTCGCCTCCCACGCGGGAGACCCGGGTTCAATTCCCGGCCAATGCAGCGGGTTCTCACGCAGCTCAGTTTAAGAGCTATGCTGGAAACAGCAT	GACTGGTGCAAGGCTGACAC	GCGGGTTCTCACGCAGCTCA	non-essential	unclassified	non-essential + unclassified	170	148	129	157	229	99	122	158	140	186	145	228	225	106	0.461197	0.445125	0.443001	0.382113
DG0000128	GIpairs	Wildtype	979582957	AACTGGTGCAAGGCTGACACAGG	KosukeYusa	ADAD1	{0: 1, 1: 0, 2: 0, 3: 13, 4: 158}	4	122381108	122381130	-	Control	1162960273	TGTTGACGTAGTAGCCCACTCGG	KosukeYusa	ASF1B	{0: 1, 1: 0, 2: 0, 3: 0, 4: 37}	19	14121591	14121613	+	Green	GTTTTAGAGCTAGAAATAGCAAGTTAAAATAAGGCTAGTCCGTTATCAACTTGAAAAAGTGGCACCGAGTCGGTGC	GCAGAG	GCATTGGTGGTTCAGTGGTAGAATTCTCGCCTCCCACGCGGGAGACCCGGGTTCAATTCCCGGCCAATGCA	ATCTTGTGGAAAGGACGAAACACCGACTGGTGCAAGGCTGACACGTTTTAGAGCTAGAAATAGCAAGTTAAAATAAGGCTAGTCCGTTATCAACTTGAAAAAGTGGCACCGAGTCGGTGCGCAGAGGCATTGGTGGTTCAGTGGTAGAATTCTCGCCTCCCACGCGGGAGACCCGGGTTCAATTCCCGGCCAATGCAGGTTGACGTAGTAGCCCACTGTTTAAGAGCTATGCTGGAAACAGCAT	GACTGGTGCAAGGCTGACAC	GGTTGACGTAGTAGCCCACT	non-essential	unclassified	non-essential + unclassified	136	149	145	141	143	128	101	125	97	191	151	176	193	66	0.42532	0.460519	0.558481	1.07044
DG0000129	GIpairs	Wildtype	1171994543	CAGCAGTTTGGATGCCCGGGAGG	KosukeYusa	BCL2L1	{0: 1, 1: 0, 2: 1, 3: 52, 4: 893}	20	31721981	31722003	-	Green	914758331	CAGACTCCCGGAGGGTCGCGCGG	KosukeYusa	MCL1	{0: 1, 1: 0, 2: 1, 3: 4, 4: 79}	1	150579297	150579319	-	Green	GTTTTAGAGCTAGAAATAGCAAGTTAAAATAAGGCTAGTCCGTTATCAACTTGAAAAAGTGGCACCGAGTCGGTGC	GCAGAG	GCATTGGTGGTTCAGTGGTAGAATTCTCGCCTCCCACGCGGGAGACCCGGGTTCAATTCCCGGCCAATGCA	ATCTTGTGGAAAGGACGAAACACCGAGCAGTTTGGATGCCCGGGGTTTTAGAGCTAGAAATAGCAAGTTAAAATAAGGCTAGTCCGTTATCAACTTGAAAAAGTGGCACCGAGTCGGTGCGCAGAGGCATTGGTGGTTCAGTGGTAGAATTCTCGCCTCCCACGCGGGAGACCCGGGTTCAATTCCCGGCCAATGCAGAGACTCCCGGAGGGTCGCGGTTTAAGAGCTATGCTGGAAACAGCAT	GAGCAGTTTGGATGCCCGGG	GAGACTCCCGGAGGGTCGCG	unclassified	unclassified	unclassified + unclassified	49	94	59	204	266	90	159	120	46	42	43	62	89	78	-1.00701	-0.94016	-0.491398	0.170424
DG0000130	GIpairs	Wildtype	1171994543	CAGCAGTTTGGATGCCCGGGAGG	KosukeYusa	BCL2L1	{0: 1, 1: 0, 2: 1, 3: 52, 4: 893}	20	31721981	31722003	-	Green	914758312	CTTCGCGCCCACCCGCCGCGCGG	KosukeYusa	MCL1	{0: 1, 1: 0, 2: 1, 3: 3, 4: 75}	1	150579215	150579237	-	Green	GTTTTAGAGCTAGAAATAGCAAGTTAAAATAAGGCTAGTCCGTTATCAACTTGAAAAAGTGGCACCGAGTCGGTGC	GCAGAG	GCATTGGTGGTTCAGTGGTAGAATTCTCGCCTCCCACGCGGGAGACCCGGGTTCAATTCCCGGCCAATGCA	ATCTTGTGGAAAGGACGAAACACCGAGCAGTTTGGATGCCCGGGGTTTTAGAGCTAGAAATAGCAAGTTAAAATAAGGCTAGTCCGTTATCAACTTGAAAAAGTGGCACCGAGTCGGTGCGCAGAGGCATTGGTGGTTCAGTGGTAGAATTCTCGCCTCCCACGCGGGAGACCCGGGTTCAATTCCCGGCCAATGCAGTTCGCGCCCACCCGCCGCGGTTTAAGAGCTATGCTGGAAACAGCAT	GAGCAGTTTGGATGCCCGGG	GTTCGCGCCCACCCGCCGCG	unclassified	unclassified	unclassified + unclassified	21	12	37	319	623	16	68	67	28	30	28	33	26	33	-1.06534	-1.30248	-1.39746	-1.50819
DG0000131	GIpairs	Wildtype	1171994543	CAGCAGTTTGGATGCCCGGGAGG	KosukeYusa	BCL2L1	{0: 1, 1: 0, 2: 1, 3: 52, 4: 893}	20	31721981	31722003	-	Green	914758358	CTCGGCCCGGCGAGAGATAGGGG	KosukeYusa	MCL1	{0: 1, 1: 0, 2: 0, 3: 0, 4: 32}	1	150579383	150579405	-	Green	GTTTTAGAGCTAGAAATAGCAAGTTAAAATAAGGCTAGTCCGTTATCAACTTGAAAAAGTGGCACCGAGTCGGTGC	GCAGAG	GCATTGGTGGTTCAGTGGTAGAATTCTCGCCTCCCACGCGGGAGACCCGGGTTCAATTCCCGGCCAATGCA	ATCTTGTGGAAAGGACGAAACACCGAGCAGTTTGGATGCCCGGGGTTTTAGAGCTAGAAATAGCAAGTTAAAATAAGGCTAGTCCGTTATCAACTTGAAAAAGTGGCACCGAGTCGGTGCGCAGAGGCATTGGTGGTTCAGTGGTAGAATTCTCGCCTCCCACGCGGGAGACCCGGGTTCAATTCCCGGCCAATGCAGTCGGCCCGGCGAGAGATAGGTTTAAGAGCTATGCTGGAAACAGCAT	GAGCAGTTTGGATGCCCGGG	GTCGGCCCGGCGAGAGATAG	unclassified	unclassified	unclassified + unclassified	28	45	17	100	215	36	58	50	43	8	36	17	16	45	-1.56849	-0.484053	-1.65031	-0.0962214
DG0000132	GIpairs	Wildtype	1171994543	CAGCAGTTTGGATGCCCGGGAGG	KosukeYusa	BCL2L1	{0: 1, 1: 0, 2: 1, 3: 52, 4: 893}	20	31721981	31722003	-	Green	914758316	GAAGAAAAGCAGCCTCGCGGGGG	KosukeYusa	MCL1	{0: 1, 1: 0, 2: 0, 3: 9, 4: 127}	1	150579234	150579256	+	Green	GTTTTAGAGCTAGAAATAGCAAGTTAAAATAAGGCTAGTCCGTTATCAACTTGAAAAAGTGGCACCGAGTCGGTGC	GCAGAG	GCATTGGTGGTTCAGTGGTAGAATTCTCGCCTCCCACGCGGGAGACCCGGGTTCAATTCCCGGCCAATGCA	ATCTTGTGGAAAGGACGAAACACCGAGCAGTTTGGATGCCCGGGGTTTTAGAGCTAGAAATAGCAAGTTAAAATAAGGCTAGTCCGTTATCAACTTGAAAAAGTGGCACCGAGTCGGTGCGCAGAGGCATTGGTGGTTCAGTGGTAGAATTCTCGCCTCCCACGCGGGAGACCCGGGTTCAATTCCCGGCCAATGCAGAAGAAAAGCAGCCTCGCGGGTTTAAGAGCTATGCTGGAAACAGCAT	GAGCAGTTTGGATGCCCGGG	GAAGAAAAGCAGCCTCGCGG	unclassified	unclassified	unclassified + unclassified	45	35	17	120	246	12	51	46	27	33	34	35	28	34	-0.449232	0.304533	-0.760669	-0.0547406
DG0000133	GIpairs	Wildtype	1171994567	AGAAGGGACTGAATCGGAGATGG	KosukeYusa	BCL2L1	{0: 1, 1: 0, 2: 0, 3: 23, 4: 218}	20	31722083	31722105	-	Green	914758331	CAGACTCCCGGAGGGTCGCGCGG	KosukeYusa	MCL1	{0: 1, 1: 0, 2: 1, 3: 4, 4: 79}	1	150579297	150579319	-	Green	GTTTTAGAGCTAGAAATAGCAAGTTAAAATAAGGCTAGTCCGTTATCAACTTGAAAAAGTGGCACCGAGTCGGTGC	GCAGAG	GCATTGGTGGTTCAGTGGTAGAATTCTCGCCTCCCACGCGGGAGACCCGGGTTCAATTCCCGGCCAATGCA	ATCTTGTGGAAAGGACGAAACACCGGAAGGGACTGAATCGGAGAGTTTTAGAGCTAGAAATAGCAAGTTAAAATAAGGCTAGTCCGTTATCAACTTGAAAAAGTGGCACCGAGTCGGTGCGCAGAGGCATTGGTGGTTCAGTGGTAGAATTCTCGCCTCCCACGCGGGAGACCCGGGTTCAATTCCCGGCCAATGCAGAGACTCCCGGAGGGTCGCGGTTTAAGAGCTATGCTGGAAACAGCAT	GGAAGGGACTGAATCGGAGA	GAGACTCCCGGAGGGTCGCG	unclassified	unclassified	unclassified + unclassified	31	19	50	185	243	29	97	113	49	34	44	65	52	102	-0.853837	-1.50239	-1.16966	-2.48289
DG0000134	GIpairs	Wildtype	1171994567	AGAAGGGACTGAATCGGAGATGG	KosukeYusa	BCL2L1	{0: 1, 1: 0, 2: 0, 3: 23, 4: 218}	20	31722083	31722105	-	Green	914758312	CTTCGCGCCCACCCGCCGCGCGG	KosukeYusa	MCL1	{0: 1, 1: 0, 2: 1, 3: 3, 4: 75}	1	150579215	150579237	-	Green	GTTTTAGAGCTAGAAATAGCAAGTTAAAATAAGGCTAGTCCGTTATCAACTTGAAAAAGTGGCACCGAGTCGGTGC	GCAGAG	GCATTGGTGGTTCAGTGGTAGAATTCTCGCCTCCCACGCGGGAGACCCGGGTTCAATTCCCGGCCAATGCA	ATCTTGTGGAAAGGACGAAACACCGGAAGGGACTGAATCGGAGAGTTTTAGAGCTAGAAATAGCAAGTTAAAATAAGGCTAGTCCGTTATCAACTTGAAAAAGTGGCACCGAGTCGGTGCGCAGAGGCATTGGTGGTTCAGTGGTAGAATTCTCGCCTCCCACGCGGGAGACCCGGGTTCAATTCCCGGCCAATGCAGTTCGCGCCCACCCGCCGCGGTTTAAGAGCTATGCTGGAAACAGCAT	GGAAGGGACTGAATCGGAGA	GTTCGCGCCCACCCGCCGCG	unclassified	unclassified	unclassified + unclassified	16	15	3	250	451	22	28	47	44	39	5	20	18	28	-1.25815	-1.17656	-1.40197	-0.96838
DG0000135	GIpairs	Wildtype	1171994567	AGAAGGGACTGAATCGGAGATGG	KosukeYusa	BCL2L1	{0: 1, 1: 0, 2: 0, 3: 23, 4: 218}	20	31722083	31722105	-	Green	914758358	CTCGGCCCGGCGAGAGATAGGGG	KosukeYusa	MCL1	{0: 1, 1: 0, 2: 0, 3: 0, 4: 32}	1	150579383	150579405	-	Green	GTTTTAGAGCTAGAAATAGCAAGTTAAAATAAGGCTAGTCCGTTATCAACTTGAAAAAGTGGCACCGAGTCGGTGC	GCAGAG	GCATTGGTGGTTCAGTGGTAGAATTCTCGCCTCCCACGCGGGAGACCCGGGTTCAATTCCCGGCCAATGCA	ATCTTGTGGAAAGGACGAAACACCGGAAGGGACTGAATCGGAGAGTTTTAGAGCTAGAAATAGCAAGTTAAAATAAGGCTAGTCCGTTATCAACTTGAAAAAGTGGCACCGAGTCGGTGCGCAGAGGCATTGGTGGTTCAGTGGTAGAATTCTCGCCTCCCACGCGGGAGACCCGGGTTCAATTCCCGGCCAATGCAGTCGGCCCGGCGAGAGATAGGTTTAAGAGCTATGCTGGAAACAGCAT	GGAAGGGACTGAATCGGAGA	GTCGGCCCGGCGAGAGATAG	unclassified	unclassified	unclassified + unclassified	22	23	29	136	241	28	54	66	25	29	25	38	31	53	-0.84584	-1.21617	-1.13068	-1.27862
DG0000136	GIpairs	Wildtype	1171994567	AGAAGGGACTGAATCGGAGATGG	KosukeYusa	BCL2L1	{0: 1, 1: 0, 2: 0, 3: 23, 4: 218}	20	31722083	31722105	-	Green	914758316	GAAGAAAAGCAGCCTCGCGGGGG	KosukeYusa	MCL1	{0: 1, 1: 0, 2: 0, 3: 9, 4: 127}	1	150579234	150579256	+	Green	GTTTTAGAGCTAGAAATAGCAAGTTAAAATAAGGCTAGTCCGTTATCAACTTGAAAAAGTGGCACCGAGTCGGTGC	GCAGAG	GCATTGGTGGTTCAGTGGTAGAATTCTCGCCTCCCACGCGGGAGACCCGGGTTCAATTCCCGGCCAATGCA	ATCTTGTGGAAAGGACGAAACACCGGAAGGGACTGAATCGGAGAGTTTTAGAGCTAGAAATAGCAAGTTAAAATAAGGCTAGTCCGTTATCAACTTGAAAAAGTGGCACCGAGTCGGTGCGCAGAGGCATTGGTGGTTCAGTGGTAGAATTCTCGCCTCCCACGCGGGAGACCCGGGTTCAATTCCCGGCCAATGCAGAAGAAAAGCAGCCTCGCGGGTTTAAGAGCTATGCTGGAAACAGCAT	GGAAGGGACTGAATCGGAGA	GAAGAAAAGCAGCCTCGCGG	unclassified	unclassified	unclassified + unclassified	21	15	23	96	212	16	26	42	12	44	22	28	32	33	-0.632941	-0.640362	-0.445529	-1.20086
DG0000137	GIpairs	Wildtype	1171994553	GCAGACAGCCCCGCGGTGAATGG	KosukeYusa	BCL2L1	{0: 1, 1: 0, 2: 0, 3: 6, 4: 75}	20	31722019	31722041	-	Green	914758331	CAGACTCCCGGAGGGTCGCGCGG	KosukeYusa	MCL1	{0: 1, 1: 0, 2: 1, 3: 4, 4: 79}	1	150579297	150579319	-	Green	GTTTTAGAGCTAGAAATAGCAAGTTAAAATAAGGCTAGTCCGTTATCAACTTGAAAAAGTGGCACCGAGTCGGTGC	GCAGAG	GCATTGGTGGTTCAGTGGTAGAATTCTCGCCTCCCACGCGGGAGACCCGGGTTCAATTCCCGGCCAATGCA	ATCTTGTGGAAAGGACGAAACACCGCAGACAGCCCCGCGGTGAAGTTTTAGAGCTAGAAATAGCAAGTTAAAATAAGGCTAGTCCGTTATCAACTTGAAAAAGTGGCACCGAGTCGGTGCGCAGAGGCATTGGTGGTTCAGTGGTAGAATTCTCGCCTCCCACGCGGGAGACCCGGGTTCAATTCCCGGCCAATGCAGAGACTCCCGGAGGGTCGCGGTTTAAGAGCTATGCTGGAAACAGCAT	GCAGACAGCCCCGCGGTGAA	GAGACTCCCGGAGGGTCGCG	unclassified	unclassified	unclassified + unclassified	41	29	53	130	186	39	71	77	46	64	41	35	41	54	-1.18095	-0.559239	-0.957564	-0.97893
DG0000138	GIpairs	Wildtype	1171994553	GCAGACAGCCCCGCGGTGAATGG	KosukeYusa	BCL2L1	{0: 1, 1: 0, 2: 0, 3: 6, 4: 75}	20	31722019	31722041	-	Green	914758312	CTTCGCGCCCACCCGCCGCGCGG	KosukeYusa	MCL1	{0: 1, 1: 0, 2: 1, 3: 3, 4: 75}	1	150579215	150579237	-	Green	GTTTTAGAGCTAGAAATAGCAAGTTAAAATAAGGCTAGTCCGTTATCAACTTGAAAAAGTGGCACCGAGTCGGTGC	GCAGAG	GCATTGGTGGTTCAGTGGTAGAATTCTCGCCTCCCACGCGGGAGACCCGGGTTCAATTCCCGGCCAATGCA	ATCTTGTGGAAAGGACGAAACACCGCAGACAGCCCCGCGGTGAAGTTTTAGAGCTAGAAATAGCAAGTTAAAATAAGGCTAGTCCGTTATCAACTTGAAAAAGTGGCACCGAGTCGGTGCGCAGAGGCATTGGTGGTTCAGTGGTAGAATTCTCGCCTCCCACGCGGGAGACCCGGGTTCAATTCCCGGCCAATGCAGTTCGCGCCCACCCGCCGCGGTTTAAGAGCTATGCTGGAAACAGCAT	GCAGACAGCCCCGCGGTGAA	GTTCGCGCCCACCCGCCGCG	unclassified	unclassified	unclassified + unclassified	10	12	4	174	403	12	17	25	1	6	3	4	12	10	-2.44897	-0.930904	-1.06416	0.156692
DG0000139	GIpairs	Wildtype	1171994553	GCAGACAGCCCCGCGGTGAATGG	KosukeYusa	BCL2L1	{0: 1, 1: 0, 2: 0, 3: 6, 4: 75}	20	31722019	31722041	-	Green	914758358	CTCGGCCCGGCGAGAGATAGGGG	KosukeYusa	MCL1	{0: 1, 1: 0, 2: 0, 3: 0, 4: 32}	1	150579383	150579405	-	Green	GTTTTAGAGCTAGAAATAGCAAGTTAAAATAAGGCTAGTCCGTTATCAACTTGAAAAAGTGGCACCGAGTCGGTGC	GCAGAG	GCATTGGTGGTTCAGTGGTAGAATTCTCGCCTCCCACGCGGGAGACCCGGGTTCAATTCCCGGCCAATGCA	ATCTTGTGGAAAGGACGAAACACCGCAGACAGCCCCGCGGTGAAGTTTTAGAGCTAGAAATAGCAAGTTAAAATAAGGCTAGTCCGTTATCAACTTGAAAAAGTGGCACCGAGTCGGTGCGCAGAGGCATTGGTGGTTCAGTGGTAGAATTCTCGCCTCCCACGCGGGAGACCCGGGTTCAATTCCCGGCCAATGCAGTCGGCCCGGCGAGAGATAGGTTTAAGAGCTATGCTGGAAACAGCAT	GCAGACAGCCCCGCGGTGAA	GTCGGCCCGGCGAGAGATAG	unclassified	unclassified	unclassified + unclassified	12	15	16	145	324	13	73	92	19	11	33	30	38	56	-1.65086	-2.52602	-1.31854	-1.9533
DG0000140	GIpairs	Wildtype	1171994553	GCAGACAGCCCCGCGGTGAATGG	KosukeYusa	BCL2L1	{0: 1, 1: 0, 2: 0, 3: 6, 4: 75}	20	31722019	31722041	-	Green	914758316	GAAGAAAAGCAGCCTCGCGGGGG	KosukeYusa	MCL1	{0: 1, 1: 0, 2: 0, 3: 9, 4: 127}	1	150579234	150579256	+	Green	GTTTTAGAGCTAGAAATAGCAAGTTAAAATAAGGCTAGTCCGTTATCAACTTGAAAAAGTGGCACCGAGTCGGTGC	GCAGAG	GCATTGGTGGTTCAGTGGTAGAATTCTCGCCTCCCACGCGGGAGACCCGGGTTCAATTCCCGGCCAATGCA	ATCTTGTGGAAAGGACGAAACACCGCAGACAGCCCCGCGGTGAAGTTTTAGAGCTAGAAATAGCAAGTTAAAATAAGGCTAGTCCGTTATCAACTTGAAAAAGTGGCACCGAGTCGGTGCGCAGAGGCATTGGTGGTTCAGTGGTAGAATTCTCGCCTCCCACGCGGGAGACCCGGGTTCAATTCCCGGCCAATGCAGAAGAAAAGCAGCCTCGCGGGTTTAAGAGCTATGCTGGAAACAGCAT	GCAGACAGCCCCGCGGTGAA	GAAGAAAAGCAGCCTCGCGG	unclassified	unclassified	unclassified + unclassified	13	24	19	115	316	3	53	56	20	18	15	22	43	27	-1.375	-1.70993	-0.437383	-0.261142
DG0000141	GIpairs	Wildtype	1171994566	GAGACCCCCAGTGCCATCAATGG	KosukeYusa	BCL2L1	{0: 1, 1: 0, 2: 0, 3: 6, 4: 127}	20	31722061	31722083	-	Green	914758331	CAGACTCCCGGAGGGTCGCGCGG	KosukeYusa	MCL1	{0: 1, 1: 0, 2: 1, 3: 4, 4: 79}	1	150579297	150579319	-	Green	GTTTTAGAGCTAGAAATAGCAAGTTAAAATAAGGCTAGTCCGTTATCAACTTGAAAAAGTGGCACCGAGTCGGTGC	GCAGAG	GCATTGGTGGTTCAGTGGTAGAATTCTCGCCTCCCACGCGGGAGACCCGGGTTCAATTCCCGGCCAATGCA	ATCTTGTGGAAAGGACGAAACACCGAGACCCCCAGTGCCATCAAGTTTTAGAGCTAGAAATAGCAAGTTAAAATAAGGCTAGTCCGTTATCAACTTGAAAAAGTGGCACCGAGTCGGTGCGCAGAGGCATTGGTGGTTCAGTGGTAGAATTCTCGCCTCCCACGCGGGAGACCCGGGTTCAATTCCCGGCCAATGCAGAGACTCCCGGAGGGTCGCGGTTTAAGAGCTATGCTGGAAACAGCAT	GAGACCCCCAGTGCCATCAA	GAGACTCCCGGAGGGTCGCG	unclassified	unclassified	unclassified + unclassified	61	38	42	193	328	51	96	132	38	101	82	96	59	103	-0.520628	-0.764807	-1.21311	-1.52046
DG0000142	GIpairs	Wildtype	1171994566	GAGACCCCCAGTGCCATCAATGG	KosukeYusa	BCL2L1	{0: 1, 1: 0, 2: 0, 3: 6, 4: 127}	20	31722061	31722083	-	Green	914758312	CTTCGCGCCCACCCGCCGCGCGG	KosukeYusa	MCL1	{0: 1, 1: 0, 2: 1, 3: 3, 4: 75}	1	150579215	150579237	-	Green	GTTTTAGAGCTAGAAATAGCAAGTTAAAATAAGGCTAGTCCGTTATCAACTTGAAAAAGTGGCACCGAGTCGGTGC	GCAGAG	GCATTGGTGGTTCAGTGGTAGAATTCTCGCCTCCCACGCGGGAGACCCGGGTTCAATTCCCGGCCAATGCA	ATCTTGTGGAAAGGACGAAACACCGAGACCCCCAGTGCCATCAAGTTTTAGAGCTAGAAATAGCAAGTTAAAATAAGGCTAGTCCGTTATCAACTTGAAAAAGTGGCACCGAGTCGGTGCGCAGAGGCATTGGTGGTTCAGTGGTAGAATTCTCGCCTCCCACGCGGGAGACCCGGGTTCAATTCCCGGCCAATGCAGTTCGCGCCCACCCGCCGCGGTTTAAGAGCTATGCTGGAAACAGCAT	GAGACCCCCAGTGCCATCAA	GTTCGCGCCCACCCGCCGCG	unclassified	unclassified	unclassified + unclassified	19		4	236	428	13	62	57	5	30	6	29	29	36	-1.01634	-1.21202	-1.01553
DG0000143	GIpairs	Wildtype	1171994566	GAGACCCCCAGTGCCATCAATGG	KosukeYusa	BCL2L1	{0: 1, 1: 0, 2: 0, 3: 6, 4: 127}	20	31722061	31722083	-	Green	914758358	CTCGGCCCGGCGAGAGATAGGGG	KosukeYusa	MCL1	{0: 1, 1: 0, 2: 0, 3: 0, 4: 32}	1	150579383	150579405	-	Green	GTTTTAGAGCTAGAAATAGCAAGTTAAAATAAGGCTAGTCCGTTATCAACTTGAAAAAGTGGCACCGAGTCGGTGC	GCAGAG	GCATTGGTGGTTCAGTGGTAGAATTCTCGCCTCCCACGCGGGAGACCCGGGTTCAATTCCCGGCCAATGCA	ATCTTGTGGAAAGGACGAAACACCGAGACCCCCAGTGCCATCAAGTTTTAGAGCTAGAAATAGCAAGTTAAAATAAGGCTAGTCCGTTATCAACTTGAAAAAGTGGCACCGAGTCGGTGCGCAGAGGCATTGGTGGTTCAGTGGTAGAATTCTCGCCTCCCACGCGGGAGACCCGGGTTCAATTCCCGGCCAATGCAGTCGGCCCGGCGAGAGATAGGTTTAAGAGCTATGCTGGAAACAGCAT	GAGACCCCCAGTGCCATCAA	GTCGGCCCGGCGAGAGATAG	unclassified	unclassified	unclassified + unclassified	55	47	55	217	423	51	111	128	33	40	52	52	45	94	-1.34892	-0.868243	-1.55259	-1.08723
DG0000144	GIpairs	Wildtype	1171994566	GAGACCCCCAGTGCCATCAATGG	KosukeYusa	BCL2L1	{0: 1, 1: 0, 2: 0, 3: 6, 4: 127}	20	31722061	31722083	-	Green	914758316	GAAGAAAAGCAGCCTCGCGGGGG	KosukeYusa	MCL1	{0: 1, 1: 0, 2: 0, 3: 9, 4: 127}	1	150579234	150579256	+	Green	GTTTTAGAGCTAGAAATAGCAAGTTAAAATAAGGCTAGTCCGTTATCAACTTGAAAAAGTGGCACCGAGTCGGTGC	GCAGAG	GCATTGGTGGTTCAGTGGTAGAATTCTCGCCTCCCACGCGGGAGACCCGGGTTCAATTCCCGGCCAATGCA	ATCTTGTGGAAAGGACGAAACACCGAGACCCCCAGTGCCATCAAGTTTTAGAGCTAGAAATAGCAAGTTAAAATAAGGCTAGTCCGTTATCAACTTGAAAAAGTGGCACCGAGTCGGTGCGCAGAGGCATTGGTGGTTCAGTGGTAGAATTCTCGCCTCCCACGCGGGAGACCCGGGTTCAATTCCCGGCCAATGCAGAAGAAAAGCAGCCTCGCGGGTTTAAGAGCTATGCTGGAAACAGCAT	GAGACCCCCAGTGCCATCAA	GAAGAAAAGCAGCCTCGCGG	unclassified	unclassified	unclassified + unclassified	29	20	23	103	192	14	41	36	29	12	22	23	24	30	-0.689066	0.0290734	-0.629294	-0.665631
DG0000145	GIpairs	Wildtype	1171994543	CAGCAGTTTGGATGCCCGGGAGG	KosukeYusa	BCL2L1	{0: 1, 1: 0, 2: 1, 3: 52, 4: 893}	20	31721981	31722003	-	Green	1167699490	GTGGGCGTAACTCACAGCCGTGG	KosukeYusa	KLK12	{0: 1, 1: 0, 2: 0, 3: 1, 4: 38}	19	51034072	51034094	-	Control	GTTTTAGAGCTAGAAATAGCAAGTTAAAATAAGGCTAGTCCGTTATCAACTTGAAAAAGTGGCACCGAGTCGGTGC	GCAGAG	GCATTGGTGGTTCAGTGGTAGAATTCTCGCCTCCCACGCGGGAGACCCGGGTTCAATTCCCGGCCAATGCA	ATCTTGTGGAAAGGACGAAACACCGAGCAGTTTGGATGCCCGGGGTTTTAGAGCTAGAAATAGCAAGTTAAAATAAGGCTAGTCCGTTATCAACTTGAAAAAGTGGCACCGAGTCGGTGCGCAGAGGCATTGGTGGTTCAGTGGTAGAATTCTCGCCTCCCACGCGGGAGACCCGGGTTCAATTCCCGGCCAATGCAGTGGGCGTAACTCACAGCCGGTTTAAGAGCTATGCTGGAAACAGCAT	GAGCAGTTTGGATGCCCGGG	GTGGGCGTAACTCACAGCCG	unclassified	non-essential	unclassified + non-essential	168	210	118	313	526	160	213	232	150	301	187	228	322	178	-0.09032	-0.123392	0.406756	0.140527
DG0000146	GIpairs	Wildtype	1171994543	CAGCAGTTTGGATGCCCGGGAGG	KosukeYusa	BCL2L1	{0: 1, 1: 0, 2: 1, 3: 52, 4: 893}	20	31721981	31722003	-	Green	1058273241	TTTCCCAAACCACAACGGCCAGG	KosukeYusa	CYLC2	{0: 1, 1: 0, 2: 0, 3: 6, 4: 74}	9	103003192	103003214	+	Control	GTTTTAGAGCTAGAAATAGCAAGTTAAAATAAGGCTAGTCCGTTATCAACTTGAAAAAGTGGCACCGAGTCGGTGC	GCAGAG	GCATTGGTGGTTCAGTGGTAGAATTCTCGCCTCCCACGCGGGAGACCCGGGTTCAATTCCCGGCCAATGCA	ATCTTGTGGAAAGGACGAAACACCGAGCAGTTTGGATGCCCGGGGTTTTAGAGCTAGAAATAGCAAGTTAAAATAAGGCTAGTCCGTTATCAACTTGAAAAAGTGGCACCGAGTCGGTGCGCAGAGGCATTGGTGGTTCAGTGGTAGAATTCTCGCCTCCCACGCGGGAGACCCGGGTTCAATTCCCGGCCAATGCAGTTCCCAAACCACAACGGCCGTTTAAGAGCTATGCTGGAAACAGCAT	GAGCAGTTTGGATGCCCGGG	GTTCCCAAACCACAACGGCC	unclassified	non-essential	unclassified + non-essential	87	64	83	133	255	42	108	114	63	96	63	107	109	71	-0.155688	-0.0477943	-0.12838	-0.245045
DG0000147	GIpairs	Wildtype	1171994543	CAGCAGTTTGGATGCCCGGGAGG	KosukeYusa	BCL2L1	{0: 1, 1: 0, 2: 1, 3: 52, 4: 893}	20	31721981	31722003	-	Green	979584041	GCTAGTTCAGATAAAACAACAGG	KosukeYusa	ADAD1	{0: 1, 1: 0, 2: 0, 3: 9, 4: 93}	4	122393612	122393634	-	Control	GTTTTAGAGCTAGAAATAGCAAGTTAAAATAAGGCTAGTCCGTTATCAACTTGAAAAAGTGGCACCGAGTCGGTGC	GCAGAG	GCATTGGTGGTTCAGTGGTAGAATTCTCGCCTCCCACGCGGGAGACCCGGGTTCAATTCCCGGCCAATGCA	ATCTTGTGGAAAGGACGAAACACCGAGCAGTTTGGATGCCCGGGGTTTTAGAGCTAGAAATAGCAAGTTAAAATAAGGCTAGTCCGTTATCAACTTGAAAAAGTGGCACCGAGTCGGTGCGCAGAGGCATTGGTGGTTCAGTGGTAGAATTCTCGCCTCCCACGCGGGAGACCCGGGTTCAATTCCCGGCCAATGCAGCTAGTTCAGATAAAACAACGTTTAAGAGCTATGCTGGAAACAGCAT	GAGCAGTTTGGATGCCCGGG	GCTAGTTCAGATAAAACAAC	unclassified	non-essential	unclassified + non-essential	113	76	69	209	216	90	108	153	70	75	70	141	135	76	-0.182261	-0.0948579	-0.24373	-0.0967538
DG0000148	GIpairs	Wildtype	1171994543	CAGCAGTTTGGATGCCCGGGAGG	KosukeYusa	BCL2L1	{0: 1, 1: 0, 2: 1, 3: 52, 4: 893}	20	31721981	31722003	-	Green	1058273326	AAAGAACGGTACATCCATAATGG	KosukeYusa	CYLC2	{0: 1, 1: 0, 2: 0, 3: 13, 4: 123}	9	103004734	103004756	-	Control	GTTTTAGAGCTAGAAATAGCAAGTTAAAATAAGGCTAGTCCGTTATCAACTTGAAAAAGTGGCACCGAGTCGGTGC	GCAGAG	GCATTGGTGGTTCAGTGGTAGAATTCTCGCCTCCCACGCGGGAGACCCGGGTTCAATTCCCGGCCAATGCA	ATCTTGTGGAAAGGACGAAACACCGAGCAGTTTGGATGCCCGGGGTTTTAGAGCTAGAAATAGCAAGTTAAAATAAGGCTAGTCCGTTATCAACTTGAAAAAGTGGCACCGAGTCGGTGCGCAGAGGCATTGGTGGTTCAGTGGTAGAATTCTCGCCTCCCACGCGGGAGACCCGGGTTCAATTCCCGGCCAATGCAGAAGAACGGTACATCCATAAGTTTAAGAGCTATGCTGGAAACAGCAT	GAGCAGTTTGGATGCCCGGG	GAAGAACGGTACATCCATAA	unclassified	non-essential	unclassified + non-essential	54	34	40	83	144	24	62	43	37	47	31	65	63	30	0.521115	0.659033	0.477522	0.0814653
DG0000149	GIpairs	Wildtype	1171994543	CAGCAGTTTGGATGCCCGGGAGG	KosukeYusa	BCL2L1	{0: 1, 1: 0, 2: 1, 3: 52, 4: 893}	20	31721981	31722003	-	Green	1167699476	GGGGTGTCCTTATTGACCACAGG	KosukeYusa	KLK12	{0: 1, 1: 0, 2: 0, 3: 5, 4: 72}	19	51034012	51034034	-	Control	GTTTTAGAGCTAGAAATAGCAAGTTAAAATAAGGCTAGTCCGTTATCAACTTGAAAAAGTGGCACCGAGTCGGTGC	GCAGAG	GCATTGGTGGTTCAGTGGTAGAATTCTCGCCTCCCACGCGGGAGACCCGGGTTCAATTCCCGGCCAATGCA	ATCTTGTGGAAAGGACGAAACACCGAGCAGTTTGGATGCCCGGGGTTTTAGAGCTAGAAATAGCAAGTTAAAATAAGGCTAGTCCGTTATCAACTTGAAAAAGTGGCACCGAGTCGGTGCGCAGAGGCATTGGTGGTTCAGTGGTAGAATTCTCGCCTCCCACGCGGGAGACCCGGGTTCAATTCCCGGCCAATGCAGGGGTGTCCTTATTGACCACGTTTAAGAGCTATGCTGGAAACAGCAT	GAGCAGTTTGGATGCCCGGG	GGGGTGTCCTTATTGACCAC	unclassified	non-essential	unclassified + non-essential	71	61	56	180	293	71	129	147	44	83	122	116	109	87	-0.40435	-0.702456	-0.492551	-0.604599
DG0000150	GIpairs	Wildtype	1171994543	CAGCAGTTTGGATGCCCGGGAGG	KosukeYusa	BCL2L1	{0: 1, 1: 0, 2: 1, 3: 52, 4: 893}	20	31721981	31722003	-	Green	979582957	AACTGGTGCAAGGCTGACACAGG	KosukeYusa	ADAD1	{0: 1, 1: 0, 2: 0, 3: 13, 4: 158}	4	122381108	122381130	-	Control	GTTTTAGAGCTAGAAATAGCAAGTTAAAATAAGGCTAGTCCGTTATCAACTTGAAAAAGTGGCACCGAGTCGGTGC	GCAGAG	GCATTGGTGGTTCAGTGGTAGAATTCTCGCCTCCCACGCGGGAGACCCGGGTTCAATTCCCGGCCAATGCA	ATCTTGTGGAAAGGACGAAACACCGAGCAGTTTGGATGCCCGGGGTTTTAGAGCTAGAAATAGCAAGTTAAAATAAGGCTAGTCCGTTATCAACTTGAAAAAGTGGCACCGAGTCGGTGCGCAGAGGCATTGGTGGTTCAGTGGTAGAATTCTCGCCTCCCACGCGGGAGACCCGGGTTCAATTCCCGGCCAATGCAGACTGGTGCAAGGCTGACACGTTTAAGAGCTATGCTGGAAACAGCAT	GAGCAGTTTGGATGCCCGGG	GACTGGTGCAAGGCTGACAC	unclassified	non-essential	unclassified + non-essential	67	40	61	149	230	85	118	80	52	106	78	86	111	46	0.0382983	0.0849639	0.403653	-0.294933
DG0000151	GIpairs	Wildtype	1171994567	AGAAGGGACTGAATCGGAGATGG	KosukeYusa	BCL2L1	{0: 1, 1: 0, 2: 0, 3: 23, 4: 218}	20	31722083	31722105	-	Green	1167699490	GTGGGCGTAACTCACAGCCGTGG	KosukeYusa	KLK12	{0: 1, 1: 0, 2: 0, 3: 1, 4: 38}	19	51034072	51034094	-	Control	GTTTTAGAGCTAGAAATAGCAAGTTAAAATAAGGCTAGTCCGTTATCAACTTGAAAAAGTGGCACCGAGTCGGTGC	GCAGAG	GCATTGGTGGTTCAGTGGTAGAATTCTCGCCTCCCACGCGGGAGACCCGGGTTCAATTCCCGGCCAATGCA	ATCTTGTGGAAAGGACGAAACACCGGAAGGGACTGAATCGGAGAGTTTTAGAGCTAGAAATAGCAAGTTAAAATAAGGCTAGTCCGTTATCAACTTGAAAAAGTGGCACCGAGTCGGTGCGCAGAGGCATTGGTGGTTCAGTGGTAGAATTCTCGCCTCCCACGCGGGAGACCCGGGTTCAATTCCCGGCCAATGCAGTGGGCGTAACTCACAGCCGGTTTAAGAGCTATGCTGGAAACAGCAT	GGAAGGGACTGAATCGGAGA	GTGGGCGTAACTCACAGCCG	unclassified	non-essential	unclassified + non-essential	146	116	99	287	487	155	184	288	183	202	137	242	227	169	-0.315528	-0.635772	-0.406631	-0.637611
DG0000152	GIpairs	Wildtype	1171994567	AGAAGGGACTGAATCGGAGATGG	KosukeYusa	BCL2L1	{0: 1, 1: 0, 2: 0, 3: 23, 4: 218}	20	31722083	31722105	-	Green	1058273241	TTTCCCAAACCACAACGGCCAGG	KosukeYusa	CYLC2	{0: 1, 1: 0, 2: 0, 3: 6, 4: 74}	9	103003192	103003214	+	Control	GTTTTAGAGCTAGAAATAGCAAGTTAAAATAAGGCTAGTCCGTTATCAACTTGAAAAAGTGGCACCGAGTCGGTGC	GCAGAG	GCATTGGTGGTTCAGTGGTAGAATTCTCGCCTCCCACGCGGGAGACCCGGGTTCAATTCCCGGCCAATGCA	ATCTTGTGGAAAGGACGAAACACCGGAAGGGACTGAATCGGAGAGTTTTAGAGCTAGAAATAGCAAGTTAAAATAAGGCTAGTCCGTTATCAACTTGAAAAAGTGGCACCGAGTCGGTGCGCAGAGGCATTGGTGGTTCAGTGGTAGAATTCTCGCCTCCCACGCGGGAGACCCGGGTTCAATTCCCGGCCAATGCAGTTCCCAAACCACAACGGCCGTTTAAGAGCTATGCTGGAAACAGCAT	GGAAGGGACTGAATCGGAGA	GTTCCCAAACCACAACGGCC	unclassified	non-essential	unclassified + non-essential	41	34	55	130	221	47	127	114	65	68	97	102	97	59	-0.224095	-1.11977	-0.295081	-0.880434
DG0000153	GIpairs	Wildtype	1171994567	AGAAGGGACTGAATCGGAGATGG	KosukeYusa	BCL2L1	{0: 1, 1: 0, 2: 0, 3: 23, 4: 218}	20	31722083	31722105	-	Green	979584041	GCTAGTTCAGATAAAACAACAGG	KosukeYusa	ADAD1	{0: 1, 1: 0, 2: 0, 3: 9, 4: 93}	4	122393612	122393634	-	Control	GTTTTAGAGCTAGAAATAGCAAGTTAAAATAAGGCTAGTCCGTTATCAACTTGAAAAAGTGGCACCGAGTCGGTGC	GCAGAG	GCATTGGTGGTTCAGTGGTAGAATTCTCGCCTCCCACGCGGGAGACCCGGGTTCAATTCCCGGCCAATGCA	ATCTTGTGGAAAGGACGAAACACCGGAAGGGACTGAATCGGAGAGTTTTAGAGCTAGAAATAGCAAGTTAAAATAAGGCTAGTCCGTTATCAACTTGAAAAAGTGGCACCGAGTCGGTGCGCAGAGGCATTGGTGGTTCAGTGGTAGAATTCTCGCCTCCCACGCGGGAGACCCGGGTTCAATTCCCGGCCAATGCAGCTAGTTCAGATAAAACAACGTTTAAGAGCTATGCTGGAAACAGCAT	GGAAGGGACTGAATCGGAGA	GCTAGTTCAGATAAAACAAC	unclassified	non-essential	unclassified + non-essential	51	34	38	112	150	52	61	86	73	79	29	94	77	60	0.0620691	-0.40701	-0.221662	-0.904441
DG0000154	GIpairs	Wildtype	1171994567	AGAAGGGACTGAATCGGAGATGG	KosukeYusa	BCL2L1	{0: 1, 1: 0, 2: 0, 3: 23, 4: 218}	20	31722083	31722105	-	Green	1058273326	AAAGAACGGTACATCCATAATGG	KosukeYusa	CYLC2	{0: 1, 1: 0, 2: 0, 3: 13, 4: 123}	9	103004734	103004756	-	Control	GTTTTAGAGCTAGAAATAGCAAGTTAAAATAAGGCTAGTCCGTTATCAACTTGAAAAAGTGGCACCGAGTCGGTGC	GCAGAG	GCATTGGTGGTTCAGTGGTAGAATTCTCGCCTCCCACGCGGGAGACCCGGGTTCAATTCCCGGCCAATGCA	ATCTTGTGGAAAGGACGAAACACCGGAAGGGACTGAATCGGAGAGTTTTAGAGCTAGAAATAGCAAGTTAAAATAAGGCTAGTCCGTTATCAACTTGAAAAAGTGGCACCGAGTCGGTGCGCAGAGGCATTGGTGGTTCAGTGGTAGAATTCTCGCCTCCCACGCGGGAGACCCGGGTTCAATTCCCGGCCAATGCAGAAGAACGGTACATCCATAAGTTTAAGAGCTATGCTGGAAACAGCAT	GGAAGGGACTGAATCGGAGA	GAAGAACGGTACATCCATAA	unclassified	non-essential	unclassified + non-essential	56	42	39	80	118	25	50	58	35	60	35	46	58	29	-0.392795	0.286983	-0.063725	0.429204
DG0000155	GIpairs	Wildtype	1171994567	AGAAGGGACTGAATCGGAGATGG	KosukeYusa	BCL2L1	{0: 1, 1: 0, 2: 0, 3: 23, 4: 218}	20	31722083	31722105	-	Green	1167699476	GGGGTGTCCTTATTGACCACAGG	KosukeYusa	KLK12	{0: 1, 1: 0, 2: 0, 3: 5, 4: 72}	19	51034012	51034034	-	Control	GTTTTAGAGCTAGAAATAGCAAGTTAAAATAAGGCTAGTCCGTTATCAACTTGAAAAAGTGGCACCGAGTCGGTGC	GCAGAG	GCATTGGTGGTTCAGTGGTAGAATTCTCGCCTCCCACGCGGGAGACCCGGGTTCAATTCCCGGCCAATGCA	ATCTTGTGGAAAGGACGAAACACCGGAAGGGACTGAATCGGAGAGTTTTAGAGCTAGAAATAGCAAGTTAAAATAAGGCTAGTCCGTTATCAACTTGAAAAAGTGGCACCGAGTCGGTGCGCAGAGGCATTGGTGGTTCAGTGGTAGAATTCTCGCCTCCCACGCGGGAGACCCGGGTTCAATTCCCGGCCAATGCAGGGGTGTCCTTATTGACCACGTTTAAGAGCTATGCTGGAAACAGCAT	GGAAGGGACTGAATCGGAGA	GGGGTGTCCTTATTGACCAC	unclassified	non-essential	unclassified + non-essential	43	32	62	123	191	45	83	113	48	109	80	72	112	61	-0.708342	-1.03962	-0.0769418	-1.01386
DG0000156	GIpairs	Wildtype	1171994567	AGAAGGGACTGAATCGGAGATGG	KosukeYusa	BCL2L1	{0: 1, 1: 0, 2: 0, 3: 23, 4: 218}	20	31722083	31722105	-	Green	979582957	AACTGGTGCAAGGCTGACACAGG	KosukeYusa	ADAD1	{0: 1, 1: 0, 2: 0, 3: 13, 4: 158}	4	122381108	122381130	-	Control	GTTTTAGAGCTAGAAATAGCAAGTTAAAATAAGGCTAGTCCGTTATCAACTTGAAAAAGTGGCACCGAGTCGGTGC	GCAGAG	GCATTGGTGGTTCAGTGGTAGAATTCTCGCCTCCCACGCGGGAGACCCGGGTTCAATTCCCGGCCAATGCA	ATCTTGTGGAAAGGACGAAACACCGGAAGGGACTGAATCGGAGAGTTTTAGAGCTAGAAATAGCAAGTTAAAATAAGGCTAGTCCGTTATCAACTTGAAAAAGTGGCACCGAGTCGGTGCGCAGAGGCATTGGTGGTTCAGTGGTAGAATTCTCGCCTCCCACGCGGGAGACCCGGGTTCAATTCCCGGCCAATGCAGACTGGTGCAAGGCTGACACGTTTAAGAGCTATGCTGGAAACAGCAT	GGAAGGGACTGAATCGGAGA	GACTGGTGCAAGGCTGACAC	unclassified	non-essential	unclassified + non-essential	82	52	63	181	286	79	88	121	106	128	94	113	122	83	-0.162964	-0.217754	-0.0524824	-0.764889
DG0000157	GIpairs	Wildtype	1171994553	GCAGACAGCCCCGCGGTGAATGG	KosukeYusa	BCL2L1	{0: 1, 1: 0, 2: 0, 3: 6, 4: 75}	20	31722019	31722041	-	Green	1167699490	GTGGGCGTAACTCACAGCCGTGG	KosukeYusa	KLK12	{0: 1, 1: 0, 2: 0, 3: 1, 4: 38}	19	51034072	51034094	-	Control	GTTTTAGAGCTAGAAATAGCAAGTTAAAATAAGGCTAGTCCGTTATCAACTTGAAAAAGTGGCACCGAGTCGGTGC	GCAGAG	GCATTGGTGGTTCAGTGGTAGAATTCTCGCCTCCCACGCGGGAGACCCGGGTTCAATTCCCGGCCAATGCA	ATCTTGTGGAAAGGACGAAACACCGCAGACAGCCCCGCGGTGAAGTTTTAGAGCTAGAAATAGCAAGTTAAAATAAGGCTAGTCCGTTATCAACTTGAAAAAGTGGCACCGAGTCGGTGCGCAGAGGCATTGGTGGTTCAGTGGTAGAATTCTCGCCTCCCACGCGGGAGACCCGGGTTCAATTCCCGGCCAATGCAGTGGGCGTAACTCACAGCCGGTTTAAGAGCTATGCTGGAAACAGCAT	GCAGACAGCCCCGCGGTGAA	GTGGGCGTAACTCACAGCCG	unclassified	non-essential	unclassified + non-essential	45	32	45	78	159	46	65	64	27	50	60	56	87	43	-0.254219	-0.163876	0.373426	-0.515211
DG0000158	GIpairs	Wildtype	1171994553	GCAGACAGCCCCGCGGTGAATGG	KosukeYusa	BCL2L1	{0: 1, 1: 0, 2: 0, 3: 6, 4: 75}	20	31722019	31722041	-	Green	1058273241	TTTCCCAAACCACAACGGCCAGG	KosukeYusa	CYLC2	{0: 1, 1: 0, 2: 0, 3: 6, 4: 74}	9	103003192	103003214	+	Control	GTTTTAGAGCTAGAAATAGCAAGTTAAAATAAGGCTAGTCCGTTATCAACTTGAAAAAGTGGCACCGAGTCGGTGC	GCAGAG	GCATTGGTGGTTCAGTGGTAGAATTCTCGCCTCCCACGCGGGAGACCCGGGTTCAATTCCCGGCCAATGCA	ATCTTGTGGAAAGGACGAAACACCGCAGACAGCCCCGCGGTGAAGTTTTAGAGCTAGAAATAGCAAGTTAAAATAAGGCTAGTCCGTTATCAACTTGAAAAAGTGGCACCGAGTCGGTGCGCAGAGGCATTGGTGGTTCAGTGGTAGAATTCTCGCCTCCCACGCGGGAGACCCGGGTTCAATTCCCGGCCAATGCAGTTCCCAAACCACAACGGCCGTTTAAGAGCTATGCTGGAAACAGCAT	GCAGACAGCCCCGCGGTGAA	GTTCCCAAACCACAACGGCC	unclassified	non-essential	unclassified + non-essential	63	57	51	185	295	70	103	129	67	75	59	114	124	91	-0.242045	-0.685873	-0.120891	-0.765822
DG0000159	GIpairs	Wildtype	1171994553	GCAGACAGCCCCGCGGTGAATGG	KosukeYusa	BCL2L1	{0: 1, 1: 0, 2: 0, 3: 6, 4: 75}	20	31722019	31722041	-	Green	979584041	GCTAGTTCAGATAAAACAACAGG	KosukeYusa	ADAD1	{0: 1, 1: 0, 2: 0, 3: 9, 4: 93}	4	122393612	122393634	-	Control	GTTTTAGAGCTAGAAATAGCAAGTTAAAATAAGGCTAGTCCGTTATCAACTTGAAAAAGTGGCACCGAGTCGGTGC	GCAGAG	GCATTGGTGGTTCAGTGGTAGAATTCTCGCCTCCCACGCGGGAGACCCGGGTTCAATTCCCGGCCAATGCA	ATCTTGTGGAAAGGACGAAACACCGCAGACAGCCCCGCGGTGAAGTTTTAGAGCTAGAAATAGCAAGTTAAAATAAGGCTAGTCCGTTATCAACTTGAAAAAGTGGCACCGAGTCGGTGCGCAGAGGCATTGGTGGTTCAGTGGTAGAATTCTCGCCTCCCACGCGGGAGACCCGGGTTCAATTCCCGGCCAATGCAGCTAGTTCAGATAAAACAACGTTTAAGAGCTATGCTGGAAACAGCAT	GCAGACAGCCCCGCGGTGAA	GCTAGTTCAGATAAAACAAC	unclassified	non-essential	unclassified + non-essential	34	21	20	94	110	37	60	66	5	67	44	42	56	59	-0.70487	-0.604599	-0.297168	-1.55926
DG0000160	GIpairs	Wildtype	1171994553	GCAGACAGCCCCGCGGTGAATGG	KosukeYusa	BCL2L1	{0: 1, 1: 0, 2: 0, 3: 6, 4: 75}	20	31722019	31722041	-	Green	1058273326	AAAGAACGGTACATCCATAATGG	KosukeYusa	CYLC2	{0: 1, 1: 0, 2: 0, 3: 13, 4: 123}	9	103004734	103004756	-	Control	GTTTTAGAGCTAGAAATAGCAAGTTAAAATAAGGCTAGTCCGTTATCAACTTGAAAAAGTGGCACCGAGTCGGTGC	GCAGAG	GCATTGGTGGTTCAGTGGTAGAATTCTCGCCTCCCACGCGGGAGACCCGGGTTCAATTCCCGGCCAATGCA	ATCTTGTGGAAAGGACGAAACACCGCAGACAGCCCCGCGGTGAAGTTTTAGAGCTAGAAATAGCAAGTTAAAATAAGGCTAGTCCGTTATCAACTTGAAAAAGTGGCACCGAGTCGGTGCGCAGAGGCATTGGTGGTTCAGTGGTAGAATTCTCGCCTCCCACGCGGGAGACCCGGGTTCAATTCCCGGCCAATGCAGAAGAACGGTACATCCATAAGTTTAAGAGCTATGCTGGAAACAGCAT	GCAGACAGCCCCGCGGTGAA	GAAGAACGGTACATCCATAA	unclassified	non-essential	unclassified + non-essential	18	3	16	53	98	24	57	31	15	25	24	27	24	24	-0.256501	-0.427572	-0.419389	-2.85529
DG0000161	GIpairs	Wildtype	1171994553	GCAGACAGCCCCGCGGTGAATGG	KosukeYusa	BCL2L1	{0: 1, 1: 0, 2: 0, 3: 6, 4: 75}	20	31722019	31722041	-	Green	1167699476	GGGGTGTCCTTATTGACCACAGG	KosukeYusa	KLK12	{0: 1, 1: 0, 2: 0, 3: 5, 4: 72}	19	51034012	51034034	-	Control	GTTTTAGAGCTAGAAATAGCAAGTTAAAATAAGGCTAGTCCGTTATCAACTTGAAAAAGTGGCACCGAGTCGGTGC	GCAGAG	GCATTGGTGGTTCAGTGGTAGAATTCTCGCCTCCCACGCGGGAGACCCGGGTTCAATTCCCGGCCAATGCA	ATCTTGTGGAAAGGACGAAACACCGCAGACAGCCCCGCGGTGAAGTTTTAGAGCTAGAAATAGCAAGTTAAAATAAGGCTAGTCCGTTATCAACTTGAAAAAGTGGCACCGAGTCGGTGCGCAGAGGCATTGGTGGTTCAGTGGTAGAATTCTCGCCTCCCACGCGGGAGACCCGGGTTCAATTCCCGGCCAATGCAGGGGTGTCCTTATTGACCACGTTTAAGAGCTATGCTGGAAACAGCAT	GCAGACAGCCCCGCGGTGAA	GGGGTGTCCTTATTGACCAC	unclassified	non-essential	unclassified + non-essential	67	37	35	137	225	57	77	109	31	73	84	62	84	72	-0.869419	-0.356894	-0.436298	-1.04527
DG0000162	GIpairs	Wildtype	1171994553	GCAGACAGCCCCGCGGTGAATGG	KosukeYusa	BCL2L1	{0: 1, 1: 0, 2: 0, 3: 6, 4: 75}	20	31722019	31722041	-	Green	979582957	AACTGGTGCAAGGCTGACACAGG	KosukeYusa	ADAD1	{0: 1, 1: 0, 2: 0, 3: 13, 4: 158}	4	122381108	122381130	-	Control	GTTTTAGAGCTAGAAATAGCAAGTTAAAATAAGGCTAGTCCGTTATCAACTTGAAAAAGTGGCACCGAGTCGGTGC	GCAGAG	GCATTGGTGGTTCAGTGGTAGAATTCTCGCCTCCCACGCGGGAGACCCGGGTTCAATTCCCGGCCAATGCA	ATCTTGTGGAAAGGACGAAACACCGCAGACAGCCCCGCGGTGAAGTTTTAGAGCTAGAAATAGCAAGTTAAAATAAGGCTAGTCCGTTATCAACTTGAAAAAGTGGCACCGAGTCGGTGCGCAGAGGCATTGGTGGTTCAGTGGTAGAATTCTCGCCTCCCACGCGGGAGACCCGGGTTCAATTCCCGGCCAATGCAGACTGGTGCAAGGCTGACACGTTTAAGAGCTATGCTGGAAACAGCAT	GCAGACAGCCCCGCGGTGAA	GACTGGTGCAAGGCTGACAC	unclassified	non-essential	unclassified + non-essential	60	62	40	186	285	47	81	103	53	72	75	97	70	76	-0.150759	-0.433302	-0.615072	-0.387782
DG0000163	GIpairs	Wildtype	1171994566	GAGACCCCCAGTGCCATCAATGG	KosukeYusa	BCL2L1	{0: 1, 1: 0, 2: 0, 3: 6, 4: 127}	20	31722061	31722083	-	Green	1167699490	GTGGGCGTAACTCACAGCCGTGG	KosukeYusa	KLK12	{0: 1, 1: 0, 2: 0, 3: 1, 4: 38}	19	51034072	51034094	-	Control	GTTTTAGAGCTAGAAATAGCAAGTTAAAATAAGGCTAGTCCGTTATCAACTTGAAAAAGTGGCACCGAGTCGGTGC	GCAGAG	GCATTGGTGGTTCAGTGGTAGAATTCTCGCCTCCCACGCGGGAGACCCGGGTTCAATTCCCGGCCAATGCA	ATCTTGTGGAAAGGACGAAACACCGAGACCCCCAGTGCCATCAAGTTTTAGAGCTAGAAATAGCAAGTTAAAATAAGGCTAGTCCGTTATCAACTTGAAAAAGTGGCACCGAGTCGGTGCGCAGAGGCATTGGTGGTTCAGTGGTAGAATTCTCGCCTCCCACGCGGGAGACCCGGGTTCAATTCCCGGCCAATGCAGTGGGCGTAACTCACAGCCGGTTTAAGAGCTATGCTGGAAACAGCAT	GAGACCCCCAGTGCCATCAA	GTGGGCGTAACTCACAGCCG	unclassified	non-essential	unclassified + non-essential	104	74	72	192	325	127	126	191	91	175	141	150	131	108	-0.411898	-0.532109	-0.605122	-0.638541
DG0000164	GIpairs	Wildtype	1171994566	GAGACCCCCAGTGCCATCAATGG	KosukeYusa	BCL2L1	{0: 1, 1: 0, 2: 0, 3: 6, 4: 127}	20	31722061	31722083	-	Green	1058273241	TTTCCCAAACCACAACGGCCAGG	KosukeYusa	CYLC2	{0: 1, 1: 0, 2: 0, 3: 6, 4: 74}	9	103003192	103003214	+	Control	GTTTTAGAGCTAGAAATAGCAAGTTAAAATAAGGCTAGTCCGTTATCAACTTGAAAAAGTGGCACCGAGTCGGTGC	GCAGAG	GCATTGGTGGTTCAGTGGTAGAATTCTCGCCTCCCACGCGGGAGACCCGGGTTCAATTCCCGGCCAATGCA	ATCTTGTGGAAAGGACGAAACACCGAGACCCCCAGTGCCATCAAGTTTTAGAGCTAGAAATAGCAAGTTAAAATAAGGCTAGTCCGTTATCAACTTGAAAAAGTGGCACCGAGTCGGTGCGCAGAGGCATTGGTGGTTCAGTGGTAGAATTCTCGCCTCCCACGCGGGAGACCCGGGTTCAATTCCCGGCCAATGCAGTTCCCAAACCACAACGGCCGTTTAAGAGCTATGCTGGAAACAGCAT	GAGACCCCCAGTGCCATCAA	GTTCCCAAACCACAACGGCC	unclassified	non-essential	unclassified + non-essential	70	38	63	143	236	72	132	141	82	51	125	124	131	115	-0.249169	-0.662974	-0.169711	-1.67858
DG0000165	GIpairs	Wildtype	1171994566	GAGACCCCCAGTGCCATCAATGG	KosukeYusa	BCL2L1	{0: 1, 1: 0, 2: 0, 3: 6, 4: 127}	20	31722061	31722083	-	Green	979584041	GCTAGTTCAGATAAAACAACAGG	KosukeYusa	ADAD1	{0: 1, 1: 0, 2: 0, 3: 9, 4: 93}	4	122393612	122393634	-	Control	GTTTTAGAGCTAGAAATAGCAAGTTAAAATAAGGCTAGTCCGTTATCAACTTGAAAAAGTGGCACCGAGTCGGTGC	GCAGAG	GCATTGGTGGTTCAGTGGTAGAATTCTCGCCTCCCACGCGGGAGACCCGGGTTCAATTCCCGGCCAATGCA	ATCTTGTGGAAAGGACGAAACACCGAGACCCCCAGTGCCATCAAGTTTTAGAGCTAGAAATAGCAAGTTAAAATAAGGCTAGTCCGTTATCAACTTGAAAAAGTGGCACCGAGTCGGTGCGCAGAGGCATTGGTGGTTCAGTGGTAGAATTCTCGCCTCCCACGCGGGAGACCCGGGTTCAATTCCCGGCCAATGCAGCTAGTTCAGATAAAACAACGTTTAAGAGCTATGCTGGAAACAGCAT	GAGACCCCCAGTGCCATCAA	GCTAGTTCAGATAAAACAAC	unclassified	non-essential	unclassified + non-essential	91	89	64	144	211	75	98	119	38	94	149	94	146	68	-0.402216	-0.0449107	0.228597	0.288448
DG0000166	GIpairs	Wildtype	1171994566	GAGACCCCCAGTGCCATCAATGG	KosukeYusa	BCL2L1	{0: 1, 1: 0, 2: 0, 3: 6, 4: 127}	20	31722061	31722083	-	Green	1058273326	AAAGAACGGTACATCCATAATGG	KosukeYusa	CYLC2	{0: 1, 1: 0, 2: 0, 3: 13, 4: 123}	9	103004734	103004756	-	Control	GTTTTAGAGCTAGAAATAGCAAGTTAAAATAAGGCTAGTCCGTTATCAACTTGAAAAAGTGGCACCGAGTCGGTGC	GCAGAG	GCATTGGTGGTTCAGTGGTAGAATTCTCGCCTCCCACGCGGGAGACCCGGGTTCAATTCCCGGCCAATGCA	ATCTTGTGGAAAGGACGAAACACCGAGACCCCCAGTGCCATCAAGTTTTAGAGCTAGAAATAGCAAGTTAAAATAAGGCTAGTCCGTTATCAACTTGAAAAAGTGGCACCGAGTCGGTGCGCAGAGGCATTGGTGGTTCAGTGGTAGAATTCTCGCCTCCCACGCGGGAGACCCGGGTTCAATTCCCGGCCAATGCAGAAGAACGGTACATCCATAAGTTTAAGAGCTATGCTGGAAACAGCAT	GAGACCCCCAGTGCCATCAA	GAAGAACGGTACATCCATAA	unclassified	non-essential	unclassified + non-essential	72	20	47	65	83	34	44	32	18	18	65	43	59	25	0.351662	1.4851	0.800214	-0.408196
DG0000167	GIpairs	Wildtype	1171994566	GAGACCCCCAGTGCCATCAATGG	KosukeYusa	BCL2L1	{0: 1, 1: 0, 2: 0, 3: 6, 4: 127}	20	31722061	31722083	-	Green	1167699476	GGGGTGTCCTTATTGACCACAGG	KosukeYusa	KLK12	{0: 1, 1: 0, 2: 0, 3: 5, 4: 72}	19	51034012	51034034	-	Control	GTTTTAGAGCTAGAAATAGCAAGTTAAAATAAGGCTAGTCCGTTATCAACTTGAAAAAGTGGCACCGAGTCGGTGC	GCAGAG	GCATTGGTGGTTCAGTGGTAGAATTCTCGCCTCCCACGCGGGAGACCCGGGTTCAATTCCCGGCCAATGCA	ATCTTGTGGAAAGGACGAAACACCGAGACCCCCAGTGCCATCAAGTTTTAGAGCTAGAAATAGCAAGTTAAAATAAGGCTAGTCCGTTATCAACTTGAAAAAGTGGCACCGAGTCGGTGCGCAGAGGCATTGGTGGTTCAGTGGTAGAATTCTCGCCTCCCACGCGGGAGACCCGGGTTCAATTCCCGGCCAATGCAGGGGTGTCCTTATTGACCACGTTTAAGAGCTATGCTGGAAACAGCAT	GAGACCCCCAGTGCCATCAA	GGGGTGTCCTTATTGACCAC	unclassified	non-essential	unclassified + non-essential	93	80	49	179	302	79	123	192	63	150	93	125	158	88	-0.680579	-0.699697	-0.344072	-0.233328
DG0000168	GIpairs	Wildtype	1171994566	GAGACCCCCAGTGCCATCAATGG	KosukeYusa	BCL2L1	{0: 1, 1: 0, 2: 0, 3: 6, 4: 127}	20	31722061	31722083	-	Green	979582957	AACTGGTGCAAGGCTGACACAGG	KosukeYusa	ADAD1	{0: 1, 1: 0, 2: 0, 3: 13, 4: 158}	4	122381108	122381130	-	Control	GTTTTAGAGCTAGAAATAGCAAGTTAAAATAAGGCTAGTCCGTTATCAACTTGAAAAAGTGGCACCGAGTCGGTGC	GCAGAG	GCATTGGTGGTTCAGTGGTAGAATTCTCGCCTCCCACGCGGGAGACCCGGGTTCAATTCCCGGCCAATGCA	ATCTTGTGGAAAGGACGAAACACCGAGACCCCCAGTGCCATCAAGTTTTAGAGCTAGAAATAGCAAGTTAAAATAAGGCTAGTCCGTTATCAACTTGAAAAAGTGGCACCGAGTCGGTGCGCAGAGGCATTGGTGGTTCAGTGGTAGAATTCTCGCCTCCCACGCGGGAGACCCGGGTTCAATTCCCGGCCAATGCAGACTGGTGCAAGGCTGACACGTTTAAGAGCTATGCTGGAAACAGCAT	GAGACCCCCAGTGCCATCAA	GACTGGTGCAAGGCTGACAC	unclassified	non-essential	unclassified + non-essential	64	39	18	116	191	46	53	101	49	52	80	62	101	43	-0.760409	-0.313243	-0.0641639	-0.234867
DG0000169	GIpairs	Wildtype	1167699490	GTGGGCGTAACTCACAGCCGTGG	KosukeYusa	KLK12	{0: 1, 1: 0, 2: 0, 3: 1, 4: 38}	19	51034072	51034094	-	Control	914758331	CAGACTCCCGGAGGGTCGCGCGG	KosukeYusa	MCL1	{0: 1, 1: 0, 2: 1, 3: 4, 4: 79}	1	150579297	150579319	-	Green	GTTTTAGAGCTAGAAATAGCAAGTTAAAATAAGGCTAGTCCGTTATCAACTTGAAAAAGTGGCACCGAGTCGGTGC	GCAGAG	GCATTGGTGGTTCAGTGGTAGAATTCTCGCCTCCCACGCGGGAGACCCGGGTTCAATTCCCGGCCAATGCA	ATCTTGTGGAAAGGACGAAACACCGTGGGCGTAACTCACAGCCGGTTTTAGAGCTAGAAATAGCAAGTTAAAATAAGGCTAGTCCGTTATCAACTTGAAAAAGTGGCACCGAGTCGGTGCGCAGAGGCATTGGTGGTTCAGTGGTAGAATTCTCGCCTCCCACGCGGGAGACCCGGGTTCAATTCCCGGCCAATGCAGAGACTCCCGGAGGGTCGCGGTTTAAGAGCTATGCTGGAAACAGCAT	GTGGGCGTAACTCACAGCCG	GAGACTCCCGGAGGGTCGCG	non-essential	unclassified	non-essential + unclassified	193	123	130	216	319	202	142	139	175	271	199	264	258	117	0.855559	0.811146	0.823348	-0.0252579
DG0000170	GIpairs	Wildtype	1167699490	GTGGGCGTAACTCACAGCCGTGG	KosukeYusa	KLK12	{0: 1, 1: 0, 2: 0, 3: 1, 4: 38}	19	51034072	51034094	-	Control	914758312	CTTCGCGCCCACCCGCCGCGCGG	KosukeYusa	MCL1	{0: 1, 1: 0, 2: 1, 3: 3, 4: 75}	1	150579215	150579237	-	Green	GTTTTAGAGCTAGAAATAGCAAGTTAAAATAAGGCTAGTCCGTTATCAACTTGAAAAAGTGGCACCGAGTCGGTGC	GCAGAG	GCATTGGTGGTTCAGTGGTAGAATTCTCGCCTCCCACGCGGGAGACCCGGGTTCAATTCCCGGCCAATGCA	ATCTTGTGGAAAGGACGAAACACCGTGGGCGTAACTCACAGCCGGTTTTAGAGCTAGAAATAGCAAGTTAAAATAAGGCTAGTCCGTTATCAACTTGAAAAAGTGGCACCGAGTCGGTGCGCAGAGGCATTGGTGGTTCAGTGGTAGAATTCTCGCCTCCCACGCGGGAGACCCGGGTTCAATTCCCGGCCAATGCAGTTCGCGCCCACCCGCCGCGGTTTAAGAGCTATGCTGGAAACAGCAT	GTGGGCGTAACTCACAGCCG	GTTCGCGCCCACCCGCCGCG	non-essential	unclassified	non-essential + unclassified	63	78	34	188	330	34	37	60	58	70	46	99	71	45	0.648824	0.406688	0.175543	0.68879
DG0000171	GIpairs	Wildtype	1167699490	GTGGGCGTAACTCACAGCCGTGG	KosukeYusa	KLK12	{0: 1, 1: 0, 2: 0, 3: 1, 4: 38}	19	51034072	51034094	-	Control	914758358	CTCGGCCCGGCGAGAGATAGGGG	KosukeYusa	MCL1	{0: 1, 1: 0, 2: 0, 3: 0, 4: 32}	1	150579383	150579405	-	Green	GTTTTAGAGCTAGAAATAGCAAGTTAAAATAAGGCTAGTCCGTTATCAACTTGAAAAAGTGGCACCGAGTCGGTGC	GCAGAG	GCATTGGTGGTTCAGTGGTAGAATTCTCGCCTCCCACGCGGGAGACCCGGGTTCAATTCCCGGCCAATGCA	ATCTTGTGGAAAGGACGAAACACCGTGGGCGTAACTCACAGCCGGTTTTAGAGCTAGAAATAGCAAGTTAAAATAAGGCTAGTCCGTTATCAACTTGAAAAAGTGGCACCGAGTCGGTGCGCAGAGGCATTGGTGGTTCAGTGGTAGAATTCTCGCCTCCCACGCGGGAGACCCGGGTTCAATTCCCGGCCAATGCAGTCGGCCCGGCGAGAGATAGGTTTAAGAGCTATGCTGGAAACAGCAT	GTGGGCGTAACTCACAGCCG	GTCGGCCCGGCGAGAGATAG	non-essential	unclassified	non-essential + unclassified	102	62	73	116	233	83	75	92	130	90	89	106	108	60	0.137439	0.486471	0.164992	-0.0497298
DG0000172	GIpairs	Wildtype	1167699490	GTGGGCGTAACTCACAGCCGTGG	KosukeYusa	KLK12	{0: 1, 1: 0, 2: 0, 3: 1, 4: 38}	19	51034072	51034094	-	Control	914758316	GAAGAAAAGCAGCCTCGCGGGGG	KosukeYusa	MCL1	{0: 1, 1: 0, 2: 0, 3: 9, 4: 127}	1	150579234	150579256	+	Green	GTTTTAGAGCTAGAAATAGCAAGTTAAAATAAGGCTAGTCCGTTATCAACTTGAAAAAGTGGCACCGAGTCGGTGC	GCAGAG	GCATTGGTGGTTCAGTGGTAGAATTCTCGCCTCCCACGCGGGAGACCCGGGTTCAATTCCCGGCCAATGCA	ATCTTGTGGAAAGGACGAAACACCGTGGGCGTAACTCACAGCCGGTTTTAGAGCTAGAAATAGCAAGTTAAAATAAGGCTAGTCCGTTATCAACTTGAAAAAGTGGCACCGAGTCGGTGCGCAGAGGCATTGGTGGTTCAGTGGTAGAATTCTCGCCTCCCACGCGGGAGACCCGGGTTCAATTCCCGGCCAATGCAGAAGAAAAGCAGCCTCGCGGGTTTAAGAGCTATGCTGGAAACAGCAT	GTGGGCGTAACTCACAGCCG	GAAGAAAAGCAGCCTCGCGG	non-essential	unclassified	non-essential + unclassified	91	47	70	103	154	46	32	66	103	104	81	97	115	34	0.484159	0.796596	0.72833	0.363972
DG0000173	GIpairs	Wildtype	1058273241	TTTCCCAAACCACAACGGCCAGG	KosukeYusa	CYLC2	{0: 1, 1: 0, 2: 0, 3: 6, 4: 74}	9	103003192	103003214	+	Control	914758331	CAGACTCCCGGAGGGTCGCGCGG	KosukeYusa	MCL1	{0: 1, 1: 0, 2: 1, 3: 4, 4: 79}	1	150579297	150579319	-	Green	GTTTTAGAGCTAGAAATAGCAAGTTAAAATAAGGCTAGTCCGTTATCAACTTGAAAAAGTGGCACCGAGTCGGTGC	GCAGAG	GCATTGGTGGTTCAGTGGTAGAATTCTCGCCTCCCACGCGGGAGACCCGGGTTCAATTCCCGGCCAATGCA	ATCTTGTGGAAAGGACGAAACACCGTTCCCAAACCACAACGGCCGTTTTAGAGCTAGAAATAGCAAGTTAAAATAAGGCTAGTCCGTTATCAACTTGAAAAAGTGGCACCGAGTCGGTGCGCAGAGGCATTGGTGGTTCAGTGGTAGAATTCTCGCCTCCCACGCGGGAGACCCGGGTTCAATTCCCGGCCAATGCAGAGACTCCCGGAGGGTCGCGGTTTAAGAGCTATGCTGGAAACAGCAT	GTTCCCAAACCACAACGGCC	GAGACTCCCGGAGGGTCGCG	non-essential	unclassified	non-essential + unclassified	233	212	206	250	325	242	157	178	201	252	207	381	288	98	1.02849	0.727242	0.626784	1.01127
DG0000174	GIpairs	Wildtype	1058273241	TTTCCCAAACCACAACGGCCAGG	KosukeYusa	CYLC2	{0: 1, 1: 0, 2: 0, 3: 6, 4: 74}	9	103003192	103003214	+	Control	914758312	CTTCGCGCCCACCCGCCGCGCGG	KosukeYusa	MCL1	{0: 1, 1: 0, 2: 1, 3: 3, 4: 75}	1	150579215	150579237	-	Green	GTTTTAGAGCTAGAAATAGCAAGTTAAAATAAGGCTAGTCCGTTATCAACTTGAAAAAGTGGCACCGAGTCGGTGC	GCAGAG	GCATTGGTGGTTCAGTGGTAGAATTCTCGCCTCCCACGCGGGAGACCCGGGTTCAATTCCCGGCCAATGCA	ATCTTGTGGAAAGGACGAAACACCGTTCCCAAACCACAACGGCCGTTTTAGAGCTAGAAATAGCAAGTTAAAATAAGGCTAGTCCGTTATCAACTTGAAAAAGTGGCACCGAGTCGGTGCGCAGAGGCATTGGTGGTTCAGTGGTAGAATTCTCGCCTCCCACGCGGGAGACCCGGGTTCAATTCCCGGCCAATGCAGTTCGCGCCCACCCGCCGCGGTTTAAGAGCTATGCTGGAAACAGCAT	GTTCCCAAACCACAACGGCC	GTTCGCGCCCACCCGCCGCG	non-essential	unclassified	non-essential + unclassified	31	41	55	118	222	58	17	29	34	40	46	67	40	32	1.11788	0.426238	0.388352	0.255666
DG0000175	GIpairs	Wildtype	1058273241	TTTCCCAAACCACAACGGCCAGG	KosukeYusa	CYLC2	{0: 1, 1: 0, 2: 0, 3: 6, 4: 74}	9	103003192	103003214	+	Control	914758358	CTCGGCCCGGCGAGAGATAGGGG	KosukeYusa	MCL1	{0: 1, 1: 0, 2: 0, 3: 0, 4: 32}	1	150579383	150579405	-	Green	GTTTTAGAGCTAGAAATAGCAAGTTAAAATAAGGCTAGTCCGTTATCAACTTGAAAAAGTGGCACCGAGTCGGTGC	GCAGAG	GCATTGGTGGTTCAGTGGTAGAATTCTCGCCTCCCACGCGGGAGACCCGGGTTCAATTCCCGGCCAATGCA	ATCTTGTGGAAAGGACGAAACACCGTTCCCAAACCACAACGGCCGTTTTAGAGCTAGAAATAGCAAGTTAAAATAAGGCTAGTCCGTTATCAACTTGAAAAAGTGGCACCGAGTCGGTGCGCAGAGGCATTGGTGGTTCAGTGGTAGAATTCTCGCCTCCCACGCGGGAGACCCGGGTTCAATTCCCGGCCAATGCAGTCGGCCCGGCGAGAGATAGGTTTAAGAGCTATGCTGGAAACAGCAT	GTTCCCAAACCACAACGGCC	GTCGGCCCGGCGAGAGATAG	non-essential	unclassified	non-essential + unclassified	75	75	60	104	202	57	56	76	105	130	48	134	86	51	0.745485	0.319165	0.112257	0.454318
DG0000176	GIpairs	Wildtype	1058273241	TTTCCCAAACCACAACGGCCAGG	KosukeYusa	CYLC2	{0: 1, 1: 0, 2: 0, 3: 6, 4: 74}	9	103003192	103003214	+	Control	914758316	GAAGAAAAGCAGCCTCGCGGGGG	KosukeYusa	MCL1	{0: 1, 1: 0, 2: 0, 3: 9, 4: 127}	1	150579234	150579256	+	Green	GTTTTAGAGCTAGAAATAGCAAGTTAAAATAAGGCTAGTCCGTTATCAACTTGAAAAAGTGGCACCGAGTCGGTGC	GCAGAG	GCATTGGTGGTTCAGTGGTAGAATTCTCGCCTCCCACGCGGGAGACCCGGGTTCAATTCCCGGCCAATGCA	ATCTTGTGGAAAGGACGAAACACCGTTCCCAAACCACAACGGCCGTTTTAGAGCTAGAAATAGCAAGTTAAAATAAGGCTAGTCCGTTATCAACTTGAAAAAGTGGCACCGAGTCGGTGCGCAGAGGCATTGGTGGTTCAGTGGTAGAATTCTCGCCTCCCACGCGGGAGACCCGGGTTCAATTCCCGGCCAATGCAGAAGAAAAGCAGCCTCGCGGGTTTAAGAGCTATGCTGGAAACAGCAT	GTTCCCAAACCACAACGGCC	GAAGAAAAGCAGCCTCGCGG	non-essential	unclassified	non-essential + unclassified	134	101	71	90	187	61	43	79	59	63	81	111	116	75	0.420763	1.0951	0.484618	0.329521
DG0000177	GIpairs	Wildtype	979584041	GCTAGTTCAGATAAAACAACAGG	KosukeYusa	ADAD1	{0: 1, 1: 0, 2: 0, 3: 9, 4: 93}	4	122393612	122393634	-	Control	914758331	CAGACTCCCGGAGGGTCGCGCGG	KosukeYusa	MCL1	{0: 1, 1: 0, 2: 1, 3: 4, 4: 79}	1	150579297	150579319	-	Green	GTTTTAGAGCTAGAAATAGCAAGTTAAAATAAGGCTAGTCCGTTATCAACTTGAAAAAGTGGCACCGAGTCGGTGC	GCAGAG	GCATTGGTGGTTCAGTGGTAGAATTCTCGCCTCCCACGCGGGAGACCCGGGTTCAATTCCCGGCCAATGCA	ATCTTGTGGAAAGGACGAAACACCGCTAGTTCAGATAAAACAACGTTTTAGAGCTAGAAATAGCAAGTTAAAATAAGGCTAGTCCGTTATCAACTTGAAAAAGTGGCACCGAGTCGGTGCGCAGAGGCATTGGTGGTTCAGTGGTAGAATTCTCGCCTCCCACGCGGGAGACCCGGGTTCAATTCCCGGCCAATGCAGAGACTCCCGGAGGGTCGCGGTTTAAGAGCTATGCTGGAAACAGCAT	GCTAGTTCAGATAAAACAAC	GAGACTCCCGGAGGGTCGCG	non-essential	unclassified	non-essential + unclassified	196	123	166	140	195	143	64	104	152	156	190	222	249	108	1.02187	1.24861	1.18761	0.0896113
DG0000178	GIpairs	Wildtype	979584041	GCTAGTTCAGATAAAACAACAGG	KosukeYusa	ADAD1	{0: 1, 1: 0, 2: 0, 3: 9, 4: 93}	4	122393612	122393634	-	Control	914758312	CTTCGCGCCCACCCGCCGCGCGG	KosukeYusa	MCL1	{0: 1, 1: 0, 2: 1, 3: 3, 4: 75}	1	150579215	150579237	-	Green	GTTTTAGAGCTAGAAATAGCAAGTTAAAATAAGGCTAGTCCGTTATCAACTTGAAAAAGTGGCACCGAGTCGGTGC	GCAGAG	GCATTGGTGGTTCAGTGGTAGAATTCTCGCCTCCCACGCGGGAGACCCGGGTTCAATTCCCGGCCAATGCA	ATCTTGTGGAAAGGACGAAACACCGCTAGTTCAGATAAAACAACGTTTTAGAGCTAGAAATAGCAAGTTAAAATAAGGCTAGTCCGTTATCAACTTGAAAAAGTGGCACCGAGTCGGTGCGCAGAGGCATTGGTGGTTCAGTGGTAGAATTCTCGCCTCCCACGCGGGAGACCCGGGTTCAATTCCCGGCCAATGCAGTTCGCGCCCACCCGCCGCGGTTTAAGAGCTATGCTGGAAACAGCAT	GCTAGTTCAGATAAAACAAC	GTTCGCGCCCACCCGCCGCG	non-essential	unclassified	non-essential + unclassified	58	59	45	145	244	86	34	47	38	29	37	76	54	13	0.61787	0.635064	0.133032	2.0356
DG0000179	GIpairs	Wildtype	979584041	GCTAGTTCAGATAAAACAACAGG	KosukeYusa	ADAD1	{0: 1, 1: 0, 2: 0, 3: 9, 4: 93}	4	122393612	122393634	-	Control	914758358	CTCGGCCCGGCGAGAGATAGGGG	KosukeYusa	MCL1	{0: 1, 1: 0, 2: 0, 3: 0, 4: 32}	1	150579383	150579405	-	Green	GTTTTAGAGCTAGAAATAGCAAGTTAAAATAAGGCTAGTCCGTTATCAACTTGAAAAAGTGGCACCGAGTCGGTGC	GCAGAG	GCATTGGTGGTTCAGTGGTAGAATTCTCGCCTCCCACGCGGGAGACCCGGGTTCAATTCCCGGCCAATGCA	ATCTTGTGGAAAGGACGAAACACCGCTAGTTCAGATAAAACAACGTTTTAGAGCTAGAAATAGCAAGTTAAAATAAGGCTAGTCCGTTATCAACTTGAAAAAGTGGCACCGAGTCGGTGCGCAGAGGCATTGGTGGTTCAGTGGTAGAATTCTCGCCTCCCACGCGGGAGACCCGGGTTCAATTCCCGGCCAATGCAGTCGGCCCGGCGAGAGATAGGTTTAAGAGCTATGCTGGAAACAGCAT	GCTAGTTCAGATAAAACAAC	GTCGGCCCGGCGAGAGATAG	non-essential	unclassified	non-essential + unclassified	52	47	81	92	164	64	34	57	39	56	24	88	92	56	0.553493	0.20619	0.617766	-0.346142
DG0000180	GIpairs	Wildtype	979584041	GCTAGTTCAGATAAAACAACAGG	KosukeYusa	ADAD1	{0: 1, 1: 0, 2: 0, 3: 9, 4: 93}	4	122393612	122393634	-	Control	914758316	GAAGAAAAGCAGCCTCGCGGGGG	KosukeYusa	MCL1	{0: 1, 1: 0, 2: 0, 3: 9, 4: 127}	1	150579234	150579256	+	Green	GTTTTAGAGCTAGAAATAGCAAGTTAAAATAAGGCTAGTCCGTTATCAACTTGAAAAAGTGGCACCGAGTCGGTGC	GCAGAG	GCATTGGTGGTTCAGTGGTAGAATTCTCGCCTCCCACGCGGGAGACCCGGGTTCAATTCCCGGCCAATGCA	ATCTTGTGGAAAGGACGAAACACCGCTAGTTCAGATAAAACAACGTTTTAGAGCTAGAAATAGCAAGTTAAAATAAGGCTAGTCCGTTATCAACTTGAAAAAGTGGCACCGAGTCGGTGCGCAGAGGCATTGGTGGTTCAGTGGTAGAATTCTCGCCTCCCACGCGGGAGACCCGGGTTCAATTCCCGGCCAATGCAGAAGAAAAGCAGCCTCGCGGGTTTAAGAGCTATGCTGGAAACAGCAT	GCTAGTTCAGATAAAACAAC	GAAGAAAAGCAGCCTCGCGG	non-essential	unclassified	non-essential + unclassified	85	31	61	55	164	83	56	52	61	88	101	90	121	37	0.7158	1.03759	1.1397	-0.346484
DG0000181	GIpairs	Wildtype	1058273326	AAAGAACGGTACATCCATAATGG	KosukeYusa	CYLC2	{0: 1, 1: 0, 2: 0, 3: 13, 4: 123}	9	103004734	103004756	-	Control	914758331	CAGACTCCCGGAGGGTCGCGCGG	KosukeYusa	MCL1	{0: 1, 1: 0, 2: 1, 3: 4, 4: 79}	1	150579297	150579319	-	Green	GTTTTAGAGCTAGAAATAGCAAGTTAAAATAAGGCTAGTCCGTTATCAACTTGAAAAAGTGGCACCGAGTCGGTGC	GCAGAG	GCATTGGTGGTTCAGTGGTAGAATTCTCGCCTCCCACGCGGGAGACCCGGGTTCAATTCCCGGCCAATGCA	ATCTTGTGGAAAGGACGAAACACCGAAGAACGGTACATCCATAAGTTTTAGAGCTAGAAATAGCAAGTTAAAATAAGGCTAGTCCGTTATCAACTTGAAAAAGTGGCACCGAGTCGGTGCGCAGAGGCATTGGTGGTTCAGTGGTAGAATTCTCGCCTCCCACGCGGGAGACCCGGGTTCAATTCCCGGCCAATGCAGAGACTCCCGGAGGGTCGCGGTTTAAGAGCTATGCTGGAAACAGCAT	GAAGAACGGTACATCCATAA	GAGACTCCCGGAGGGTCGCG	non-essential	unclassified	non-essential + unclassified	196	200	259	218	275	175	145	150	225	257	173	312	306	127	0.986578	0.724138	0.959484	0.555476
DG0000182	GIpairs	Wildtype	1058273326	AAAGAACGGTACATCCATAATGG	KosukeYusa	CYLC2	{0: 1, 1: 0, 2: 0, 3: 13, 4: 123}	9	103004734	103004756	-	Control	914758312	CTTCGCGCCCACCCGCCGCGCGG	KosukeYusa	MCL1	{0: 1, 1: 0, 2: 1, 3: 3, 4: 75}	1	150579215	150579237	-	Green	GTTTTAGAGCTAGAAATAGCAAGTTAAAATAAGGCTAGTCCGTTATCAACTTGAAAAAGTGGCACCGAGTCGGTGC	GCAGAG	GCATTGGTGGTTCAGTGGTAGAATTCTCGCCTCCCACGCGGGAGACCCGGGTTCAATTCCCGGCCAATGCA	ATCTTGTGGAAAGGACGAAACACCGAAGAACGGTACATCCATAAGTTTTAGAGCTAGAAATAGCAAGTTAAAATAAGGCTAGTCCGTTATCAACTTGAAAAAGTGGCACCGAGTCGGTGCGCAGAGGCATTGGTGGTTCAGTGGTAGAATTCTCGCCTCCCACGCGGGAGACCCGGGTTCAATTCCCGGCCAATGCAGTTCGCGCCCACCCGCCGCGGTTTAAGAGCTATGCTGGAAACAGCAT	GAAGAACGGTACATCCATAA	GTTCGCGCCCACCCGCCGCG	non-essential	unclassified	non-essential + unclassified	60	30	25	141	292	46	40	32	60	66	42	69	77	28	1.02189	1.22496	1.1789	0.00195689
DG0000183	GIpairs	Wildtype	1058273326	AAAGAACGGTACATCCATAATGG	KosukeYusa	CYLC2	{0: 1, 1: 0, 2: 0, 3: 13, 4: 123}	9	103004734	103004756	-	Control	914758358	CTCGGCCCGGCGAGAGATAGGGG	KosukeYusa	MCL1	{0: 1, 1: 0, 2: 0, 3: 0, 4: 32}	1	150579383	150579405	-	Green	GTTTTAGAGCTAGAAATAGCAAGTTAAAATAAGGCTAGTCCGTTATCAACTTGAAAAAGTGGCACCGAGTCGGTGC	GCAGAG	GCATTGGTGGTTCAGTGGTAGAATTCTCGCCTCCCACGCGGGAGACCCGGGTTCAATTCCCGGCCAATGCA	ATCTTGTGGAAAGGACGAAACACCGAAGAACGGTACATCCATAAGTTTTAGAGCTAGAAATAGCAAGTTAAAATAAGGCTAGTCCGTTATCAACTTGAAAAAGTGGCACCGAGTCGGTGCGCAGAGGCATTGGTGGTTCAGTGGTAGAATTCTCGCCTCCCACGCGGGAGACCCGGGTTCAATTCCCGGCCAATGCAGTCGGCCCGGCGAGAGATAGGTTTAAGAGCTATGCTGGAAACAGCAT	GAAGAACGGTACATCCATAA	GTCGGCCCGGCGAGAGATAG	non-essential	unclassified	non-essential + unclassified	74	93	75	103	194	74	74	69	43	131	78	139	97	38	0.935607	0.43763	0.421724	1.18113
DG0000184	GIpairs	Wildtype	1058273326	AAAGAACGGTACATCCATAATGG	KosukeYusa	CYLC2	{0: 1, 1: 0, 2: 0, 3: 13, 4: 123}	9	103004734	103004756	-	Control	914758316	GAAGAAAAGCAGCCTCGCGGGGG	KosukeYusa	MCL1	{0: 1, 1: 0, 2: 0, 3: 9, 4: 127}	1	150579234	150579256	+	Green	GTTTTAGAGCTAGAAATAGCAAGTTAAAATAAGGCTAGTCCGTTATCAACTTGAAAAAGTGGCACCGAGTCGGTGC	GCAGAG	GCATTGGTGGTTCAGTGGTAGAATTCTCGCCTCCCACGCGGGAGACCCGGGTTCAATTCCCGGCCAATGCA	ATCTTGTGGAAAGGACGAAACACCGAAGAACGGTACATCCATAAGTTTTAGAGCTAGAAATAGCAAGTTAAAATAAGGCTAGTCCGTTATCAACTTGAAAAAGTGGCACCGAGTCGGTGCGCAGAGGCATTGGTGGTTCAGTGGTAGAATTCTCGCCTCCCACGCGGGAGACCCGGGTTCAATTCCCGGCCAATGCAGAAGAAAAGCAGCCTCGCGGGTTTAAGAGCTATGCTGGAAACAGCAT	GAAGAACGGTACATCCATAA	GAAGAAAAGCAGCCTCGCGG	non-essential	unclassified	non-essential + unclassified	142	84	128	105	186	58	73	64	99	118	93	131	159	49	0.957732	1.47819	1.23616	0.673552
DG0000185	GIpairs	Wildtype	1167699476	GGGGTGTCCTTATTGACCACAGG	KosukeYusa	KLK12	{0: 1, 1: 0, 2: 0, 3: 5, 4: 72}	19	51034012	51034034	-	Control	914758331	CAGACTCCCGGAGGGTCGCGCGG	KosukeYusa	MCL1	{0: 1, 1: 0, 2: 1, 3: 4, 4: 79}	1	150579297	150579319	-	Green	GTTTTAGAGCTAGAAATAGCAAGTTAAAATAAGGCTAGTCCGTTATCAACTTGAAAAAGTGGCACCGAGTCGGTGC	GCAGAG	GCATTGGTGGTTCAGTGGTAGAATTCTCGCCTCCCACGCGGGAGACCCGGGTTCAATTCCCGGCCAATGCA	ATCTTGTGGAAAGGACGAAACACCGGGGTGTCCTTATTGACCACGTTTTAGAGCTAGAAATAGCAAGTTAAAATAAGGCTAGTCCGTTATCAACTTGAAAAAGTGGCACCGAGTCGGTGCGCAGAGGCATTGGTGGTTCAGTGGTAGAATTCTCGCCTCCCACGCGGGAGACCCGGGTTCAATTCCCGGCCAATGCAGAGACTCCCGGAGGGTCGCGGTTTAAGAGCTATGCTGGAAACAGCAT	GGGGTGTCCTTATTGACCAC	GAGACTCCCGGAGGGTCGCG	non-essential	unclassified	non-essential + unclassified	179	106	207	163	237	113	116	117	169	211	189	221	243	83	0.846876	0.949713	0.984048	0.253678
DG0000186	GIpairs	Wildtype	1167699476	GGGGTGTCCTTATTGACCACAGG	KosukeYusa	KLK12	{0: 1, 1: 0, 2: 0, 3: 5, 4: 72}	19	51034012	51034034	-	Control	914758312	CTTCGCGCCCACCCGCCGCGCGG	KosukeYusa	MCL1	{0: 1, 1: 0, 2: 1, 3: 3, 4: 75}	1	150579215	150579237	-	Green	GTTTTAGAGCTAGAAATAGCAAGTTAAAATAAGGCTAGTCCGTTATCAACTTGAAAAAGTGGCACCGAGTCGGTGC	GCAGAG	GCATTGGTGGTTCAGTGGTAGAATTCTCGCCTCCCACGCGGGAGACCCGGGTTCAATTCCCGGCCAATGCA	ATCTTGTGGAAAGGACGAAACACCGGGGTGTCCTTATTGACCACGTTTTAGAGCTAGAAATAGCAAGTTAAAATAAGGCTAGTCCGTTATCAACTTGAAAAAGTGGCACCGAGTCGGTGCGCAGAGGCATTGGTGGTTCAGTGGTAGAATTCTCGCCTCCCACGCGGGAGACCCGGGTTCAATTCCCGGCCAATGCAGTTCGCGCCCACCCGCCGCGGTTTAAGAGCTATGCTGGAAACAGCAT	GGGGTGTCCTTATTGACCAC	GTTCGCGCCCACCCGCCGCG	non-essential	unclassified	non-essential + unclassified	31	22	73	155	296	18	24	48	52	29	66	77	88	22	0.606701	-0.282966	0.797929	-0.0948831
DG0000187	GIpairs	Wildtype	1167699476	GGGGTGTCCTTATTGACCACAGG	KosukeYusa	KLK12	{0: 1, 1: 0, 2: 0, 3: 5, 4: 72}	19	51034012	51034034	-	Control	914758358	CTCGGCCCGGCGAGAGATAGGGG	KosukeYusa	MCL1	{0: 1, 1: 0, 2: 0, 3: 0, 4: 32}	1	150579383	150579405	-	Green	GTTTTAGAGCTAGAAATAGCAAGTTAAAATAAGGCTAGTCCGTTATCAACTTGAAAAAGTGGCACCGAGTCGGTGC	GCAGAG	GCATTGGTGGTTCAGTGGTAGAATTCTCGCCTCCCACGCGGGAGACCCGGGTTCAATTCCCGGCCAATGCA	ATCTTGTGGAAAGGACGAAACACCGGGGTGTCCTTATTGACCACGTTTTAGAGCTAGAAATAGCAAGTTAAAATAAGGCTAGTCCGTTATCAACTTGAAAAAGTGGCACCGAGTCGGTGCGCAGAGGCATTGGTGGTTCAGTGGTAGAATTCTCGCCTCCCACGCGGGAGACCCGGGTTCAATTCCCGGCCAATGCAGTCGGCCCGGCGAGAGATAGGTTTAAGAGCTATGCTGGAAACAGCAT	GGGGTGTCCTTATTGACCAC	GTCGGCCCGGCGAGAGATAG	non-essential	unclassified	non-essential + unclassified	101	75	73	115	212	101	77	97	58	85	86	119	106	59	0.227298	0.396749	0.0626569	0.246357
DG0000188	GIpairs	Wildtype	1167699476	GGGGTGTCCTTATTGACCACAGG	KosukeYusa	KLK12	{0: 1, 1: 0, 2: 0, 3: 5, 4: 72}	19	51034012	51034034	-	Control	914758316	GAAGAAAAGCAGCCTCGCGGGGG	KosukeYusa	MCL1	{0: 1, 1: 0, 2: 0, 3: 9, 4: 127}	1	150579234	150579256	+	Green	GTTTTAGAGCTAGAAATAGCAAGTTAAAATAAGGCTAGTCCGTTATCAACTTGAAAAAGTGGCACCGAGTCGGTGC	GCAGAG	GCATTGGTGGTTCAGTGGTAGAATTCTCGCCTCCCACGCGGGAGACCCGGGTTCAATTCCCGGCCAATGCA	ATCTTGTGGAAAGGACGAAACACCGGGGTGTCCTTATTGACCACGTTTTAGAGCTAGAAATAGCAAGTTAAAATAAGGCTAGTCCGTTATCAACTTGAAAAAGTGGCACCGAGTCGGTGCGCAGAGGCATTGGTGGTTCAGTGGTAGAATTCTCGCCTCCCACGCGGGAGACCCGGGTTCAATTCCCGGCCAATGCAGAAGAAAAGCAGCCTCGCGGGTTTAAGAGCTATGCTGGAAACAGCAT	GGGGTGTCCTTATTGACCAC	GAAGAAAAGCAGCCTCGCGG	non-essential	unclassified	non-essential + unclassified	104	85	94	75	174	95	41	66	90	49	101	122	135	53	0.812057	0.987804	0.957869	0.578594
DG0000189	GIpairs	Wildtype	979582957	AACTGGTGCAAGGCTGACACAGG	KosukeYusa	ADAD1	{0: 1, 1: 0, 2: 0, 3: 13, 4: 158}	4	122381108	122381130	-	Control	914758331	CAGACTCCCGGAGGGTCGCGCGG	KosukeYusa	MCL1	{0: 1, 1: 0, 2: 1, 3: 4, 4: 79}	1	150579297	150579319	-	Green	GTTTTAGAGCTAGAAATAGCAAGTTAAAATAAGGCTAGTCCGTTATCAACTTGAAAAAGTGGCACCGAGTCGGTGC	GCAGAG	GCATTGGTGGTTCAGTGGTAGAATTCTCGCCTCCCACGCGGGAGACCCGGGTTCAATTCCCGGCCAATGCA	ATCTTGTGGAAAGGACGAAACACCGACTGGTGCAAGGCTGACACGTTTTAGAGCTAGAAATAGCAAGTTAAAATAAGGCTAGTCCGTTATCAACTTGAAAAAGTGGCACCGAGTCGGTGCGCAGAGGCATTGGTGGTTCAGTGGTAGAATTCTCGCCTCCCACGCGGGAGACCCGGGTTCAATTCCCGGCCAATGCAGAGACTCCCGGAGGGTCGCGGTTTAAGAGCTATGCTGGAAACAGCAT	GACTGGTGCAAGGCTGACAC	GAGACTCCCGGAGGGTCGCG	non-essential	unclassified	non-essential + unclassified	287	214	197	236	305	235	208	186	229	285	300	342	377	123	0.810011	0.96401	0.951034	0.698739
DG0000190	GIpairs	Wildtype	979582957	AACTGGTGCAAGGCTGACACAGG	KosukeYusa	ADAD1	{0: 1, 1: 0, 2: 0, 3: 13, 4: 158}	4	122381108	122381130	-	Control	914758312	CTTCGCGCCCACCCGCCGCGCGG	KosukeYusa	MCL1	{0: 1, 1: 0, 2: 1, 3: 3, 4: 75}	1	150579215	150579237	-	Green	GTTTTAGAGCTAGAAATAGCAAGTTAAAATAAGGCTAGTCCGTTATCAACTTGAAAAAGTGGCACCGAGTCGGTGC	GCAGAG	GCATTGGTGGTTCAGTGGTAGAATTCTCGCCTCCCACGCGGGAGACCCGGGTTCAATTCCCGGCCAATGCA	ATCTTGTGGAAAGGACGAAACACCGACTGGTGCAAGGCTGACACGTTTTAGAGCTAGAAATAGCAAGTTAAAATAAGGCTAGTCCGTTATCAACTTGAAAAAGTGGCACCGAGTCGGTGCGCAGAGGCATTGGTGGTTCAGTGGTAGAATTCTCGCCTCCCACGCGGGAGACCCGGGTTCAATTCCCGGCCAATGCAGTTCGCGCCCACCCGCCGCGGTTTAAGAGCTATGCTGGAAACAGCAT	GACTGGTGCAAGGCTGACAC	GTTCGCGCCCACCCGCCGCG	non-essential	unclassified	non-essential + unclassified	74	63	82	182	323	80	71	66	111	118	104	112	106	64	0.689689	0.500892	0.611783	-0.119103
DG0000191	GIpairs	Wildtype	979582957	AACTGGTGCAAGGCTGACACAGG	KosukeYusa	ADAD1	{0: 1, 1: 0, 2: 0, 3: 13, 4: 158}	4	122381108	122381130	-	Control	914758358	CTCGGCCCGGCGAGAGATAGGGG	KosukeYusa	MCL1	{0: 1, 1: 0, 2: 0, 3: 0, 4: 32}	1	150579383	150579405	-	Green	GTTTTAGAGCTAGAAATAGCAAGTTAAAATAAGGCTAGTCCGTTATCAACTTGAAAAAGTGGCACCGAGTCGGTGC	GCAGAG	GCATTGGTGGTTCAGTGGTAGAATTCTCGCCTCCCACGCGGGAGACCCGGGTTCAATTCCCGGCCAATGCA	ATCTTGTGGAAAGGACGAAACACCGACTGGTGCAAGGCTGACACGTTTTAGAGCTAGAAATAGCAAGTTAAAATAAGGCTAGTCCGTTATCAACTTGAAAAAGTGGCACCGAGTCGGTGCGCAGAGGCATTGGTGGTTCAGTGGTAGAATTCTCGCCTCCCACGCGGGAGACCCGGGTTCAATTCCCGGCCAATGCAGTCGGCCCGGCGAGAGATAGGTTTAAGAGCTATGCTGGAAACAGCAT	GACTGGTGCAAGGCTGACAC	GTCGGCCCGGCGAGAGATAG	non-essential	unclassified	non-essential + unclassified	123	82	94	111	266	171	84	127	113	110	144	162	142	75	0.283688	0.293652	0.0956225	0.0309532
DG0000192	GIpairs	Wildtype	979582957	AACTGGTGCAAGGCTGACACAGG	KosukeYusa	ADAD1	{0: 1, 1: 0, 2: 0, 3: 13, 4: 158}	4	122381108	122381130	-	Control	914758316	GAAGAAAAGCAGCCTCGCGGGGG	KosukeYusa	MCL1	{0: 1, 1: 0, 2: 0, 3: 9, 4: 127}	1	150579234	150579256	+	Green	GTTTTAGAGCTAGAAATAGCAAGTTAAAATAAGGCTAGTCCGTTATCAACTTGAAAAAGTGGCACCGAGTCGGTGC	GCAGAG	GCATTGGTGGTTCAGTGGTAGAATTCTCGCCTCCCACGCGGGAGACCCGGGTTCAATTCCCGGCCAATGCA	ATCTTGTGGAAAGGACGAAACACCGACTGGTGCAAGGCTGACACGTTTTAGAGCTAGAAATAGCAAGTTAAAATAAGGCTAGTCCGTTATCAACTTGAAAAAGTGGCACCGAGTCGGTGCGCAGAGGCATTGGTGGTTCAGTGGTAGAATTCTCGCCTCCCACGCGGGAGACCCGGGTTCAATTCCCGGCCAATGCAGAAGAAAAGCAGCCTCGCGGGTTTAAGAGCTATGCTGGAAACAGCAT	GACTGGTGCAAGGCTGACAC	GAAGAAAAGCAGCCTCGCGG	non-essential	unclassified	non-essential + unclassified	124	108	154	77	150	102	51	88	91	60	63	113	118	53	0.292365	0.829897	0.355137	0.921805
DG0000193	GIpairs	Wildtype	1033379492	ATACCCAATAGAGTCCGAGGCGG	KosukeYusa	BRAF	{0: 1, 1: 0, 2: 0, 3: 1, 4: 30}	7	140800358	140800380	+	Green	1129326067	GTGATGCTGGGCGATTACCGAGG	KosukeYusa	CSK	{0: 1, 1: 0, 2: 0, 3: 1, 4: 35}	15	74800825	74800847	+	Green	GTTTTAGAGCTAGAAATAGCAAGTTAAAATAAGGCTAGTCCGTTATCAACTTGAAAAAGTGGCACCGAGTCGGTGC	GCAGAG	GCATTGGTGGTTCAGTGGTAGAATTCTCGCCTCCCACGCGGGAGACCCGGGTTCAATTCCCGGCCAATGCA	ATCTTGTGGAAAGGACGAAACACCGTACCCAATAGAGTCCGAGGGTTTTAGAGCTAGAAATAGCAAGTTAAAATAAGGCTAGTCCGTTATCAACTTGAAAAAGTGGCACCGAGTCGGTGCGCAGAGGCATTGGTGGTTCAGTGGTAGAATTCTCGCCTCCCACGCGGGAGACCCGGGTTCAATTCCCGGCCAATGCAGTGATGCTGGGCGATTACCGGTTTAAGAGCTATGCTGGAAACAGCAT	GTACCCAATAGAGTCCGAGG	GTGATGCTGGGCGATTACCG	unclassified	unclassified	unclassified + unclassified	96	42	69	197	264	82	68	144	75	127	143	108	125	75	-0.476999	-0.241514	-0.267019	-0.923738
DG0000194	GIpairs	Wildtype	1033379492	ATACCCAATAGAGTCCGAGGCGG	KosukeYusa	BRAF	{0: 1, 1: 0, 2: 0, 3: 1, 4: 30}	7	140800358	140800380	+	Green	1129325727	CTTCTGTACCCGCCGGAGACAGG	KosukeYusa	CSK	{0: 1, 1: 0, 2: 1, 3: 0, 4: 55}	15	74799312	74799334	+	Green	GTTTTAGAGCTAGAAATAGCAAGTTAAAATAAGGCTAGTCCGTTATCAACTTGAAAAAGTGGCACCGAGTCGGTGC	GCAGAG	GCATTGGTGGTTCAGTGGTAGAATTCTCGCCTCCCACGCGGGAGACCCGGGTTCAATTCCCGGCCAATGCA	ATCTTGTGGAAAGGACGAAACACCGTACCCAATAGAGTCCGAGGGTTTTAGAGCTAGAAATAGCAAGTTAAAATAAGGCTAGTCCGTTATCAACTTGAAAAAGTGGCACCGAGTCGGTGCGCAGAGGCATTGGTGGTTCAGTGGTAGAATTCTCGCCTCCCACGCGGGAGACCCGGGTTCAATTCCCGGCCAATGCAGTTCTGTACCCGCCGGAGACGTTTAAGAGCTATGCTGGAAACAGCAT	GTACCCAATAGAGTCCGAGG	GTTCTGTACCCGCCGGAGAC	unclassified	unclassified	unclassified + unclassified	24	38	20	74	124	56	54	35	75	48	36	58	43	35	0.649331	-0.196969	0.226678	0.0207571
DG0000195	GIpairs	Wildtype	1033379492	ATACCCAATAGAGTCCGAGGCGG	KosukeYusa	BRAF	{0: 1, 1: 0, 2: 0, 3: 1, 4: 30}	7	140800358	140800380	+	Green	1129326032	GCTGCTGCAGACCATCGGGAAGG	KosukeYusa	CSK	{0: 1, 1: 0, 2: 4, 3: 12, 4: 143}	15	74800712	74800734	+	Green	GTTTTAGAGCTAGAAATAGCAAGTTAAAATAAGGCTAGTCCGTTATCAACTTGAAAAAGTGGCACCGAGTCGGTGC	GCAGAG	GCATTGGTGGTTCAGTGGTAGAATTCTCGCCTCCCACGCGGGAGACCCGGGTTCAATTCCCGGCCAATGCA	ATCTTGTGGAAAGGACGAAACACCGTACCCAATAGAGTCCGAGGGTTTTAGAGCTAGAAATAGCAAGTTAAAATAAGGCTAGTCCGTTATCAACTTGAAAAAGTGGCACCGAGTCGGTGCGCAGAGGCATTGGTGGTTCAGTGGTAGAATTCTCGCCTCCCACGCGGGAGACCCGGGTTCAATTCCCGGCCAATGCAGCTGCTGCAGACCATCGGGAGTTTAAGAGCTATGCTGGAAACAGCAT	GTACCCAATAGAGTCCGAGG	GCTGCTGCAGACCATCGGGA	unclassified	unclassified	unclassified + unclassified	28	14	45	177	255	27	41	59	46	9	34	72	46	41	0.218502	-0.718834	-0.416254	-1.60438
DG0000196	GIpairs	Wildtype	1033379492	ATACCCAATAGAGTCCGAGGCGG	KosukeYusa	BRAF	{0: 1, 1: 0, 2: 0, 3: 1, 4: 30}	7	140800358	140800380	+	Green	1129326068	TGATGCTGGGCGATTACCGAGGG	KosukeYusa	CSK	{0: 1, 1: 0, 2: 0, 3: 3, 4: 23}	15	74800826	74800848	+	Green	GTTTTAGAGCTAGAAATAGCAAGTTAAAATAAGGCTAGTCCGTTATCAACTTGAAAAAGTGGCACCGAGTCGGTGC	GCAGAG	GCATTGGTGGTTCAGTGGTAGAATTCTCGCCTCCCACGCGGGAGACCCGGGTTCAATTCCCGGCCAATGCA	ATCTTGTGGAAAGGACGAAACACCGTACCCAATAGAGTCCGAGGGTTTTAGAGCTAGAAATAGCAAGTTAAAATAAGGCTAGTCCGTTATCAACTTGAAAAAGTGGCACCGAGTCGGTGCGCAGAGGCATTGGTGGTTCAGTGGTAGAATTCTCGCCTCCCACGCGGGAGACCCGGGTTCAATTCCCGGCCAATGCAGGATGCTGGGCGATTACCGAGTTTAAGAGCTATGCTGGAAACAGCAT	GTACCCAATAGAGTCCGAGG	GGATGCTGGGCGATTACCGA	unclassified	unclassified	unclassified + unclassified	64	35	53	121	210	12	63	70	66	32	72	59	91	45	-0.307697	0.209893	0.31006	-0.453054
DG0000197	GIpairs	Wildtype	1033379562	TTTGGATTACTTACTCAAGTTGG	KosukeYusa	BRAF	{0: 1, 1: 0, 2: 0, 3: 10, 4: 110}	7	140801398	140801420	+	Green	1129326067	GTGATGCTGGGCGATTACCGAGG	KosukeYusa	CSK	{0: 1, 1: 0, 2: 0, 3: 1, 4: 35}	15	74800825	74800847	+	Green	GTTTTAGAGCTAGAAATAGCAAGTTAAAATAAGGCTAGTCCGTTATCAACTTGAAAAAGTGGCACCGAGTCGGTGC	GCAGAG	GCATTGGTGGTTCAGTGGTAGAATTCTCGCCTCCCACGCGGGAGACCCGGGTTCAATTCCCGGCCAATGCA	ATCTTGTGGAAAGGACGAAACACCGTTGGATTACTTACTCAAGTGTTTTAGAGCTAGAAATAGCAAGTTAAAATAAGGCTAGTCCGTTATCAACTTGAAAAAGTGGCACCGAGTCGGTGCGCAGAGGCATTGGTGGTTCAGTGGTAGAATTCTCGCCTCCCACGCGGGAGACCCGGGTTCAATTCCCGGCCAATGCAGTGATGCTGGGCGATTACCGGTTTAAGAGCTATGCTGGAAACAGCAT	GTTGGATTACTTACTCAAGT	GTGATGCTGGGCGATTACCG	unclassified	unclassified	unclassified + unclassified	124	57	85	138	173	104	85	91	129	141	93	150	170	61	0.650108	0.78203	0.830421	-0.193365
DG0000198	GIpairs	Wildtype	1033379562	TTTGGATTACTTACTCAAGTTGG	KosukeYusa	BRAF	{0: 1, 1: 0, 2: 0, 3: 10, 4: 110}	7	140801398	140801420	+	Green	1129325727	CTTCTGTACCCGCCGGAGACAGG	KosukeYusa	CSK	{0: 1, 1: 0, 2: 1, 3: 0, 4: 55}	15	74799312	74799334	+	Green	GTTTTAGAGCTAGAAATAGCAAGTTAAAATAAGGCTAGTCCGTTATCAACTTGAAAAAGTGGCACCGAGTCGGTGC	GCAGAG	GCATTGGTGGTTCAGTGGTAGAATTCTCGCCTCCCACGCGGGAGACCCGGGTTCAATTCCCGGCCAATGCA	ATCTTGTGGAAAGGACGAAACACCGTTGGATTACTTACTCAAGTGTTTTAGAGCTAGAAATAGCAAGTTAAAATAAGGCTAGTCCGTTATCAACTTGAAAAAGTGGCACCGAGTCGGTGCGCAGAGGCATTGGTGGTTCAGTGGTAGAATTCTCGCCTCCCACGCGGGAGACCCGGGTTCAATTCCCGGCCAATGCAGTTCTGTACCCGCCGGAGACGTTTAAGAGCTATGCTGGAAACAGCAT	GTTGGATTACTTACTCAAGT	GTTCTGTACCCGCCGGAGAC	unclassified	unclassified	unclassified + unclassified	63	89	59	105	120	37	42	52	59	67	90	115	75	49	1.06609	0.60977	0.45666	0.756358
DG0000199	GIpairs	Wildtype	1033379562	TTTGGATTACTTACTCAAGTTGG	KosukeYusa	BRAF	{0: 1, 1: 0, 2: 0, 3: 10, 4: 110}	7	140801398	140801420	+	Green	1129326032	GCTGCTGCAGACCATCGGGAAGG	KosukeYusa	CSK	{0: 1, 1: 0, 2: 4, 3: 12, 4: 143}	15	74800712	74800734	+	Green	GTTTTAGAGCTAGAAATAGCAAGTTAAAATAAGGCTAGTCCGTTATCAACTTGAAAAAGTGGCACCGAGTCGGTGC	GCAGAG	GCATTGGTGGTTCAGTGGTAGAATTCTCGCCTCCCACGCGGGAGACCCGGGTTCAATTCCCGGCCAATGCA	ATCTTGTGGAAAGGACGAAACACCGTTGGATTACTTACTCAAGTGTTTTAGAGCTAGAAATAGCAAGTTAAAATAAGGCTAGTCCGTTATCAACTTGAAAAAGTGGCACCGAGTCGGTGCGCAGAGGCATTGGTGGTTCAGTGGTAGAATTCTCGCCTCCCACGCGGGAGACCCGGGTTCAATTCCCGGCCAATGCAGCTGCTGCAGACCATCGGGAGTTTAAGAGCTATGCTGGAAACAGCAT	GTTGGATTACTTACTCAAGT	GCTGCTGCAGACCATCGGGA	unclassified	unclassified	unclassified + unclassified	33	86	25	123	171	29	40	42	36	82	44	64	53	26	0.532301	-0.00603255	0.265501	1.60629
DG0000200	GIpairs	Wildtype	1033379562	TTTGGATTACTTACTCAAGTTGG	KosukeYusa	BRAF	{0: 1, 1: 0, 2: 0, 3: 10, 4: 110}	7	140801398	140801420	+	Green	1129326068	TGATGCTGGGCGATTACCGAGGG	KosukeYusa	CSK	{0: 1, 1: 0, 2: 0, 3: 3, 4: 23}	15	74800826	74800848	+	Green	GTTTTAGAGCTAGAAATAGCAAGTTAAAATAAGGCTAGTCCGTTATCAACTTGAAAAAGTGGCACCGAGTCGGTGC	GCAGAG	GCATTGGTGGTTCAGTGGTAGAATTCTCGCCTCCCACGCGGGAGACCCGGGTTCAATTCCCGGCCAATGCA	ATCTTGTGGAAAGGACGAAACACCGTTGGATTACTTACTCAAGTGTTTTAGAGCTAGAAATAGCAAGTTAAAATAAGGCTAGTCCGTTATCAACTTGAAAAAGTGGCACCGAGTCGGTGCGCAGAGGCATTGGTGGTTCAGTGGTAGAATTCTCGCCTCCCACGCGGGAGACCCGGGTTCAATTCCCGGCCAATGCAGGATGCTGGGCGATTACCGAGTTTAAGAGCTATGCTGGAAACAGCAT	GTTGGATTACTTACTCAAGT	GGATGCTGGGCGATTACCGA	unclassified	unclassified	unclassified + unclassified	113	96	120	95	200	100	67	75	117	61	91	103	112	54	0.387888	0.924714	0.50849	0.726266
DG0000201	GIpairs	Wildtype	1033379490	ACCATACCCAATAGAGTCCGAGG	KosukeYusa	BRAF	{0: 1, 1: 0, 2: 0, 3: 2, 4: 25}	7	140800355	140800377	+	Green	1129326067	GTGATGCTGGGCGATTACCGAGG	KosukeYusa	CSK	{0: 1, 1: 0, 2: 0, 3: 1, 4: 35}	15	74800825	74800847	+	Green	GTTTTAGAGCTAGAAATAGCAAGTTAAAATAAGGCTAGTCCGTTATCAACTTGAAAAAGTGGCACCGAGTCGGTGC	GCAGAG	GCATTGGTGGTTCAGTGGTAGAATTCTCGCCTCCCACGCGGGAGACCCGGGTTCAATTCCCGGCCAATGCA	ATCTTGTGGAAAGGACGAAACACCGCCATACCCAATAGAGTCCGGTTTTAGAGCTAGAAATAGCAAGTTAAAATAAGGCTAGTCCGTTATCAACTTGAAAAAGTGGCACCGAGTCGGTGCGCAGAGGCATTGGTGGTTCAGTGGTAGAATTCTCGCCTCCCACGCGGGAGACCCGGGTTCAATTCCCGGCCAATGCAGTGATGCTGGGCGATTACCGGTTTAAGAGCTATGCTGGAAACAGCAT	GCCATACCCAATAGAGTCCG	GTGATGCTGGGCGATTACCG	unclassified	unclassified	unclassified + unclassified	54	62	69	122	214	42	89	91	91	93	78	103	88	72	0.112009	-0.406366	-0.111944	-0.310402
DG0000202	GIpairs	Wildtype	1033379490	ACCATACCCAATAGAGTCCGAGG	KosukeYusa	BRAF	{0: 1, 1: 0, 2: 0, 3: 2, 4: 25}	7	140800355	140800377	+	Green	1129325727	CTTCTGTACCCGCCGGAGACAGG	KosukeYusa	CSK	{0: 1, 1: 0, 2: 1, 3: 0, 4: 55}	15	74799312	74799334	+	Green	GTTTTAGAGCTAGAAATAGCAAGTTAAAATAAGGCTAGTCCGTTATCAACTTGAAAAAGTGGCACCGAGTCGGTGC	GCAGAG	GCATTGGTGGTTCAGTGGTAGAATTCTCGCCTCCCACGCGGGAGACCCGGGTTCAATTCCCGGCCAATGCA	ATCTTGTGGAAAGGACGAAACACCGCCATACCCAATAGAGTCCGGTTTTAGAGCTAGAAATAGCAAGTTAAAATAAGGCTAGTCCGTTATCAACTTGAAAAAGTGGCACCGAGTCGGTGCGCAGAGGCATTGGTGGTTCAGTGGTAGAATTCTCGCCTCCCACGCGGGAGACCCGGGTTCAATTCCCGGCCAATGCAGTTCTGTACCCGCCGGAGACGTTTAAGAGCTATGCTGGAAACAGCAT	GCCATACCCAATAGAGTCCG	GTTCTGTACCCGCCGGAGAC	unclassified	unclassified	unclassified + unclassified	43	30	38	111	144	17	39	57	57	39	31	56	64	28	-0.0896331	-0.0638076	0.100764	0.00195689
DG0000203	GIpairs	Wildtype	1033379490	ACCATACCCAATAGAGTCCGAGG	KosukeYusa	BRAF	{0: 1, 1: 0, 2: 0, 3: 2, 4: 25}	7	140800355	140800377	+	Green	1129326032	GCTGCTGCAGACCATCGGGAAGG	KosukeYusa	CSK	{0: 1, 1: 0, 2: 4, 3: 12, 4: 143}	15	74800712	74800734	+	Green	GTTTTAGAGCTAGAAATAGCAAGTTAAAATAAGGCTAGTCCGTTATCAACTTGAAAAAGTGGCACCGAGTCGGTGC	GCAGAG	GCATTGGTGGTTCAGTGGTAGAATTCTCGCCTCCCACGCGGGAGACCCGGGTTCAATTCCCGGCCAATGCA	ATCTTGTGGAAAGGACGAAACACCGCCATACCCAATAGAGTCCGGTTTTAGAGCTAGAAATAGCAAGTTAAAATAAGGCTAGTCCGTTATCAACTTGAAAAAGTGGCACCGAGTCGGTGCGCAGAGGCATTGGTGGTTCAGTGGTAGAATTCTCGCCTCCCACGCGGGAGACCCGGGTTCAATTCCCGGCCAATGCAGCTGCTGCAGACCATCGGGAGTTTAAGAGCTATGCTGGAAACAGCAT	GCCATACCCAATAGAGTCCG	GCTGCTGCAGACCATCGGGA	unclassified	unclassified	unclassified + unclassified	41	11	18	124	180	28	36	52	27	13	38	19	42	21	-1.47181	-0.00111045	-0.365463	-0.989574
DG0000204	GIpairs	Wildtype	1033379490	ACCATACCCAATAGAGTCCGAGG	KosukeYusa	BRAF	{0: 1, 1: 0, 2: 0, 3: 2, 4: 25}	7	140800355	140800377	+	Green	1129326068	TGATGCTGGGCGATTACCGAGGG	KosukeYusa	CSK	{0: 1, 1: 0, 2: 0, 3: 3, 4: 23}	15	74800826	74800848	+	Green	GTTTTAGAGCTAGAAATAGCAAGTTAAAATAAGGCTAGTCCGTTATCAACTTGAAAAAGTGGCACCGAGTCGGTGC	GCAGAG	GCATTGGTGGTTCAGTGGTAGAATTCTCGCCTCCCACGCGGGAGACCCGGGTTCAATTCCCGGCCAATGCA	ATCTTGTGGAAAGGACGAAACACCGCCATACCCAATAGAGTCCGGTTTTAGAGCTAGAAATAGCAAGTTAAAATAAGGCTAGTCCGTTATCAACTTGAAAAAGTGGCACCGAGTCGGTGCGCAGAGGCATTGGTGGTTCAGTGGTAGAATTCTCGCCTCCCACGCGGGAGACCCGGGTTCAATTCCCGGCCAATGCAGGATGCTGGGCGATTACCGAGTTTAAGAGCTATGCTGGAAACAGCAT	GCCATACCCAATAGAGTCCG	GGATGCTGGGCGATTACCGA	unclassified	unclassified	unclassified + unclassified	90	29	70	115	206	33	67	72	90	54	64	53	105	40	-0.499902	0.656915	0.474366	-0.551461
DG0000205	GIpairs	Wildtype	1033390638	GTCCGCAGCCGAAGAGGCCGCGG	Avana	BRAF	{0: 1, 1: 0, 2: 1, 3: 5, 4: 58}	7	140924584	140924606	+	Green	1129326067	GTGATGCTGGGCGATTACCGAGG	KosukeYusa	CSK	{0: 1, 1: 0, 2: 0, 3: 1, 4: 35}	15	74800825	74800847	+	Green	GTTTTAGAGCTAGAAATAGCAAGTTAAAATAAGGCTAGTCCGTTATCAACTTGAAAAAGTGGCACCGAGTCGGTGC	GCAGAG	GCATTGGTGGTTCAGTGGTAGAATTCTCGCCTCCCACGCGGGAGACCCGGGTTCAATTCCCGGCCAATGCA	ATCTTGTGGAAAGGACGAAACACCGTCCGCAGCCGAAGAGGCCGGTTTTAGAGCTAGAAATAGCAAGTTAAAATAAGGCTAGTCCGTTATCAACTTGAAAAAGTGGCACCGAGTCGGTGCGCAGAGGCATTGGTGGTTCAGTGGTAGAATTCTCGCCTCCCACGCGGGAGACCCGGGTTCAATTCCCGGCCAATGCAGTGATGCTGGGCGATTACCGGTTTAAGAGCTATGCTGGAAACAGCAT	GTCCGCAGCCGAAGAGGCCG	GTGATGCTGGGCGATTACCG	unclassified	unclassified	unclassified + unclassified	59	68	33	161	225	28	95	113	53	61	53	70	64	73	-0.748436	-0.589796	-0.875051	-0.198167
DG0000206	GIpairs	Wildtype	1033390638	GTCCGCAGCCGAAGAGGCCGCGG	Avana	BRAF	{0: 1, 1: 0, 2: 1, 3: 5, 4: 58}	7	140924584	140924606	+	Green	1129325727	CTTCTGTACCCGCCGGAGACAGG	KosukeYusa	CSK	{0: 1, 1: 0, 2: 1, 3: 0, 4: 55}	15	74799312	74799334	+	Green	GTTTTAGAGCTAGAAATAGCAAGTTAAAATAAGGCTAGTCCGTTATCAACTTGAAAAAGTGGCACCGAGTCGGTGC	GCAGAG	GCATTGGTGGTTCAGTGGTAGAATTCTCGCCTCCCACGCGGGAGACCCGGGTTCAATTCCCGGCCAATGCA	ATCTTGTGGAAAGGACGAAACACCGTCCGCAGCCGAAGAGGCCGGTTTTAGAGCTAGAAATAGCAAGTTAAAATAAGGCTAGTCCGTTATCAACTTGAAAAAGTGGCACCGAGTCGGTGCGCAGAGGCATTGGTGGTTCAGTGGTAGAATTCTCGCCTCCCACGCGGGAGACCCGGGTTCAATTCCCGGCCAATGCAGTTCTGTACCCGCCGGAGACGTTTAAGAGCTATGCTGGAAACAGCAT	GTCCGCAGCCGAAGAGGCCG	GTTCTGTACCCGCCGGAGAC	unclassified	unclassified	unclassified + unclassified	30	44	29	193	237	33	92	98	48	78	81	63	93	66	-0.694577	-1.34491	-0.138938	-0.674726
DG0000207	GIpairs	Wildtype	1033390638	GTCCGCAGCCGAAGAGGCCGCGG	Avana	BRAF	{0: 1, 1: 0, 2: 1, 3: 5, 4: 58}	7	140924584	140924606	+	Green	1129326032	GCTGCTGCAGACCATCGGGAAGG	KosukeYusa	CSK	{0: 1, 1: 0, 2: 4, 3: 12, 4: 143}	15	74800712	74800734	+	Green	GTTTTAGAGCTAGAAATAGCAAGTTAAAATAAGGCTAGTCCGTTATCAACTTGAAAAAGTGGCACCGAGTCGGTGC	GCAGAG	GCATTGGTGGTTCAGTGGTAGAATTCTCGCCTCCCACGCGGGAGACCCGGGTTCAATTCCCGGCCAATGCA	ATCTTGTGGAAAGGACGAAACACCGTCCGCAGCCGAAGAGGCCGGTTTTAGAGCTAGAAATAGCAAGTTAAAATAAGGCTAGTCCGTTATCAACTTGAAAAAGTGGCACCGAGTCGGTGCGCAGAGGCATTGGTGGTTCAGTGGTAGAATTCTCGCCTCCCACGCGGGAGACCCGGGTTCAATTCCCGGCCAATGCAGCTGCTGCAGACCATCGGGAGTTTAAGAGCTATGCTGGAAACAGCAT	GTCCGCAGCCGAAGAGGCCG	GCTGCTGCAGACCATCGGGA	unclassified	unclassified	unclassified + unclassified	33	13	20	220	410	26	65	94	49	36	71	55	58	37	-0.827775	-1.15099	-0.751625	-1.5606
DG0000208	GIpairs	Wildtype	1033390638	GTCCGCAGCCGAAGAGGCCGCGG	Avana	BRAF	{0: 1, 1: 0, 2: 1, 3: 5, 4: 58}	7	140924584	140924606	+	Green	1129326068	TGATGCTGGGCGATTACCGAGGG	KosukeYusa	CSK	{0: 1, 1: 0, 2: 0, 3: 3, 4: 23}	15	74800826	74800848	+	Green	GTTTTAGAGCTAGAAATAGCAAGTTAAAATAAGGCTAGTCCGTTATCAACTTGAAAAAGTGGCACCGAGTCGGTGC	GCAGAG	GCATTGGTGGTTCAGTGGTAGAATTCTCGCCTCCCACGCGGGAGACCCGGGTTCAATTCCCGGCCAATGCA	ATCTTGTGGAAAGGACGAAACACCGTCCGCAGCCGAAGAGGCCGGTTTTAGAGCTAGAAATAGCAAGTTAAAATAAGGCTAGTCCGTTATCAACTTGAAAAAGTGGCACCGAGTCGGTGCGCAGAGGCATTGGTGGTTCAGTGGTAGAATTCTCGCCTCCCACGCGGGAGACCCGGGTTCAATTCCCGGCCAATGCAGGATGCTGGGCGATTACCGAGTTTAAGAGCTATGCTGGAAACAGCAT	GTCCGCAGCCGAAGAGGCCG	GGATGCTGGGCGATTACCGA	unclassified	unclassified	unclassified + unclassified	62	79	43	140	306	74	107	104	52	54	68	59	80	65	-0.872684	-0.400372	-0.438705	0.182309
DG0000209	GIpairs	Wildtype	1033379492	ATACCCAATAGAGTCCGAGGCGG	KosukeYusa	BRAF	{0: 1, 1: 0, 2: 0, 3: 1, 4: 30}	7	140800358	140800380	+	Green	1167699490	GTGGGCGTAACTCACAGCCGTGG	KosukeYusa	KLK12	{0: 1, 1: 0, 2: 0, 3: 1, 4: 38}	19	51034072	51034094	-	Control	GTTTTAGAGCTAGAAATAGCAAGTTAAAATAAGGCTAGTCCGTTATCAACTTGAAAAAGTGGCACCGAGTCGGTGC	GCAGAG	GCATTGGTGGTTCAGTGGTAGAATTCTCGCCTCCCACGCGGGAGACCCGGGTTCAATTCCCGGCCAATGCA	ATCTTGTGGAAAGGACGAAACACCGTACCCAATAGAGTCCGAGGGTTTTAGAGCTAGAAATAGCAAGTTAAAATAAGGCTAGTCCGTTATCAACTTGAAAAAGTGGCACCGAGTCGGTGCGCAGAGGCATTGGTGGTTCAGTGGTAGAATTCTCGCCTCCCACGCGGGAGACCCGGGTTCAATTCCCGGCCAATGCAGTGGGCGTAACTCACAGCCGGTTTAAGAGCTATGCTGGAAACAGCAT	GTACCCAATAGAGTCCGAGG	GTGGGCGTAACTCACAGCCG	unclassified	non-essential	unclassified + non-essential	17	9	12	25	36	19	21	43	33	19	19	37	29	22	-0.275852	-0.967072	-0.616395	-1.32696
DG0000210	GIpairs	Wildtype	1033379492	ATACCCAATAGAGTCCGAGGCGG	KosukeYusa	BRAF	{0: 1, 1: 0, 2: 0, 3: 1, 4: 30}	7	140800358	140800380	+	Green	1058273241	TTTCCCAAACCACAACGGCCAGG	KosukeYusa	CYLC2	{0: 1, 1: 0, 2: 0, 3: 6, 4: 74}	9	103003192	103003214	+	Control	GTTTTAGAGCTAGAAATAGCAAGTTAAAATAAGGCTAGTCCGTTATCAACTTGAAAAAGTGGCACCGAGTCGGTGC	GCAGAG	GCATTGGTGGTTCAGTGGTAGAATTCTCGCCTCCCACGCGGGAGACCCGGGTTCAATTCCCGGCCAATGCA	ATCTTGTGGAAAGGACGAAACACCGTACCCAATAGAGTCCGAGGGTTTTAGAGCTAGAAATAGCAAGTTAAAATAAGGCTAGTCCGTTATCAACTTGAAAAAGTGGCACCGAGTCGGTGCGCAGAGGCATTGGTGGTTCAGTGGTAGAATTCTCGCCTCCCACGCGGGAGACCCGGGTTCAATTCCCGGCCAATGCAGTTCCCAAACCACAACGGCCGTTTAAGAGCTATGCTGGAAACAGCAT	GTACCCAATAGAGTCCGAGG	GTTCCCAAACCACAACGGCC	unclassified	non-essential	unclassified + non-essential	82	61	60	130	187	97	89	121	74	87	91	105	65	70	-0.267964	-0.217754	-0.950923	-0.293316
DG0000211	GIpairs	Wildtype	1033379492	ATACCCAATAGAGTCCGAGGCGG	KosukeYusa	BRAF	{0: 1, 1: 0, 2: 0, 3: 1, 4: 30}	7	140800358	140800380	+	Green	979584041	GCTAGTTCAGATAAAACAACAGG	KosukeYusa	ADAD1	{0: 1, 1: 0, 2: 0, 3: 9, 4: 93}	4	122393612	122393634	-	Control	GTTTTAGAGCTAGAAATAGCAAGTTAAAATAAGGCTAGTCCGTTATCAACTTGAAAAAGTGGCACCGAGTCGGTGC	GCAGAG	GCATTGGTGGTTCAGTGGTAGAATTCTCGCCTCCCACGCGGGAGACCCGGGTTCAATTCCCGGCCAATGCA	ATCTTGTGGAAAGGACGAAACACCGTACCCAATAGAGTCCGAGGGTTTTAGAGCTAGAAATAGCAAGTTAAAATAAGGCTAGTCCGTTATCAACTTGAAAAAGTGGCACCGAGTCGGTGCGCAGAGGCATTGGTGGTTCAGTGGTAGAATTCTCGCCTCCCACGCGGGAGACCCGGGTTCAATTCCCGGCCAATGCAGCTAGTTCAGATAAAACAACGTTTAAGAGCTATGCTGGAAACAGCAT	GTACCCAATAGAGTCCGAGG	GCTAGTTCAGATAAAACAAC	unclassified	non-essential	unclassified + non-essential	46	8	30	89	103	35	45	77	37	46	60	59	44	28	-0.443488	-0.395978	-0.857956	-1.82478
DG0000212	GIpairs	Wildtype	1033379492	ATACCCAATAGAGTCCGAGGCGG	KosukeYusa	BRAF	{0: 1, 1: 0, 2: 0, 3: 1, 4: 30}	7	140800358	140800380	+	Green	1058273326	AAAGAACGGTACATCCATAATGG	KosukeYusa	CYLC2	{0: 1, 1: 0, 2: 0, 3: 13, 4: 123}	9	103004734	103004756	-	Control	GTTTTAGAGCTAGAAATAGCAAGTTAAAATAAGGCTAGTCCGTTATCAACTTGAAAAAGTGGCACCGAGTCGGTGC	GCAGAG	GCATTGGTGGTTCAGTGGTAGAATTCTCGCCTCCCACGCGGGAGACCCGGGTTCAATTCCCGGCCAATGCA	ATCTTGTGGAAAGGACGAAACACCGTACCCAATAGAGTCCGAGGGTTTTAGAGCTAGAAATAGCAAGTTAAAATAAGGCTAGTCCGTTATCAACTTGAAAAAGTGGCACCGAGTCGGTGCGCAGAGGCATTGGTGGTTCAGTGGTAGAATTCTCGCCTCCCACGCGGGAGACCCGGGTTCAATTCCCGGCCAATGCAGAAGAACGGTACATCCATAAGTTTAAGAGCTATGCTGGAAACAGCAT	GTACCCAATAGAGTCCGAGG	GAAGAACGGTACATCCATAA	unclassified	non-essential	unclassified + non-essential	42	45	22	64	116	45	37	57	50	25	25	88	59	38	0.553493	-0.0971812	-0.0147713	0.144241
DG0000213	GIpairs	Wildtype	1033379492	ATACCCAATAGAGTCCGAGGCGG	KosukeYusa	BRAF	{0: 1, 1: 0, 2: 0, 3: 1, 4: 30}	7	140800358	140800380	+	Green	1167699476	GGGGTGTCCTTATTGACCACAGG	KosukeYusa	KLK12	{0: 1, 1: 0, 2: 0, 3: 5, 4: 72}	19	51034012	51034034	-	Control	GTTTTAGAGCTAGAAATAGCAAGTTAAAATAAGGCTAGTCCGTTATCAACTTGAAAAAGTGGCACCGAGTCGGTGC	GCAGAG	GCATTGGTGGTTCAGTGGTAGAATTCTCGCCTCCCACGCGGGAGACCCGGGTTCAATTCCCGGCCAATGCA	ATCTTGTGGAAAGGACGAAACACCGTACCCAATAGAGTCCGAGGGTTTTAGAGCTAGAAATAGCAAGTTAAAATAAGGCTAGTCCGTTATCAACTTGAAAAAGTGGCACCGAGTCGGTGCGCAGAGGCATTGGTGGTTCAGTGGTAGAATTCTCGCCTCCCACGCGGGAGACCCGGGTTCAATTCCCGGCCAATGCAGGGGTGTCCTTATTGACCACGTTTAAGAGCTATGCTGGAAACAGCAT	GTACCCAATAGAGTCCGAGG	GGGGTGTCCTTATTGACCAC	unclassified	non-essential	unclassified + non-essential	89	68	55	112	195	40	86	88	54	30	41	88	70	73	-0.0649024	0.354754	-0.390192	-0.198167
DG0000214	GIpairs	Wildtype	1033379492	ATACCCAATAGAGTCCGAGGCGG	KosukeYusa	BRAF	{0: 1, 1: 0, 2: 0, 3: 1, 4: 30}	7	140800358	140800380	+	Green	979582957	AACTGGTGCAAGGCTGACACAGG	KosukeYusa	ADAD1	{0: 1, 1: 0, 2: 0, 3: 13, 4: 158}	4	122381108	122381130	-	Control	GTTTTAGAGCTAGAAATAGCAAGTTAAAATAAGGCTAGTCCGTTATCAACTTGAAAAAGTGGCACCGAGTCGGTGC	GCAGAG	GCATTGGTGGTTCAGTGGTAGAATTCTCGCCTCCCACGCGGGAGACCCGGGTTCAATTCCCGGCCAATGCA	ATCTTGTGGAAAGGACGAAACACCGTACCCAATAGAGTCCGAGGGTTTTAGAGCTAGAAATAGCAAGTTAAAATAAGGCTAGTCCGTTATCAACTTGAAAAAGTGGCACCGAGTCGGTGCGCAGAGGCATTGGTGGTTCAGTGGTAGAATTCTCGCCTCCCACGCGGGAGACCCGGGTTCAATTCCCGGCCAATGCAGACTGGTGCAAGGCTGACACGTTTAAGAGCTATGCTGGAAACAGCAT	GTACCCAATAGAGTCCGAGG	GACTGGTGCAAGGCTGACAC	unclassified	non-essential	unclassified + non-essential	78	51	51	157	254	53	76	103	113	70	68	71	71	62	-0.595709	-0.0588012	-0.594885	-0.375191
DG0000215	GIpairs	Wildtype	1033379562	TTTGGATTACTTACTCAAGTTGG	KosukeYusa	BRAF	{0: 1, 1: 0, 2: 0, 3: 10, 4: 110}	7	140801398	140801420	+	Green	1167699490	GTGGGCGTAACTCACAGCCGTGG	KosukeYusa	KLK12	{0: 1, 1: 0, 2: 0, 3: 1, 4: 38}	19	51034072	51034094	-	Control	GTTTTAGAGCTAGAAATAGCAAGTTAAAATAAGGCTAGTCCGTTATCAACTTGAAAAAGTGGCACCGAGTCGGTGC	GCAGAG	GCATTGGTGGTTCAGTGGTAGAATTCTCGCCTCCCACGCGGGAGACCCGGGTTCAATTCCCGGCCAATGCA	ATCTTGTGGAAAGGACGAAACACCGTTGGATTACTTACTCAAGTGTTTTAGAGCTAGAAATAGCAAGTTAAAATAAGGCTAGTCCGTTATCAACTTGAAAAAGTGGCACCGAGTCGGTGCGCAGAGGCATTGGTGGTTCAGTGGTAGAATTCTCGCCTCCCACGCGGGAGACCCGGGTTCAATTCCCGGCCAATGCAGTGGGCGTAACTCACAGCCGGTTTAAGAGCTATGCTGGAAACAGCAT	GTTGGATTACTTACTCAAGT	GTGGGCGTAACTCACAGCCG	unclassified	non-essential	unclassified + non-essential	167	112	150	193	273	115	124	173	137	217	229	186	229	99	0.0387251	0.289431	0.338197	0.0799936
DG0000216	GIpairs	Wildtype	1033379562	TTTGGATTACTTACTCAAGTTGG	KosukeYusa	BRAF	{0: 1, 1: 0, 2: 0, 3: 10, 4: 110}	7	140801398	140801420	+	Green	1058273241	TTTCCCAAACCACAACGGCCAGG	KosukeYusa	CYLC2	{0: 1, 1: 0, 2: 0, 3: 6, 4: 74}	9	103003192	103003214	+	Control	GTTTTAGAGCTAGAAATAGCAAGTTAAAATAAGGCTAGTCCGTTATCAACTTGAAAAAGTGGCACCGAGTCGGTGC	GCAGAG	GCATTGGTGGTTCAGTGGTAGAATTCTCGCCTCCCACGCGGGAGACCCGGGTTCAATTCCCGGCCAATGCA	ATCTTGTGGAAAGGACGAAACACCGTTGGATTACTTACTCAAGTGTTTTAGAGCTAGAAATAGCAAGTTAAAATAAGGCTAGTCCGTTATCAACTTGAAAAAGTGGCACCGAGTCGGTGCGCAGAGGCATTGGTGGTTCAGTGGTAGAATTCTCGCCTCCCACGCGGGAGACCCGGGTTCAATTCCCGGCCAATGCAGTTCCCAAACCACAACGGCCGTTTAAGAGCTATGCTGGAAACAGCAT	GTTGGATTACTTACTCAAGT	GTTCCCAAACCACAACGGCC	unclassified	non-essential	unclassified + non-essential	104	106	81	132	202	91	87	116	129	187	98	149	164	62	0.293468	0.182846	0.43183	0.671048
DG0000217	GIpairs	Wildtype	1033379562	TTTGGATTACTTACTCAAGTTGG	KosukeYusa	BRAF	{0: 1, 1: 0, 2: 0, 3: 10, 4: 110}	7	140801398	140801420	+	Green	979584041	GCTAGTTCAGATAAAACAACAGG	KosukeYusa	ADAD1	{0: 1, 1: 0, 2: 0, 3: 9, 4: 93}	4	122393612	122393634	-	Control	GTTTTAGAGCTAGAAATAGCAAGTTAAAATAAGGCTAGTCCGTTATCAACTTGAAAAAGTGGCACCGAGTCGGTGC	GCAGAG	GCATTGGTGGTTCAGTGGTAGAATTCTCGCCTCCCACGCGGGAGACCCGGGTTCAATTCCCGGCCAATGCA	ATCTTGTGGAAAGGACGAAACACCGTTGGATTACTTACTCAAGTGTTTTAGAGCTAGAAATAGCAAGTTAAAATAAGGCTAGTCCGTTATCAACTTGAAAAAGTGGCACCGAGTCGGTGCGCAGAGGCATTGGTGGTTCAGTGGTAGAATTCTCGCCTCCCACGCGGGAGACCCGGGTTCAATTCCCGGCCAATGCAGCTAGTTCAGATAAAACAACGTTTAAGAGCTATGCTGGAAACAGCAT	GTTGGATTACTTACTCAAGT	GCTAGTTCAGATAAAACAAC	unclassified	non-essential	unclassified + non-essential	81	123	91	122	144	97	62	97	57	168	115	149	157	55	0.549301	0.0809435	0.625108	1.05554
DG0000218	GIpairs	Wildtype	1033379562	TTTGGATTACTTACTCAAGTTGG	KosukeYusa	BRAF	{0: 1, 1: 0, 2: 0, 3: 10, 4: 110}	7	140801398	140801420	+	Green	1058273326	AAAGAACGGTACATCCATAATGG	KosukeYusa	CYLC2	{0: 1, 1: 0, 2: 0, 3: 13, 4: 123}	9	103004734	103004756	-	Control	GTTTTAGAGCTAGAAATAGCAAGTTAAAATAAGGCTAGTCCGTTATCAACTTGAAAAAGTGGCACCGAGTCGGTGC	GCAGAG	GCATTGGTGGTTCAGTGGTAGAATTCTCGCCTCCCACGCGGGAGACCCGGGTTCAATTCCCGGCCAATGCA	ATCTTGTGGAAAGGACGAAACACCGTTGGATTACTTACTCAAGTGTTTTAGAGCTAGAAATAGCAAGTTAAAATAAGGCTAGTCCGTTATCAACTTGAAAAAGTGGCACCGAGTCGGTGCGCAGAGGCATTGGTGGTTCAGTGGTAGAATTCTCGCCTCCCACGCGGGAGACCCGGGTTCAATTCCCGGCCAATGCAGAAGAACGGTACATCCATAAGTTTAAGAGCTATGCTGGAAACAGCAT	GTTGGATTACTTACTCAAGT	GAAGAACGGTACATCCATAA	unclassified	non-essential	unclassified + non-essential	42	51	61	59	93	43	31	53	46	60	58	57	75	40	0.0387016	0.006049	0.429656	0.249556
DG0000219	GIpairs	Wildtype	1033379562	TTTGGATTACTTACTCAAGTTGG	KosukeYusa	BRAF	{0: 1, 1: 0, 2: 0, 3: 10, 4: 110}	7	140801398	140801420	+	Green	1167699476	GGGGTGTCCTTATTGACCACAGG	KosukeYusa	KLK12	{0: 1, 1: 0, 2: 0, 3: 5, 4: 72}	19	51034012	51034034	-	Control	GTTTTAGAGCTAGAAATAGCAAGTTAAAATAAGGCTAGTCCGTTATCAACTTGAAAAAGTGGCACCGAGTCGGTGC	GCAGAG	GCATTGGTGGTTCAGTGGTAGAATTCTCGCCTCCCACGCGGGAGACCCGGGTTCAATTCCCGGCCAATGCA	ATCTTGTGGAAAGGACGAAACACCGTTGGATTACTTACTCAAGTGTTTTAGAGCTAGAAATAGCAAGTTAAAATAAGGCTAGTCCGTTATCAACTTGAAAAAGTGGCACCGAGTCGGTGCGCAGAGGCATTGGTGGTTCAGTGGTAGAATTCTCGCCTCCCACGCGGGAGACCCGGGTTCAATTCCCGGCCAATGCAGGGGTGTCCTTATTGACCACGTTTAAGAGCTATGCTGGAAACAGCAT	GTTGGATTACTTACTCAAGT	GGGGTGTCCTTATTGACCAC	unclassified	non-essential	unclassified + non-essential	126	89	71	130	179	90	52	120	144	128	103	109	132	65	-0.202628	0.409399	0.0721948	0.352966
DG0000220	GIpairs	Wildtype	1033379562	TTTGGATTACTTACTCAAGTTGG	KosukeYusa	BRAF	{0: 1, 1: 0, 2: 0, 3: 10, 4: 110}	7	140801398	140801420	+	Green	979582957	AACTGGTGCAAGGCTGACACAGG	KosukeYusa	ADAD1	{0: 1, 1: 0, 2: 0, 3: 13, 4: 158}	4	122381108	122381130	-	Control	GTTTTAGAGCTAGAAATAGCAAGTTAAAATAAGGCTAGTCCGTTATCAACTTGAAAAAGTGGCACCGAGTCGGTGC	GCAGAG	GCATTGGTGGTTCAGTGGTAGAATTCTCGCCTCCCACGCGGGAGACCCGGGTTCAATTCCCGGCCAATGCA	ATCTTGTGGAAAGGACGAAACACCGTTGGATTACTTACTCAAGTGTTTTAGAGCTAGAAATAGCAAGTTAAAATAAGGCTAGTCCGTTATCAACTTGAAAAAGTGGCACCGAGTCGGTGCGCAGAGGCATTGGTGGTTCAGTGGTAGAATTCTCGCCTCCCACGCGGGAGACCCGGGTTCAATTCCCGGCCAATGCAGACTGGTGCAAGGCTGACACGTTTAAGAGCTATGCTGGAAACAGCAT	GTTGGATTACTTACTCAAGT	GACTGGTGCAAGGCTGACAC	unclassified	non-essential	unclassified + non-essential	124	122	72	145	256	94	77	90	136	97	107	136	130	58	0.525485	0.79781	0.46169	0.968005
DG0000221	GIpairs	Wildtype	1033379490	ACCATACCCAATAGAGTCCGAGG	KosukeYusa	BRAF	{0: 1, 1: 0, 2: 0, 3: 2, 4: 25}	7	140800355	140800377	+	Green	1167699490	GTGGGCGTAACTCACAGCCGTGG	KosukeYusa	KLK12	{0: 1, 1: 0, 2: 0, 3: 1, 4: 38}	19	51034072	51034094	-	Control	GTTTTAGAGCTAGAAATAGCAAGTTAAAATAAGGCTAGTCCGTTATCAACTTGAAAAAGTGGCACCGAGTCGGTGC	GCAGAG	GCATTGGTGGTTCAGTGGTAGAATTCTCGCCTCCCACGCGGGAGACCCGGGTTCAATTCCCGGCCAATGCA	ATCTTGTGGAAAGGACGAAACACCGCCATACCCAATAGAGTCCGGTTTTAGAGCTAGAAATAGCAAGTTAAAATAAGGCTAGTCCGTTATCAACTTGAAAAAGTGGCACCGAGTCGGTGCGCAGAGGCATTGGTGGTTCAGTGGTAGAATTCTCGCCTCCCACGCGGGAGACCCGGGTTCAATTCCCGGCCAATGCAGTGGGCGTAACTCACAGCCGGTTTAAGAGCTATGCTGGAAACAGCAT	GCCATACCCAATAGAGTCCG	GTGGGCGTAACTCACAGCCG	unclassified	non-essential	unclassified + non-essential	85	91	51	162	239	33	116	112	113	121	137	97	154	61	-0.270581	-0.0557366	0.391832	0.475575
DG0000222	GIpairs	Wildtype	1033379490	ACCATACCCAATAGAGTCCGAGG	KosukeYusa	BRAF	{0: 1, 1: 0, 2: 0, 3: 2, 4: 25}	7	140800355	140800377	+	Green	1058273241	TTTCCCAAACCACAACGGCCAGG	KosukeYusa	CYLC2	{0: 1, 1: 0, 2: 0, 3: 6, 4: 74}	9	103003192	103003214	+	Control	GTTTTAGAGCTAGAAATAGCAAGTTAAAATAAGGCTAGTCCGTTATCAACTTGAAAAAGTGGCACCGAGTCGGTGC	GCAGAG	GCATTGGTGGTTCAGTGGTAGAATTCTCGCCTCCCACGCGGGAGACCCGGGTTCAATTCCCGGCCAATGCA	ATCTTGTGGAAAGGACGAAACACCGCCATACCCAATAGAGTCCGGTTTTAGAGCTAGAAATAGCAAGTTAAAATAAGGCTAGTCCGTTATCAACTTGAAAAAGTGGCACCGAGTCGGTGCGCAGAGGCATTGGTGGTTCAGTGGTAGAATTCTCGCCTCCCACGCGGGAGACCCGGGTTCAATTCCCGGCCAATGCAGTTCCCAAACCACAACGGCCGTTTAAGAGCTATGCTGGAAACAGCAT	GCCATACCCAATAGAGTCCG	GTTCCCAAACCACAACGGCC	unclassified	non-essential	unclassified + non-essential	96	79	57	138	235	63	108	139	92	180	113	126	158	92	-0.205788	-0.190861	0.119312	-0.31504
DG0000223	GIpairs	Wildtype	1033379490	ACCATACCCAATAGAGTCCGAGG	KosukeYusa	BRAF	{0: 1, 1: 0, 2: 0, 3: 2, 4: 25}	7	140800355	140800377	+	Green	979584041	GCTAGTTCAGATAAAACAACAGG	KosukeYusa	ADAD1	{0: 1, 1: 0, 2: 0, 3: 9, 4: 93}	4	122393612	122393634	-	Control	GTTTTAGAGCTAGAAATAGCAAGTTAAAATAAGGCTAGTCCGTTATCAACTTGAAAAAGTGGCACCGAGTCGGTGC	GCAGAG	GCATTGGTGGTTCAGTGGTAGAATTCTCGCCTCCCACGCGGGAGACCCGGGTTCAATTCCCGGCCAATGCA	ATCTTGTGGAAAGGACGAAACACCGCCATACCCAATAGAGTCCGGTTTTAGAGCTAGAAATAGCAAGTTAAAATAAGGCTAGTCCGTTATCAACTTGAAAAAGTGGCACCGAGTCGGTGCGCAGAGGCATTGGTGGTTCAGTGGTAGAATTCTCGCCTCCCACGCGGGAGACCCGGGTTCAATTCCCGGCCAATGCAGCTAGTTCAGATAAAACAACGTTTAAGAGCTATGCTGGAAACAGCAT	GCCATACCCAATAGAGTCCG	GCTAGTTCAGATAAAACAAC	unclassified	non-essential	unclassified + non-essential	51	45	47	87	115	55	52	79	54	54	65	84	58	44	0.022672	-0.285887	-0.503486	-0.0642276
DG0000224	GIpairs	Wildtype	1033379490	ACCATACCCAATAGAGTCCGAGG	KosukeYusa	BRAF	{0: 1, 1: 0, 2: 0, 3: 2, 4: 25}	7	140800355	140800377	+	Green	1058273326	AAAGAACGGTACATCCATAATGG	KosukeYusa	CYLC2	{0: 1, 1: 0, 2: 0, 3: 13, 4: 123}	9	103004734	103004756	-	Control	GTTTTAGAGCTAGAAATAGCAAGTTAAAATAAGGCTAGTCCGTTATCAACTTGAAAAAGTGGCACCGAGTCGGTGC	GCAGAG	GCATTGGTGGTTCAGTGGTAGAATTCTCGCCTCCCACGCGGGAGACCCGGGTTCAATTCCCGGCCAATGCA	ATCTTGTGGAAAGGACGAAACACCGCCATACCCAATAGAGTCCGGTTTTAGAGCTAGAAATAGCAAGTTAAAATAAGGCTAGTCCGTTATCAACTTGAAAAAGTGGCACCGAGTCGGTGCGCAGAGGCATTGGTGGTTCAGTGGTAGAATTCTCGCCTCCCACGCGGGAGACCCGGGTTCAATTCCCGGCCAATGCAGAAGAACGGTACATCCATAAGTTTAAGAGCTATGCTGGAAACAGCAT	GCCATACCCAATAGAGTCCG	GAAGAACGGTACATCCATAA	unclassified	non-essential	unclassified + non-essential	36	29	32	72	99	33	36	33	32	41	36	60	85	28	0.780087	0.456353	1.27665	-0.0459196
DG0000225	GIpairs	Wildtype	1033379490	ACCATACCCAATAGAGTCCGAGG	KosukeYusa	BRAF	{0: 1, 1: 0, 2: 0, 3: 2, 4: 25}	7	140800355	140800377	+	Green	1167699476	GGGGTGTCCTTATTGACCACAGG	KosukeYusa	KLK12	{0: 1, 1: 0, 2: 0, 3: 5, 4: 72}	19	51034012	51034034	-	Control	GTTTTAGAGCTAGAAATAGCAAGTTAAAATAAGGCTAGTCCGTTATCAACTTGAAAAAGTGGCACCGAGTCGGTGC	GCAGAG	GCATTGGTGGTTCAGTGGTAGAATTCTCGCCTCCCACGCGGGAGACCCGGGTTCAATTCCCGGCCAATGCA	ATCTTGTGGAAAGGACGAAACACCGCCATACCCAATAGAGTCCGGTTTTAGAGCTAGAAATAGCAAGTTAAAATAAGGCTAGTCCGTTATCAACTTGAAAAAGTGGCACCGAGTCGGTGCGCAGAGGCATTGGTGGTTCAGTGGTAGAATTCTCGCCTCCCACGCGGGAGACCCGGGTTCAATTCCCGGCCAATGCAGGGGTGTCCTTATTGACCACGTTTAAGAGCTATGCTGGAAACAGCAT	GCCATACCCAATAGAGTCCG	GGGGTGTCCTTATTGACCAC	unclassified	non-essential	unclassified + non-essential	121	60	46	200	316	84	127	195	66	99	135	120	150	116	-0.761272	-0.344859	-0.440827	-1.04078
DG0000226	GIpairs	Wildtype	1033379490	ACCATACCCAATAGAGTCCGAGG	KosukeYusa	BRAF	{0: 1, 1: 0, 2: 0, 3: 2, 4: 25}	7	140800355	140800377	+	Green	979582957	AACTGGTGCAAGGCTGACACAGG	KosukeYusa	ADAD1	{0: 1, 1: 0, 2: 0, 3: 13, 4: 158}	4	122381108	122381130	-	Control	GTTTTAGAGCTAGAAATAGCAAGTTAAAATAAGGCTAGTCCGTTATCAACTTGAAAAAGTGGCACCGAGTCGGTGC	GCAGAG	GCATTGGTGGTTCAGTGGTAGAATTCTCGCCTCCCACGCGGGAGACCCGGGTTCAATTCCCGGCCAATGCA	ATCTTGTGGAAAGGACGAAACACCGCCATACCCAATAGAGTCCGGTTTTAGAGCTAGAAATAGCAAGTTAAAATAAGGCTAGTCCGTTATCAACTTGAAAAAGTGGCACCGAGTCGGTGCGCAGAGGCATTGGTGGTTCAGTGGTAGAATTCTCGCCTCCCACGCGGGAGACCCGGGTTCAATTCCCGGCCAATGCAGACTGGTGCAAGGCTGACACGTTTAAGAGCTATGCTGGAAACAGCAT	GCCATACCCAATAGAGTCCG	GACTGGTGCAAGGCTGACAC	unclassified	non-essential	unclassified + non-essential	82	45	45	169	284	80	112	104	42	80	109	103	78	57	-0.0788188	-0.00112026	-0.474789	-0.43329
DG0000227	GIpairs	Wildtype	1033390638	GTCCGCAGCCGAAGAGGCCGCGG	Avana	BRAF	{0: 1, 1: 0, 2: 1, 3: 5, 4: 58}	7	140924584	140924606	+	Green	1167699490	GTGGGCGTAACTCACAGCCGTGG	KosukeYusa	KLK12	{0: 1, 1: 0, 2: 0, 3: 1, 4: 38}	19	51034072	51034094	-	Control	GTTTTAGAGCTAGAAATAGCAAGTTAAAATAAGGCTAGTCCGTTATCAACTTGAAAAAGTGGCACCGAGTCGGTGC	GCAGAG	GCATTGGTGGTTCAGTGGTAGAATTCTCGCCTCCCACGCGGGAGACCCGGGTTCAATTCCCGGCCAATGCA	ATCTTGTGGAAAGGACGAAACACCGTCCGCAGCCGAAGAGGCCGGTTTTAGAGCTAGAAATAGCAAGTTAAAATAAGGCTAGTCCGTTATCAACTTGAAAAAGTGGCACCGAGTCGGTGCGCAGAGGCATTGGTGGTTCAGTGGTAGAATTCTCGCCTCCCACGCGGGAGACCCGGGTTCAATTCCCGGCCAATGCAGTGGGCGTAACTCACAGCCGGTTTAAGAGCTATGCTGGAAACAGCAT	GTCCGCAGCCGAAGAGGCCG	GTGGGCGTAACTCACAGCCG	unclassified	non-essential	unclassified + non-essential	45	25	42	154	253	59	104	135	71	92	42	72	80	114	-0.963066	-1.22983	-0.812155	-2.25781
DG0000228	GIpairs	Wildtype	1033390638	GTCCGCAGCCGAAGAGGCCGCGG	Avana	BRAF	{0: 1, 1: 0, 2: 1, 3: 5, 4: 58}	7	140924584	140924606	+	Green	1058273241	TTTCCCAAACCACAACGGCCAGG	KosukeYusa	CYLC2	{0: 1, 1: 0, 2: 0, 3: 6, 4: 74}	9	103003192	103003214	+	Control	GTTTTAGAGCTAGAAATAGCAAGTTAAAATAAGGCTAGTCCGTTATCAACTTGAAAAAGTGGCACCGAGTCGGTGC	GCAGAG	GCATTGGTGGTTCAGTGGTAGAATTCTCGCCTCCCACGCGGGAGACCCGGGTTCAATTCCCGGCCAATGCA	ATCTTGTGGAAAGGACGAAACACCGTCCGCAGCCGAAGAGGCCGGTTTTAGAGCTAGAAATAGCAAGTTAAAATAAGGCTAGTCCGTTATCAACTTGAAAAAGTGGCACCGAGTCGGTGCGCAGAGGCATTGGTGGTTCAGTGGTAGAATTCTCGCCTCCCACGCGGGAGACCCGGGTTCAATTCCCGGCCAATGCAGTTCCCAAACCACAACGGCCGTTTAAGAGCTATGCTGGAAACAGCAT	GTCCGCAGCCGAAGAGGCCG	GTTCCCAAACCACAACGGCC	unclassified	non-essential	unclassified + non-essential	52	70	70	191	301	84	161	151	56	78	68	110	82	120	-0.518812	-1.1849	-0.937499	-0.869221
DG0000229	GIpairs	Wildtype	1033390638	GTCCGCAGCCGAAGAGGCCGCGG	Avana	BRAF	{0: 1, 1: 0, 2: 1, 3: 5, 4: 58}	7	140924584	140924606	+	Green	979584041	GCTAGTTCAGATAAAACAACAGG	KosukeYusa	ADAD1	{0: 1, 1: 0, 2: 0, 3: 9, 4: 93}	4	122393612	122393634	-	Control	GTTTTAGAGCTAGAAATAGCAAGTTAAAATAAGGCTAGTCCGTTATCAACTTGAAAAAGTGGCACCGAGTCGGTGC	GCAGAG	GCATTGGTGGTTCAGTGGTAGAATTCTCGCCTCCCACGCGGGAGACCCGGGTTCAATTCCCGGCCAATGCA	ATCTTGTGGAAAGGACGAAACACCGTCCGCAGCCGAAGAGGCCGGTTTTAGAGCTAGAAATAGCAAGTTAAAATAAGGCTAGTCCGTTATCAACTTGAAAAAGTGGCACCGAGTCGGTGCGCAGAGGCATTGGTGGTTCAGTGGTAGAATTCTCGCCTCCCACGCGGGAGACCCGGGTTCAATTCCCGGCCAATGCAGCTAGTTCAGATAAAACAACGTTTAAGAGCTATGCTGGAAACAGCAT	GTCCGCAGCCGAAGAGGCCG	GCTAGTTCAGATAAAACAAC	unclassified	non-essential	unclassified + non-essential	30	24	27	133	129	54	50	98	28	57	61	68	39	74	-0.586002	-1.34491	-1.37225	-1.69582
DG0000230	GIpairs	Wildtype	1033390638	GTCCGCAGCCGAAGAGGCCGCGG	Avana	BRAF	{0: 1, 1: 0, 2: 1, 3: 5, 4: 58}	7	140924584	140924606	+	Green	1058273326	AAAGAACGGTACATCCATAATGG	KosukeYusa	CYLC2	{0: 1, 1: 0, 2: 0, 3: 13, 4: 123}	9	103004734	103004756	-	Control	GTTTTAGAGCTAGAAATAGCAAGTTAAAATAAGGCTAGTCCGTTATCAACTTGAAAAAGTGGCACCGAGTCGGTGC	GCAGAG	GCATTGGTGGTTCAGTGGTAGAATTCTCGCCTCCCACGCGGGAGACCCGGGTTCAATTCCCGGCCAATGCA	ATCTTGTGGAAAGGACGAAACACCGTCCGCAGCCGAAGAGGCCGGTTTTAGAGCTAGAAATAGCAAGTTAAAATAAGGCTAGTCCGTTATCAACTTGAAAAAGTGGCACCGAGTCGGTGCGCAGAGGCATTGGTGGTTCAGTGGTAGAATTCTCGCCTCCCACGCGGGAGACCCGGGTTCAATTCCCGGCCAATGCAGAAGAACGGTACATCCATAAGTTTAAGAGCTATGCTGGAAACAGCAT	GTCCGCAGCCGAAGAGGCCG	GAAGAACGGTACATCCATAA	unclassified	non-essential	unclassified + non-essential	8		9	15	19	1	7	11	15	2	5	5	3	9	-1.06414	-0.108186	-1.65223
DG0000231	GIpairs	Wildtype	1033390638	GTCCGCAGCCGAAGAGGCCGCGG	Avana	BRAF	{0: 1, 1: 0, 2: 1, 3: 5, 4: 58}	7	140924584	140924606	+	Green	1167699476	GGGGTGTCCTTATTGACCACAGG	KosukeYusa	KLK12	{0: 1, 1: 0, 2: 0, 3: 5, 4: 72}	19	51034012	51034034	-	Control	GTTTTAGAGCTAGAAATAGCAAGTTAAAATAAGGCTAGTCCGTTATCAACTTGAAAAAGTGGCACCGAGTCGGTGC	GCAGAG	GCATTGGTGGTTCAGTGGTAGAATTCTCGCCTCCCACGCGGGAGACCCGGGTTCAATTCCCGGCCAATGCA	ATCTTGTGGAAAGGACGAAACACCGTCCGCAGCCGAAGAGGCCGGTTTTAGAGCTAGAAATAGCAAGTTAAAATAAGGCTAGTCCGTTATCAACTTGAAAAAGTGGCACCGAGTCGGTGCGCAGAGGCATTGGTGGTTCAGTGGTAGAATTCTCGCCTCCCACGCGGGAGACCCGGGTTCAATTCCCGGCCAATGCAGGGGTGTCCTTATTGACCACGTTTAAGAGCTATGCTGGAAACAGCAT	GTCCGCAGCCGAAGAGGCCG	GGGGTGTCCTTATTGACCAC	unclassified	non-essential	unclassified + non-essential	53	45	53	136	199	31	76	129	21	21	39	67	55	79	-1.00034	-0.932115	-1.27977	-0.900026
DG0000232	GIpairs	Wildtype	1033390638	GTCCGCAGCCGAAGAGGCCGCGG	Avana	BRAF	{0: 1, 1: 0, 2: 1, 3: 5, 4: 58}	7	140924584	140924606	+	Green	979582957	AACTGGTGCAAGGCTGACACAGG	KosukeYusa	ADAD1	{0: 1, 1: 0, 2: 0, 3: 13, 4: 158}	4	122381108	122381130	-	Control	GTTTTAGAGCTAGAAATAGCAAGTTAAAATAAGGCTAGTCCGTTATCAACTTGAAAAAGTGGCACCGAGTCGGTGC	GCAGAG	GCATTGGTGGTTCAGTGGTAGAATTCTCGCCTCCCACGCGGGAGACCCGGGTTCAATTCCCGGCCAATGCA	ATCTTGTGGAAAGGACGAAACACCGTCCGCAGCCGAAGAGGCCGGTTTTAGAGCTAGAAATAGCAAGTTAAAATAAGGCTAGTCCGTTATCAACTTGAAAAAGTGGCACCGAGTCGGTGCGCAGAGGCATTGGTGGTTCAGTGGTAGAATTCTCGCCTCCCACGCGGGAGACCCGGGTTCAATTCCCGGCCAATGCAGACTGGTGCAAGGCTGACACGTTTAAGAGCTATGCTGGAAACAGCAT	GTCCGCAGCCGAAGAGGCCG	GACTGGTGCAAGGCTGACAC	unclassified	non-essential	unclassified + non-essential	43	66	61	231	366	38	110	141	93	46	45	82	80	83	-0.840095	-1.35666	-0.874472	-0.42464
DG0000233	GIpairs	Wildtype	1167699490	GTGGGCGTAACTCACAGCCGTGG	KosukeYusa	KLK12	{0: 1, 1: 0, 2: 0, 3: 1, 4: 38}	19	51034072	51034094	-	Control	1129326067	GTGATGCTGGGCGATTACCGAGG	KosukeYusa	CSK	{0: 1, 1: 0, 2: 0, 3: 1, 4: 35}	15	74800825	74800847	+	Green	GTTTTAGAGCTAGAAATAGCAAGTTAAAATAAGGCTAGTCCGTTATCAACTTGAAAAAGTGGCACCGAGTCGGTGC	GCAGAG	GCATTGGTGGTTCAGTGGTAGAATTCTCGCCTCCCACGCGGGAGACCCGGGTTCAATTCCCGGCCAATGCA	ATCTTGTGGAAAGGACGAAACACCGTGGGCGTAACTCACAGCCGGTTTTAGAGCTAGAAATAGCAAGTTAAAATAAGGCTAGTCCGTTATCAACTTGAAAAAGTGGCACCGAGTCGGTGCGCAGAGGCATTGGTGGTTCAGTGGTAGAATTCTCGCCTCCCACGCGGGAGACCCGGGTTCAATTCCCGGCCAATGCAGTGATGCTGGGCGATTACCGGTTTAAGAGCTATGCTGGAAACAGCAT	GTGGGCGTAACTCACAGCCG	GTGATGCTGGGCGATTACCG	non-essential	unclassified	non-essential + unclassified	139	59	80	158	260	85	76	146	125	219	153	175	241	74	0.194631	0.269317	0.654964	-0.420419
DG0000234	GIpairs	Wildtype	1167699490	GTGGGCGTAACTCACAGCCGTGG	KosukeYusa	KLK12	{0: 1, 1: 0, 2: 0, 3: 1, 4: 38}	19	51034072	51034094	-	Control	1129325727	CTTCTGTACCCGCCGGAGACAGG	KosukeYusa	CSK	{0: 1, 1: 0, 2: 1, 3: 0, 4: 55}	15	74799312	74799334	+	Green	GTTTTAGAGCTAGAAATAGCAAGTTAAAATAAGGCTAGTCCGTTATCAACTTGAAAAAGTGGCACCGAGTCGGTGC	GCAGAG	GCATTGGTGGTTCAGTGGTAGAATTCTCGCCTCCCACGCGGGAGACCCGGGTTCAATTCCCGGCCAATGCA	ATCTTGTGGAAAGGACGAAACACCGTGGGCGTAACTCACAGCCGGTTTTAGAGCTAGAAATAGCAAGTTAAAATAAGGCTAGTCCGTTATCAACTTGAAAAAGTGGCACCGAGTCGGTGCGCAGAGGCATTGGTGGTTCAGTGGTAGAATTCTCGCCTCCCACGCGGGAGACCCGGGTTCAATTCCCGGCCAATGCAGTTCTGTACCCGCCGGAGACGTTTAAGAGCTATGCTGGAAACAGCAT	GTGGGCGTAACTCACAGCCG	GTTCTGTACCCGCCGGAGAC	non-essential	unclassified	non-essential + unclassified	142	167	110	184	260	66	76	95	92	194	205	165	151	82	0.72532	0.91506	0.599014	0.923675
DG0000235	GIpairs	Wildtype	1167699490	GTGGGCGTAACTCACAGCCGTGG	KosukeYusa	KLK12	{0: 1, 1: 0, 2: 0, 3: 1, 4: 38}	19	51034072	51034094	-	Control	1129326032	GCTGCTGCAGACCATCGGGAAGG	KosukeYusa	CSK	{0: 1, 1: 0, 2: 4, 3: 12, 4: 143}	15	74800712	74800734	+	Green	GTTTTAGAGCTAGAAATAGCAAGTTAAAATAAGGCTAGTCCGTTATCAACTTGAAAAAGTGGCACCGAGTCGGTGC	GCAGAG	GCATTGGTGGTTCAGTGGTAGAATTCTCGCCTCCCACGCGGGAGACCCGGGTTCAATTCCCGGCCAATGCA	ATCTTGTGGAAAGGACGAAACACCGTGGGCGTAACTCACAGCCGGTTTTAGAGCTAGAAATAGCAAGTTAAAATAAGGCTAGTCCGTTATCAACTTGAAAAAGTGGCACCGAGTCGGTGCGCAGAGGCATTGGTGGTTCAGTGGTAGAATTCTCGCCTCCCACGCGGGAGACCCGGGTTCAATTCCCGGCCAATGCAGCTGCTGCAGACCATCGGGAGTTTAAGAGCTATGCTGGAAACAGCAT	GTGGGCGTAACTCACAGCCG	GCTGCTGCAGACCATCGGGA	non-essential	unclassified	non-essential + unclassified	57	43	76	130	224	46	46	73	60	64	91	92	81	66	0.265068	-0.014986	0.0842226	-0.707414
DG0000236	GIpairs	Wildtype	1167699490	GTGGGCGTAACTCACAGCCGTGG	KosukeYusa	KLK12	{0: 1, 1: 0, 2: 0, 3: 1, 4: 38}	19	51034072	51034094	-	Control	1129326068	TGATGCTGGGCGATTACCGAGGG	KosukeYusa	CSK	{0: 1, 1: 0, 2: 0, 3: 3, 4: 23}	15	74800826	74800848	+	Green	GTTTTAGAGCTAGAAATAGCAAGTTAAAATAAGGCTAGTCCGTTATCAACTTGAAAAAGTGGCACCGAGTCGGTGC	GCAGAG	GCATTGGTGGTTCAGTGGTAGAATTCTCGCCTCCCACGCGGGAGACCCGGGTTCAATTCCCGGCCAATGCA	ATCTTGTGGAAAGGACGAAACACCGTGGGCGTAACTCACAGCCGGTTTTAGAGCTAGAAATAGCAAGTTAAAATAAGGCTAGTCCGTTATCAACTTGAAAAAGTGGCACCGAGTCGGTGCGCAGAGGCATTGGTGGTTCAGTGGTAGAATTCTCGCCTCCCACGCGGGAGACCCGGGTTCAATTCCCGGCCAATGCAGGATGCTGGGCGATTACCGAGTTTAAGAGCTATGCTGGAAACAGCAT	GTGGGCGTAACTCACAGCCG	GGATGCTGGGCGATTACCGA	non-essential	unclassified	non-essential + unclassified	143	122	97	108	218	116	124	96	104	102	84	135	145	64	0.422722	0.910171	0.525937	0.82736
DG0000237	GIpairs	Wildtype	1058273241	TTTCCCAAACCACAACGGCCAGG	KosukeYusa	CYLC2	{0: 1, 1: 0, 2: 0, 3: 6, 4: 74}	9	103003192	103003214	+	Control	1129326067	GTGATGCTGGGCGATTACCGAGG	KosukeYusa	CSK	{0: 1, 1: 0, 2: 0, 3: 1, 4: 35}	15	74800825	74800847	+	Green	GTTTTAGAGCTAGAAATAGCAAGTTAAAATAAGGCTAGTCCGTTATCAACTTGAAAAAGTGGCACCGAGTCGGTGC	GCAGAG	GCATTGGTGGTTCAGTGGTAGAATTCTCGCCTCCCACGCGGGAGACCCGGGTTCAATTCCCGGCCAATGCA	ATCTTGTGGAAAGGACGAAACACCGTTCCCAAACCACAACGGCCGTTTTAGAGCTAGAAATAGCAAGTTAAAATAAGGCTAGTCCGTTATCAACTTGAAAAAGTGGCACCGAGTCGGTGCGCAGAGGCATTGGTGGTTCAGTGGTAGAATTCTCGCCTCCCACGCGGGAGACCCGGGTTCAATTCCCGGCCAATGCAGTGATGCTGGGCGATTACCGGTTTAAGAGCTATGCTGGAAACAGCAT	GTTCCCAAACCACAACGGCC	GTGATGCTGGGCGATTACCG	non-essential	unclassified	non-essential + unclassified	219	243	193	245	378	168	137	206	160	260	233	246	270	140	0.189615	0.428379	0.324245	0.695649
DG0000238	GIpairs	Wildtype	1058273241	TTTCCCAAACCACAACGGCCAGG	KosukeYusa	CYLC2	{0: 1, 1: 0, 2: 0, 3: 6, 4: 74}	9	103003192	103003214	+	Control	1129325727	CTTCTGTACCCGCCGGAGACAGG	KosukeYusa	CSK	{0: 1, 1: 0, 2: 1, 3: 0, 4: 55}	15	74799312	74799334	+	Green	GTTTTAGAGCTAGAAATAGCAAGTTAAAATAAGGCTAGTCCGTTATCAACTTGAAAAAGTGGCACCGAGTCGGTGC	GCAGAG	GCATTGGTGGTTCAGTGGTAGAATTCTCGCCTCCCACGCGGGAGACCCGGGTTCAATTCCCGGCCAATGCA	ATCTTGTGGAAAGGACGAAACACCGTTCCCAAACCACAACGGCCGTTTTAGAGCTAGAAATAGCAAGTTAAAATAAGGCTAGTCCGTTATCAACTTGAAAAAGTGGCACCGAGTCGGTGCGCAGAGGCATTGGTGGTTCAGTGGTAGAATTCTCGCCTCCCACGCGGGAGACCCGGGTTCAATTCCCGGCCAATGCAGTTCTGTACCCGCCGGAGACGTTTAAGAGCTATGCTGGAAACAGCAT	GTTCCCAAACCACAACGGCC	GTTCTGTACCCGCCGGAGAC	non-essential	unclassified	non-essential + unclassified	128	130	89	231	260	110	135	110	152	163	151	157	171	74	0.444444	0.556516	0.567782	0.710873
DG0000239	GIpairs	Wildtype	1058273241	TTTCCCAAACCACAACGGCCAGG	KosukeYusa	CYLC2	{0: 1, 1: 0, 2: 0, 3: 6, 4: 74}	9	103003192	103003214	+	Control	1129326032	GCTGCTGCAGACCATCGGGAAGG	KosukeYusa	CSK	{0: 1, 1: 0, 2: 4, 3: 12, 4: 143}	15	74800712	74800734	+	Green	GTTTTAGAGCTAGAAATAGCAAGTTAAAATAAGGCTAGTCCGTTATCAACTTGAAAAAGTGGCACCGAGTCGGTGC	GCAGAG	GCATTGGTGGTTCAGTGGTAGAATTCTCGCCTCCCACGCGGGAGACCCGGGTTCAATTCCCGGCCAATGCA	ATCTTGTGGAAAGGACGAAACACCGTTCCCAAACCACAACGGCCGTTTTAGAGCTAGAAATAGCAAGTTAAAATAAGGCTAGTCCGTTATCAACTTGAAAAAGTGGCACCGAGTCGGTGCGCAGAGGCATTGGTGGTTCAGTGGTAGAATTCTCGCCTCCCACGCGGGAGACCCGGGTTCAATTCCCGGCCAATGCAGCTGCTGCAGACCATCGGGAGTTTAAGAGCTATGCTGGAAACAGCAT	GTTCCCAAACCACAACGGCC	GCTGCTGCAGACCATCGGGA	non-essential	unclassified	non-essential + unclassified	65	22	60	180	262	56	107	66	110	104	100	101	107	51	0.541893	0.315758	0.625207	-1.28612
DG0000240	GIpairs	Wildtype	1058273241	TTTCCCAAACCACAACGGCCAGG	KosukeYusa	CYLC2	{0: 1, 1: 0, 2: 0, 3: 6, 4: 74}	9	103003192	103003214	+	Control	1129326068	TGATGCTGGGCGATTACCGAGGG	KosukeYusa	CSK	{0: 1, 1: 0, 2: 0, 3: 3, 4: 23}	15	74800826	74800848	+	Green	GTTTTAGAGCTAGAAATAGCAAGTTAAAATAAGGCTAGTCCGTTATCAACTTGAAAAAGTGGCACCGAGTCGGTGC	GCAGAG	GCATTGGTGGTTCAGTGGTAGAATTCTCGCCTCCCACGCGGGAGACCCGGGTTCAATTCCCGGCCAATGCA	ATCTTGTGGAAAGGACGAAACACCGTTCCCAAACCACAACGGCCGTTTTAGAGCTAGAAATAGCAAGTTAAAATAAGGCTAGTCCGTTATCAACTTGAAAAAGTGGCACCGAGTCGGTGCGCAGAGGCATTGGTGGTTCAGTGGTAGAATTCTCGCCTCCCACGCGGGAGACCCGGGTTCAATTCCCGGCCAATGCAGGATGCTGGGCGATTACCGAGTTTAAGAGCTATGCTGGAAACAGCAT	GTTCCCAAACCACAACGGCC	GGATGCTGGGCGATTACCGA	non-essential	unclassified	non-essential + unclassified	191	110	159	142	288	97	138	126	126	202	192	184	219	102	0.477696	0.936852	0.728544	0.0113313
DG0000241	GIpairs	Wildtype	979584041	GCTAGTTCAGATAAAACAACAGG	KosukeYusa	ADAD1	{0: 1, 1: 0, 2: 0, 3: 9, 4: 93}	4	122393612	122393634	-	Control	1129326067	GTGATGCTGGGCGATTACCGAGG	KosukeYusa	CSK	{0: 1, 1: 0, 2: 0, 3: 1, 4: 35}	15	74800825	74800847	+	Green	GTTTTAGAGCTAGAAATAGCAAGTTAAAATAAGGCTAGTCCGTTATCAACTTGAAAAAGTGGCACCGAGTCGGTGC	GCAGAG	GCATTGGTGGTTCAGTGGTAGAATTCTCGCCTCCCACGCGGGAGACCCGGGTTCAATTCCCGGCCAATGCA	ATCTTGTGGAAAGGACGAAACACCGCTAGTTCAGATAAAACAACGTTTTAGAGCTAGAAATAGCAAGTTAAAATAAGGCTAGTCCGTTATCAACTTGAAAAAGTGGCACCGAGTCGGTGCGCAGAGGCATTGGTGGTTCAGTGGTAGAATTCTCGCCTCCCACGCGGGAGACCCGGGTTCAATTCCCGGCCAATGCAGTGATGCTGGGCGATTACCGGTTTAAGAGCTATGCTGGAAACAGCAT	GCTAGTTCAGATAAAACAAC	GTGATGCTGGGCGATTACCG	non-essential	unclassified	non-essential + unclassified	104	114	137	100	188	137	63	88	113	121	151	114	145	58	0.304968	0.577765	0.650215	0.870683
DG0000242	GIpairs	Wildtype	979584041	GCTAGTTCAGATAAAACAACAGG	KosukeYusa	ADAD1	{0: 1, 1: 0, 2: 0, 3: 9, 4: 93}	4	122393612	122393634	-	Control	1129325727	CTTCTGTACCCGCCGGAGACAGG	KosukeYusa	CSK	{0: 1, 1: 0, 2: 1, 3: 0, 4: 55}	15	74799312	74799334	+	Green	GTTTTAGAGCTAGAAATAGCAAGTTAAAATAAGGCTAGTCCGTTATCAACTTGAAAAAGTGGCACCGAGTCGGTGC	GCAGAG	GCATTGGTGGTTCAGTGGTAGAATTCTCGCCTCCCACGCGGGAGACCCGGGTTCAATTCCCGGCCAATGCA	ATCTTGTGGAAAGGACGAAACACCGCTAGTTCAGATAAAACAACGTTTTAGAGCTAGAAATAGCAAGTTAAAATAAGGCTAGTCCGTTATCAACTTGAAAAAGTGGCACCGAGTCGGTGCGCAGAGGCATTGGTGGTTCAGTGGTAGAATTCTCGCCTCCCACGCGGGAGACCCGGGTTCAATTCCCGGCCAATGCAGTTCTGTACCCGCCGGAGACGTTTAAGAGCTATGCTGGAAACAGCAT	GCTAGTTCAGATAAAACAAC	GTTCTGTACCCGCCGGAGAC	non-essential	unclassified	non-essential + unclassified	54	56	58	100	144	73	49	51	64	69	115	111	89	32	1.04297	0.417651	0.728199	0.69955
DG0000243	GIpairs	Wildtype	979584041	GCTAGTTCAGATAAAACAACAGG	KosukeYusa	ADAD1	{0: 1, 1: 0, 2: 0, 3: 9, 4: 93}	4	122393612	122393634	-	Control	1129326032	GCTGCTGCAGACCATCGGGAAGG	KosukeYusa	CSK	{0: 1, 1: 0, 2: 4, 3: 12, 4: 143}	15	74800712	74800734	+	Green	GTTTTAGAGCTAGAAATAGCAAGTTAAAATAAGGCTAGTCCGTTATCAACTTGAAAAAGTGGCACCGAGTCGGTGC	GCAGAG	GCATTGGTGGTTCAGTGGTAGAATTCTCGCCTCCCACGCGGGAGACCCGGGTTCAATTCCCGGCCAATGCA	ATCTTGTGGAAAGGACGAAACACCGCTAGTTCAGATAAAACAACGTTTTAGAGCTAGAAATAGCAAGTTAAAATAAGGCTAGTCCGTTATCAACTTGAAAAAGTGGCACCGAGTCGGTGCGCAGAGGCATTGGTGGTTCAGTGGTAGAATTCTCGCCTCCCACGCGGGAGACCCGGGTTCAATTCCCGGCCAATGCAGCTGCTGCAGACCATCGGGAGTTTAAGAGCTATGCTGGAAACAGCAT	GCTAGTTCAGATAAAACAAC	GCTGCTGCAGACCATCGGGA	non-essential	unclassified	non-essential + unclassified	76	87	49	118	203	83	40	41	73	57	104	96	71	34	1.14408	1.21372	0.714756	1.24344
DG0000244	GIpairs	Wildtype	979584041	GCTAGTTCAGATAAAACAACAGG	KosukeYusa	ADAD1	{0: 1, 1: 0, 2: 0, 3: 9, 4: 93}	4	122393612	122393634	-	Control	1129326068	TGATGCTGGGCGATTACCGAGGG	KosukeYusa	CSK	{0: 1, 1: 0, 2: 0, 3: 3, 4: 23}	15	74800826	74800848	+	Green	GTTTTAGAGCTAGAAATAGCAAGTTAAAATAAGGCTAGTCCGTTATCAACTTGAAAAAGTGGCACCGAGTCGGTGC	GCAGAG	GCATTGGTGGTTCAGTGGTAGAATTCTCGCCTCCCACGCGGGAGACCCGGGTTCAATTCCCGGCCAATGCA	ATCTTGTGGAAAGGACGAAACACCGCTAGTTCAGATAAAACAACGTTTTAGAGCTAGAAATAGCAAGTTAAAATAAGGCTAGTCCGTTATCAACTTGAAAAAGTGGCACCGAGTCGGTGCGCAGAGGCATTGGTGGTTCAGTGGTAGAATTCTCGCCTCCCACGCGGGAGACCCGGGTTCAATTCCCGGCCAATGCAGGATGCTGGGCGATTACCGAGTTTAAGAGCTATGCTGGAAACAGCAT	GCTAGTTCAGATAAAACAAC	GGATGCTGGGCGATTACCGA	non-essential	unclassified	non-essential + unclassified	142	126	85	131	237	107	70	102	170	112	175	185	212	42	0.787855	0.813446	0.984268	1.4744
DG0000245	GIpairs	Wildtype	1058273326	AAAGAACGGTACATCCATAATGG	KosukeYusa	CYLC2	{0: 1, 1: 0, 2: 0, 3: 13, 4: 123}	9	103004734	103004756	-	Control	1129326067	GTGATGCTGGGCGATTACCGAGG	KosukeYusa	CSK	{0: 1, 1: 0, 2: 0, 3: 1, 4: 35}	15	74800825	74800847	+	Green	GTTTTAGAGCTAGAAATAGCAAGTTAAAATAAGGCTAGTCCGTTATCAACTTGAAAAAGTGGCACCGAGTCGGTGC	GCAGAG	GCATTGGTGGTTCAGTGGTAGAATTCTCGCCTCCCACGCGGGAGACCCGGGTTCAATTCCCGGCCAATGCA	ATCTTGTGGAAAGGACGAAACACCGAAGAACGGTACATCCATAAGTTTTAGAGCTAGAAATAGCAAGTTAAAATAAGGCTAGTCCGTTATCAACTTGAAAAAGTGGCACCGAGTCGGTGCGCAGAGGCATTGGTGGTTCAGTGGTAGAATTCTCGCCTCCCACGCGGGAGACCCGGGTTCAATTCCCGGCCAATGCAGTGATGCTGGGCGATTACCGGTTTAAGAGCTATGCTGGAAACAGCAT	GAAGAACGGTACATCCATAA	GTGATGCTGGGCGATTACCG	non-essential	unclassified	non-essential + unclassified	162	101	132	134	186	170	64	81	131	127	170	201	176	61	1.23614	1.33185	1.04633	0.624999
DG0000246	GIpairs	Wildtype	1058273326	AAAGAACGGTACATCCATAATGG	KosukeYusa	CYLC2	{0: 1, 1: 0, 2: 0, 3: 13, 4: 123}	9	103004734	103004756	-	Control	1129325727	CTTCTGTACCCGCCGGAGACAGG	KosukeYusa	CSK	{0: 1, 1: 0, 2: 1, 3: 0, 4: 55}	15	74799312	74799334	+	Green	GTTTTAGAGCTAGAAATAGCAAGTTAAAATAAGGCTAGTCCGTTATCAACTTGAAAAAGTGGCACCGAGTCGGTGC	GCAGAG	GCATTGGTGGTTCAGTGGTAGAATTCTCGCCTCCCACGCGGGAGACCCGGGTTCAATTCCCGGCCAATGCA	ATCTTGTGGAAAGGACGAAACACCGAAGAACGGTACATCCATAAGTTTTAGAGCTAGAAATAGCAAGTTAAAATAAGGCTAGTCCGTTATCAACTTGAAAAAGTGGCACCGAGTCGGTGCGCAGAGGCATTGGTGGTTCAGTGGTAGAATTCTCGCCTCCCACGCGGGAGACCCGGGTTCAATTCCCGGCCAATGCAGTTCTGTACCCGCCGGAGACGTTTAAGAGCTATGCTGGAAACAGCAT	GAAGAACGGTACATCCATAA	GTTCTGTACCCGCCGGAGAC	non-essential	unclassified	non-essential + unclassified	64	104	51	118	136	119	58	70	84	85	144	132	126	41	0.841104	0.209893	0.77532	1.23337
DG0000247	GIpairs	Wildtype	1058273326	AAAGAACGGTACATCCATAATGG	KosukeYusa	CYLC2	{0: 1, 1: 0, 2: 0, 3: 13, 4: 123}	9	103004734	103004756	-	Control	1129326032	GCTGCTGCAGACCATCGGGAAGG	KosukeYusa	CSK	{0: 1, 1: 0, 2: 4, 3: 12, 4: 143}	15	74800712	74800734	+	Green	GTTTTAGAGCTAGAAATAGCAAGTTAAAATAAGGCTAGTCCGTTATCAACTTGAAAAAGTGGCACCGAGTCGGTGC	GCAGAG	GCATTGGTGGTTCAGTGGTAGAATTCTCGCCTCCCACGCGGGAGACCCGGGTTCAATTCCCGGCCAATGCA	ATCTTGTGGAAAGGACGAAACACCGAAGAACGGTACATCCATAAGTTTTAGAGCTAGAAATAGCAAGTTAAAATAAGGCTAGTCCGTTATCAACTTGAAAAAGTGGCACCGAGTCGGTGCGCAGAGGCATTGGTGGTTCAGTGGTAGAATTCTCGCCTCCCACGCGGGAGACCCGGGTTCAATTCCCGGCCAATGCAGCTGCTGCAGACCATCGGGAGTTTAAGAGCTATGCTGGAAACAGCAT	GAAGAACGGTACATCCATAA	GCTGCTGCAGACCATCGGGA	non-essential	unclassified	non-essential + unclassified	90	56	58	141	234	74	35	70	59	77	98	123	95	64	0.739994	0.697034	0.371482	-0.287225
DG0000248	GIpairs	Wildtype	1058273326	AAAGAACGGTACATCCATAATGG	KosukeYusa	CYLC2	{0: 1, 1: 0, 2: 0, 3: 13, 4: 123}	9	103004734	103004756	-	Control	1129326068	TGATGCTGGGCGATTACCGAGGG	KosukeYusa	CSK	{0: 1, 1: 0, 2: 0, 3: 3, 4: 23}	15	74800826	74800848	+	Green	GTTTTAGAGCTAGAAATAGCAAGTTAAAATAAGGCTAGTCCGTTATCAACTTGAAAAAGTGGCACCGAGTCGGTGC	GCAGAG	GCATTGGTGGTTCAGTGGTAGAATTCTCGCCTCCCACGCGGGAGACCCGGGTTCAATTCCCGGCCAATGCA	ATCTTGTGGAAAGGACGAAACACCGAAGAACGGTACATCCATAAGTTTTAGAGCTAGAAATAGCAAGTTAAAATAAGGCTAGTCCGTTATCAACTTGAAAAAGTGGCACCGAGTCGGTGCGCAGAGGCATTGGTGGTTCAGTGGTAGAATTCTCGCCTCCCACGCGGGAGACCCGGGTTCAATTCCCGGCCAATGCAGGATGCTGGGCGATTACCGAGTTTAAGAGCTATGCTGGAAACAGCAT	GAAGAACGGTACATCCATAA	GGATGCTGGGCGATTACCGA	non-essential	unclassified	non-essential + unclassified	237	115	157	193	309	173	114	123	214	227	184	245	312	79	0.923398	1.28161	1.27177	0.441312
DG0000249	GIpairs	Wildtype	1167699476	GGGGTGTCCTTATTGACCACAGG	KosukeYusa	KLK12	{0: 1, 1: 0, 2: 0, 3: 5, 4: 72}	19	51034012	51034034	-	Control	1129326067	GTGATGCTGGGCGATTACCGAGG	KosukeYusa	CSK	{0: 1, 1: 0, 2: 0, 3: 1, 4: 35}	15	74800825	74800847	+	Green	GTTTTAGAGCTAGAAATAGCAAGTTAAAATAAGGCTAGTCCGTTATCAACTTGAAAAAGTGGCACCGAGTCGGTGC	GCAGAG	GCATTGGTGGTTCAGTGGTAGAATTCTCGCCTCCCACGCGGGAGACCCGGGTTCAATTCCCGGCCAATGCA	ATCTTGTGGAAAGGACGAAACACCGGGGTGTCCTTATTGACCACGTTTTAGAGCTAGAAATAGCAAGTTAAAATAAGGCTAGTCCGTTATCAACTTGAAAAAGTGGCACCGAGTCGGTGCGCAGAGGCATTGGTGGTTCAGTGGTAGAATTCTCGCCTCCCACGCGGGAGACCCGGGTTCAATTCCCGGCCAATGCAGTGATGCTGGGCGATTACCGGTTTAAGAGCTATGCTGGAAACAGCAT	GGGGTGTCCTTATTGACCAC	GTGATGCTGGGCGATTACCG	non-essential	unclassified	non-essential + unclassified	144	121	133	175	248	127	90	144	141	149	211	219	209	77	0.536384	0.339812	0.470091	0.551006
DG0000250	GIpairs	Wildtype	1167699476	GGGGTGTCCTTATTGACCACAGG	KosukeYusa	KLK12	{0: 1, 1: 0, 2: 0, 3: 5, 4: 72}	19	51034012	51034034	-	Control	1129325727	CTTCTGTACCCGCCGGAGACAGG	KosukeYusa	CSK	{0: 1, 1: 0, 2: 1, 3: 0, 4: 55}	15	74799312	74799334	+	Green	GTTTTAGAGCTAGAAATAGCAAGTTAAAATAAGGCTAGTCCGTTATCAACTTGAAAAAGTGGCACCGAGTCGGTGC	GCAGAG	GCATTGGTGGTTCAGTGGTAGAATTCTCGCCTCCCACGCGGGAGACCCGGGTTCAATTCCCGGCCAATGCA	ATCTTGTGGAAAGGACGAAACACCGGGGTGTCCTTATTGACCACGTTTTAGAGCTAGAAATAGCAAGTTAAAATAAGGCTAGTCCGTTATCAACTTGAAAAAGTGGCACCGAGTCGGTGCGCAGAGGCATTGGTGGTTCAGTGGTAGAATTCTCGCCTCCCACGCGGGAGACCCGGGTTCAATTCCCGGCCAATGCAGTTCTGTACCCGCCGGAGACGTTTAAGAGCTATGCTGGAAACAGCAT	GGGGTGTCCTTATTGACCAC	GTTCTGTACCCGCCGGAGAC	non-essential	unclassified	non-essential + unclassified	102	135	71	120	164	112	70	55	99	123	126	96	114	24	0.728406	1.21903	0.974883	2.36578
DG0000251	GIpairs	Wildtype	1167699476	GGGGTGTCCTTATTGACCACAGG	KosukeYusa	KLK12	{0: 1, 1: 0, 2: 0, 3: 5, 4: 72}	19	51034012	51034034	-	Control	1129326032	GCTGCTGCAGACCATCGGGAAGG	KosukeYusa	CSK	{0: 1, 1: 0, 2: 4, 3: 12, 4: 143}	15	74800712	74800734	+	Green	GTTTTAGAGCTAGAAATAGCAAGTTAAAATAAGGCTAGTCCGTTATCAACTTGAAAAAGTGGCACCGAGTCGGTGC	GCAGAG	GCATTGGTGGTTCAGTGGTAGAATTCTCGCCTCCCACGCGGGAGACCCGGGTTCAATTCCCGGCCAATGCA	ATCTTGTGGAAAGGACGAAACACCGGGGTGTCCTTATTGACCACGTTTTAGAGCTAGAAATAGCAAGTTAAAATAAGGCTAGTCCGTTATCAACTTGAAAAAGTGGCACCGAGTCGGTGCGCAGAGGCATTGGTGGTTCAGTGGTAGAATTCTCGCCTCCCACGCGGGAGACCCGGGTTCAATTCCCGGCCAATGCAGCTGCTGCAGACCATCGGGAGTTTAAGAGCTATGCTGGAAACAGCAT	GGGGTGTCCTTATTGACCAC	GCTGCTGCAGACCATCGGGA	non-essential	unclassified	non-essential + unclassified	132	83	61	241	413	93	86	102	159	137	143	143	142	65	0.418551	0.708652	0.409325	0.253012
DG0000252	GIpairs	Wildtype	1167699476	GGGGTGTCCTTATTGACCACAGG	KosukeYusa	KLK12	{0: 1, 1: 0, 2: 0, 3: 5, 4: 72}	19	51034012	51034034	-	Control	1129326068	TGATGCTGGGCGATTACCGAGGG	KosukeYusa	CSK	{0: 1, 1: 0, 2: 0, 3: 3, 4: 23}	15	74800826	74800848	+	Green	GTTTTAGAGCTAGAAATAGCAAGTTAAAATAAGGCTAGTCCGTTATCAACTTGAAAAAGTGGCACCGAGTCGGTGC	GCAGAG	GCATTGGTGGTTCAGTGGTAGAATTCTCGCCTCCCACGCGGGAGACCCGGGTTCAATTCCCGGCCAATGCA	ATCTTGTGGAAAGGACGAAACACCGGGGTGTCCTTATTGACCACGTTTTAGAGCTAGAAATAGCAAGTTAAAATAAGGCTAGTCCGTTATCAACTTGAAAAAGTGGCACCGAGTCGGTGCGCAGAGGCATTGGTGGTTCAGTGGTAGAATTCTCGCCTCCCACGCGGGAGACCCGGGTTCAATTCCCGGCCAATGCAGGATGCTGGGCGATTACCGAGTTTAAGAGCTATGCTGGAAACAGCAT	GGGGTGTCCTTATTGACCAC	GGATGCTGGGCGATTACCGA	non-essential	unclassified	non-essential + unclassified	266	204	204	207	387	187	112	186	243	230	246	242	292	107	0.312705	0.854674	0.583513	0.829917
DG0000253	GIpairs	Wildtype	979582957	AACTGGTGCAAGGCTGACACAGG	KosukeYusa	ADAD1	{0: 1, 1: 0, 2: 0, 3: 13, 4: 158}	4	122381108	122381130	-	Control	1129326067	GTGATGCTGGGCGATTACCGAGG	KosukeYusa	CSK	{0: 1, 1: 0, 2: 0, 3: 1, 4: 35}	15	74800825	74800847	+	Green	GTTTTAGAGCTAGAAATAGCAAGTTAAAATAAGGCTAGTCCGTTATCAACTTGAAAAAGTGGCACCGAGTCGGTGC	GCAGAG	GCATTGGTGGTTCAGTGGTAGAATTCTCGCCTCCCACGCGGGAGACCCGGGTTCAATTCCCGGCCAATGCA	ATCTTGTGGAAAGGACGAAACACCGACTGGTGCAAGGCTGACACGTTTTAGAGCTAGAAATAGCAAGTTAAAATAAGGCTAGTCCGTTATCAACTTGAAAAAGTGGCACCGAGTCGGTGCGCAGAGGCATTGGTGGTTCAGTGGTAGAATTCTCGCCTCCCACGCGGGAGACCCGGGTTCAATTCCCGGCCAATGCAGTGATGCTGGGCGATTACCGGTTTAAGAGCTATGCTGGAAACAGCAT	GACTGGTGCAAGGCTGACAC	GTGATGCTGGGCGATTACCG	non-essential	unclassified	non-essential + unclassified	175	129	161	174	263	117	127	155	142	239	189	230	192	92	0.501237	0.514262	0.242739	0.38793
DG0000254	GIpairs	Wildtype	979582957	AACTGGTGCAAGGCTGACACAGG	KosukeYusa	ADAD1	{0: 1, 1: 0, 2: 0, 3: 13, 4: 158}	4	122381108	122381130	-	Control	1129325727	CTTCTGTACCCGCCGGAGACAGG	KosukeYusa	CSK	{0: 1, 1: 0, 2: 1, 3: 0, 4: 55}	15	74799312	74799334	+	Green	GTTTTAGAGCTAGAAATAGCAAGTTAAAATAAGGCTAGTCCGTTATCAACTTGAAAAAGTGGCACCGAGTCGGTGC	GCAGAG	GCATTGGTGGTTCAGTGGTAGAATTCTCGCCTCCCACGCGGGAGACCCGGGTTCAATTCCCGGCCAATGCA	ATCTTGTGGAAAGGACGAAACACCGACTGGTGCAAGGCTGACACGTTTTAGAGCTAGAAATAGCAAGTTAAAATAAGGCTAGTCCGTTATCAACTTGAAAAAGTGGCACCGAGTCGGTGCGCAGAGGCATTGGTGGTTCAGTGGTAGAATTCTCGCCTCCCACGCGGGAGACCCGGGTTCAATTCCCGGCCAATGCAGTTCTGTACCCGCCGGAGACGTTTAAGAGCTATGCTGGAAACAGCAT	GACTGGTGCAAGGCTGACAC	GTTCTGTACCCGCCGGAGAC	non-essential	unclassified	non-essential + unclassified	181	179	158	217	297	199	101	162	180	213	255	288	231	103	0.761098	0.499343	0.444947	0.696591
DG0000255	GIpairs	Wildtype	979582957	AACTGGTGCAAGGCTGACACAGG	KosukeYusa	ADAD1	{0: 1, 1: 0, 2: 0, 3: 13, 4: 158}	4	122381108	122381130	-	Control	1129326032	GCTGCTGCAGACCATCGGGAAGG	KosukeYusa	CSK	{0: 1, 1: 0, 2: 4, 3: 12, 4: 143}	15	74800712	74800734	+	Green	GTTTTAGAGCTAGAAATAGCAAGTTAAAATAAGGCTAGTCCGTTATCAACTTGAAAAAGTGGCACCGAGTCGGTGC	GCAGAG	GCATTGGTGGTTCAGTGGTAGAATTCTCGCCTCCCACGCGGGAGACCCGGGTTCAATTCCCGGCCAATGCA	ATCTTGTGGAAAGGACGAAACACCGACTGGTGCAAGGCTGACACGTTTTAGAGCTAGAAATAGCAAGTTAAAATAAGGCTAGTCCGTTATCAACTTGAAAAAGTGGCACCGAGTCGGTGCGCAGAGGCATTGGTGGTTCAGTGGTAGAATTCTCGCCTCCCACGCGGGAGACCCGGGTTCAATTCCCGGCCAATGCAGCTGCTGCAGACCATCGGGAGTTTAAGAGCTATGCTGGAAACAGCAT	GACTGGTGCAAGGCTGACAC	GCTGCTGCAGACCATCGGGA	non-essential	unclassified	non-essential + unclassified	132	137	129	189	304	101	75	92	151	170	149	144	144	56	0.57599	0.856106	0.57682	1.18458
DG0000256	GIpairs	Wildtype	979582957	AACTGGTGCAAGGCTGACACAGG	KosukeYusa	ADAD1	{0: 1, 1: 0, 2: 0, 3: 13, 4: 158}	4	122381108	122381130	-	Control	1129326068	TGATGCTGGGCGATTACCGAGGG	KosukeYusa	CSK	{0: 1, 1: 0, 2: 0, 3: 3, 4: 23}	15	74800826	74800848	+	Green	GTTTTAGAGCTAGAAATAGCAAGTTAAAATAAGGCTAGTCCGTTATCAACTTGAAAAAGTGGCACCGAGTCGGTGC	GCAGAG	GCATTGGTGGTTCAGTGGTAGAATTCTCGCCTCCCACGCGGGAGACCCGGGTTCAATTCCCGGCCAATGCA	ATCTTGTGGAAAGGACGAAACACCGACTGGTGCAAGGCTGACACGTTTTAGAGCTAGAAATAGCAAGTTAAAATAAGGCTAGTCCGTTATCAACTTGAAAAAGTGGCACCGAGTCGGTGCGCAGAGGCATTGGTGGTTCAGTGGTAGAATTCTCGCCTCCCACGCGGGAGACCCGGGTTCAATTCCCGGCCAATGCAGGATGCTGGGCGATTACCGAGTTTAAGAGCTATGCTGGAAACAGCAT	GACTGGTGCAAGGCTGACAC	GGATGCTGGGCGATTACCGA	non-essential	unclassified	non-essential + unclassified	207	162	165	144	249	208	78	122	167	158	197	174	257	81	0.443709	1.09868	1.00464	0.897564
DG0000257	GIpairs	Wildtype	1033379492	ATACCCAATAGAGTCCGAGGCGG	KosukeYusa	BRAF	{0: 1, 1: 0, 2: 0, 3: 1, 4: 30}	7	140800358	140800380	+	Green	1171954487	CCGTTACAGATGCTCCAAGAAGG	KosukeYusa	DEFB123	{0: 1, 1: 0, 2: 0, 3: 5, 4: 65}	20	31450066	31450088	+	Green	GTTTTAGAGCTAGAAATAGCAAGTTAAAATAAGGCTAGTCCGTTATCAACTTGAAAAAGTGGCACCGAGTCGGTGC	GCAGAG	GCATTGGTGGTTCAGTGGTAGAATTCTCGCCTCCCACGCGGGAGACCCGGGTTCAATTCCCGGCCAATGCA	ATCTTGTGGAAAGGACGAAACACCGTACCCAATAGAGTCCGAGGGTTTTAGAGCTAGAAATAGCAAGTTAAAATAAGGCTAGTCCGTTATCAACTTGAAAAAGTGGCACCGAGTCGGTGCGCAGAGGCATTGGTGGTTCAGTGGTAGAATTCTCGCCTCCCACGCGGGAGACCCGGGTTCAATTCCCGGCCAATGCAGCGTTACAGATGCTCCAAGAGTTTAAGAGCTATGCTGGAAACAGCAT	GTACCCAATAGAGTCCGAGG	GCGTTACAGATGCTCCAAGA	unclassified	non-essential	unclassified + non-essential	33	11	39	92	148	36	69	64	31	32	40	53	42	36	-0.332265	-0.602978	-0.660283	-1.75053
DG0000258	GIpairs	Wildtype	1033379492	ATACCCAATAGAGTCCGAGGCGG	KosukeYusa	BRAF	{0: 1, 1: 0, 2: 0, 3: 1, 4: 30}	7	140800358	140800380	+	Green	1171954485	CAAAGATGCTGGAATCTTTATGG	KosukeYusa	DEFB123	{0: 1, 1: 0, 2: 1, 3: 18, 4: 213}	20	31450037	31450059	+	Green	GTTTTAGAGCTAGAAATAGCAAGTTAAAATAAGGCTAGTCCGTTATCAACTTGAAAAAGTGGCACCGAGTCGGTGC	GCAGAG	GCATTGGTGGTTCAGTGGTAGAATTCTCGCCTCCCACGCGGGAGACCCGGGTTCAATTCCCGGCCAATGCA	ATCTTGTGGAAAGGACGAAACACCGTACCCAATAGAGTCCGAGGGTTTTAGAGCTAGAAATAGCAAGTTAAAATAAGGCTAGTCCGTTATCAACTTGAAAAAGTGGCACCGAGTCGGTGCGCAGAGGCATTGGTGGTTCAGTGGTAGAATTCTCGCCTCCCACGCGGGAGACCCGGGTTCAATTCCCGGCCAATGCAGAAAGATGCTGGAATCTTTAGTTTAAGAGCTATGCTGGAAACAGCAT	GTACCCAATAGAGTCCGAGG	GAAAGATGCTGGAATCTTTA	unclassified	non-essential	unclassified + non-essential	33	26	32	108	169	40	47	61	38	19	29	65	69	72	0.0256437	-0.534727	0.111395	-1.544
DG0000259	GIpairs	Wildtype	1033379492	ATACCCAATAGAGTCCGAGGCGG	KosukeYusa	BRAF	{0: 1, 1: 0, 2: 0, 3: 1, 4: 30}	7	140800358	140800380	+	Green	1171954488	AACATAGACTCTTTCCTTCTTGG	KosukeYusa	DEFB123	{0: 1, 1: 0, 2: 1, 3: 26, 4: 231}	20	31450080	31450102	-	Green	GTTTTAGAGCTAGAAATAGCAAGTTAAAATAAGGCTAGTCCGTTATCAACTTGAAAAAGTGGCACCGAGTCGGTGC	GCAGAG	GCATTGGTGGTTCAGTGGTAGAATTCTCGCCTCCCACGCGGGAGACCCGGGTTCAATTCCCGGCCAATGCA	ATCTTGTGGAAAGGACGAAACACCGTACCCAATAGAGTCCGAGGGTTTTAGAGCTAGAAATAGCAAGTTAAAATAAGGCTAGTCCGTTATCAACTTGAAAAAGTGGCACCGAGTCGGTGCGCAGAGGCATTGGTGGTTCAGTGGTAGAATTCTCGCCTCCCACGCGGGAGACCCGGGTTCAATTCCCGGCCAATGCAGACATAGACTCTTTCCTTCTGTTTAAGAGCTATGCTGGAAACAGCAT	GTACCCAATAGAGTCCGAGG	GACATAGACTCTTTCCTTCT	unclassified	non-essential	unclassified + non-essential	41	45	47	131	161	48	78	82	23	28	55	47	59	64	-0.855322	-0.648959	-0.532385	-0.59877
DG0000260	GIpairs	Wildtype	1033379492	ATACCCAATAGAGTCCGAGGCGG	KosukeYusa	BRAF	{0: 1, 1: 0, 2: 0, 3: 1, 4: 30}	7	140800358	140800380	+	Green	1171953338	GCACAGTCAAAGTCAGCAAAAGG	Avana	DEFB123	{0: 1, 1: 0, 2: 0, 3: 16, 4: 180}	20	31440707	31440729	-	Green	GTTTTAGAGCTAGAAATAGCAAGTTAAAATAAGGCTAGTCCGTTATCAACTTGAAAAAGTGGCACCGAGTCGGTGC	GCAGAG	GCATTGGTGGTTCAGTGGTAGAATTCTCGCCTCCCACGCGGGAGACCCGGGTTCAATTCCCGGCCAATGCA	ATCTTGTGGAAAGGACGAAACACCGTACCCAATAGAGTCCGAGGGTTTTAGAGCTAGAAATAGCAAGTTAAAATAAGGCTAGTCCGTTATCAACTTGAAAAAGTGGCACCGAGTCGGTGCGCAGAGGCATTGGTGGTTCAGTGGTAGAATTCTCGCCTCCCACGCGGGAGACCCGGGTTCAATTCCCGGCCAATGCAGCACAGTCAAAGTCAGCAAAGTTTAAGAGCTATGCTGGAAACAGCAT	GTACCCAATAGAGTCCGAGG	GCACAGTCAAAGTCAGCAAA	unclassified	non-essential	unclassified + non-essential	55	40	32	132	159	66	44	63	55	28	59	76	83	62	0.202275	0.143827	0.328681	-0.720807
DG0000261	GIpairs	Wildtype	1033379562	TTTGGATTACTTACTCAAGTTGG	KosukeYusa	BRAF	{0: 1, 1: 0, 2: 0, 3: 10, 4: 110}	7	140801398	140801420	+	Green	1171954487	CCGTTACAGATGCTCCAAGAAGG	KosukeYusa	DEFB123	{0: 1, 1: 0, 2: 0, 3: 5, 4: 65}	20	31450066	31450088	+	Green	GTTTTAGAGCTAGAAATAGCAAGTTAAAATAAGGCTAGTCCGTTATCAACTTGAAAAAGTGGCACCGAGTCGGTGC	GCAGAG	GCATTGGTGGTTCAGTGGTAGAATTCTCGCCTCCCACGCGGGAGACCCGGGTTCAATTCCCGGCCAATGCA	ATCTTGTGGAAAGGACGAAACACCGTTGGATTACTTACTCAAGTGTTTTAGAGCTAGAAATAGCAAGTTAAAATAAGGCTAGTCCGTTATCAACTTGAAAAAGTGGCACCGAGTCGGTGCGCAGAGGCATTGGTGGTTCAGTGGTAGAATTCTCGCCTCCCACGCGGGAGACCCGGGTTCAATTCCCGGCCAATGCAGCGTTACAGATGCTCCAAGAGTTTAAGAGCTATGCTGGAAACAGCAT	GTTGGATTACTTACTCAAGT	GCGTTACAGATGCTCCAAGA	unclassified	non-essential	unclassified + non-essential	105	72	87	128	197	98	45	92	59	98	106	107	144	64	0.150863	0.527998	0.57682	0.0717375
DG0000262	GIpairs	Wildtype	1033379562	TTTGGATTACTTACTCAAGTTGG	KosukeYusa	BRAF	{0: 1, 1: 0, 2: 0, 3: 10, 4: 110}	7	140801398	140801420	+	Green	1171954485	CAAAGATGCTGGAATCTTTATGG	KosukeYusa	DEFB123	{0: 1, 1: 0, 2: 1, 3: 18, 4: 213}	20	31450037	31450059	+	Green	GTTTTAGAGCTAGAAATAGCAAGTTAAAATAAGGCTAGTCCGTTATCAACTTGAAAAAGTGGCACCGAGTCGGTGC	GCAGAG	GCATTGGTGGTTCAGTGGTAGAATTCTCGCCTCCCACGCGGGAGACCCGGGTTCAATTCCCGGCCAATGCA	ATCTTGTGGAAAGGACGAAACACCGTTGGATTACTTACTCAAGTGTTTTAGAGCTAGAAATAGCAAGTTAAAATAAGGCTAGTCCGTTATCAACTTGAAAAAGTGGCACCGAGTCGGTGCGCAGAGGCATTGGTGGTTCAGTGGTAGAATTCTCGCCTCCCACGCGGGAGACCCGGGTTCAATTCCCGGCCAATGCAGAAAGATGCTGGAATCTTTAGTTTAAGAGCTATGCTGGAAACAGCAT	GTTGGATTACTTACTCAAGT	GAAAGATGCTGGAATCTTTA	unclassified	non-essential	unclassified + non-essential	49	56	59	72	117	122	55	41	63	70	81	84	91	30	0.953493	0.58805	1.06853	0.790905
DG0000263	GIpairs	Wildtype	1033379562	TTTGGATTACTTACTCAAGTTGG	KosukeYusa	BRAF	{0: 1, 1: 0, 2: 0, 3: 10, 4: 110}	7	140801398	140801420	+	Green	1171954488	AACATAGACTCTTTCCTTCTTGG	KosukeYusa	DEFB123	{0: 1, 1: 0, 2: 1, 3: 26, 4: 231}	20	31450080	31450102	-	Green	GTTTTAGAGCTAGAAATAGCAAGTTAAAATAAGGCTAGTCCGTTATCAACTTGAAAAAGTGGCACCGAGTCGGTGC	GCAGAG	GCATTGGTGGTTCAGTGGTAGAATTCTCGCCTCCCACGCGGGAGACCCGGGTTCAATTCCCGGCCAATGCA	ATCTTGTGGAAAGGACGAAACACCGTTGGATTACTTACTCAAGTGTTTTAGAGCTAGAAATAGCAAGTTAAAATAAGGCTAGTCCGTTATCAACTTGAAAAAGTGGCACCGAGTCGGTGCGCAGAGGCATTGGTGGTTCAGTGGTAGAATTCTCGCCTCCCACGCGGGAGACCCGGGTTCAATTCCCGGCCAATGCAGACATAGACTCTTTCCTTCTGTTTAAGAGCTATGCTGGAAACAGCAT	GTTGGATTACTTACTCAAGT	GACATAGACTCTTTCCTTCT	unclassified	non-essential	unclassified + non-essential	39	71	63	122	144	87	43	58	77	108	36	106	73	49	0.794618	-0.226893	0.263242	0.432967
DG0000264	GIpairs	Wildtype	1033379562	TTTGGATTACTTACTCAAGTTGG	KosukeYusa	BRAF	{0: 1, 1: 0, 2: 0, 3: 10, 4: 110}	7	140801398	140801420	+	Green	1171953338	GCACAGTCAAAGTCAGCAAAAGG	Avana	DEFB123	{0: 1, 1: 0, 2: 0, 3: 16, 4: 180}	20	31440707	31440729	-	Green	GTTTTAGAGCTAGAAATAGCAAGTTAAAATAAGGCTAGTCCGTTATCAACTTGAAAAAGTGGCACCGAGTCGGTGC	GCAGAG	GCATTGGTGGTTCAGTGGTAGAATTCTCGCCTCCCACGCGGGAGACCCGGGTTCAATTCCCGGCCAATGCA	ATCTTGTGGAAAGGACGAAACACCGTTGGATTACTTACTCAAGTGTTTTAGAGCTAGAAATAGCAAGTTAAAATAAGGCTAGTCCGTTATCAACTTGAAAAAGTGGCACCGAGTCGGTGCGCAGAGGCATTGGTGGTTCAGTGGTAGAATTCTCGCCTCCCACGCGGGAGACCCGGGTTCAATTCCCGGCCAATGCAGCACAGTCAAAGTCAGCAAAGTTTAAGAGCTATGCTGGAAACAGCAT	GTTGGATTACTTACTCAAGT	GCACAGTCAAAGTCAGCAAA	unclassified	non-essential	unclassified + non-essential	71	34	48	110	113	60	41	59	121	46	88	90	109	31	0.536594	0.601167	0.811072	0.0350647
DG0000265	GIpairs	Wildtype	1033379490	ACCATACCCAATAGAGTCCGAGG	KosukeYusa	BRAF	{0: 1, 1: 0, 2: 0, 3: 2, 4: 25}	7	140800355	140800377	+	Green	1171954487	CCGTTACAGATGCTCCAAGAAGG	KosukeYusa	DEFB123	{0: 1, 1: 0, 2: 0, 3: 5, 4: 65}	20	31450066	31450088	+	Green	GTTTTAGAGCTAGAAATAGCAAGTTAAAATAAGGCTAGTCCGTTATCAACTTGAAAAAGTGGCACCGAGTCGGTGC	GCAGAG	GCATTGGTGGTTCAGTGGTAGAATTCTCGCCTCCCACGCGGGAGACCCGGGTTCAATTCCCGGCCAATGCA	ATCTTGTGGAAAGGACGAAACACCGCCATACCCAATAGAGTCCGGTTTTAGAGCTAGAAATAGCAAGTTAAAATAAGGCTAGTCCGTTATCAACTTGAAAAAGTGGCACCGAGTCGGTGCGCAGAGGCATTGGTGGTTCAGTGGTAGAATTCTCGCCTCCCACGCGGGAGACCCGGGTTCAATTCCCGGCCAATGCAGCGTTACAGATGCTCCAAGAGTTTAAGAGCTATGCTGGAAACAGCAT	GCCATACCCAATAGAGTCCG	GCGTTACAGATGCTCCAAGA	unclassified	non-essential	unclassified + non-essential	46	38	57	93	121	39	41	43	23	44	70	73	76	58	0.686247	0.431053	0.744429	-0.698349
DG0000266	GIpairs	Wildtype	1033379490	ACCATACCCAATAGAGTCCGAGG	KosukeYusa	BRAF	{0: 1, 1: 0, 2: 0, 3: 2, 4: 25}	7	140800355	140800377	+	Green	1171954485	CAAAGATGCTGGAATCTTTATGG	KosukeYusa	DEFB123	{0: 1, 1: 0, 2: 1, 3: 18, 4: 213}	20	31450037	31450059	+	Green	GTTTTAGAGCTAGAAATAGCAAGTTAAAATAAGGCTAGTCCGTTATCAACTTGAAAAAGTGGCACCGAGTCGGTGC	GCAGAG	GCATTGGTGGTTCAGTGGTAGAATTCTCGCCTCCCACGCGGGAGACCCGGGTTCAATTCCCGGCCAATGCA	ATCTTGTGGAAAGGACGAAACACCGCCATACCCAATAGAGTCCGGTTTTAGAGCTAGAAATAGCAAGTTAAAATAAGGCTAGTCCGTTATCAACTTGAAAAAGTGGCACCGAGTCGGTGCGCAGAGGCATTGGTGGTTCAGTGGTAGAATTCTCGCCTCCCACGCGGGAGACCCGGGTTCAATTCCCGGCCAATGCAGAAAGATGCTGGAATCTTTAGTTTAAGAGCTATGCTGGAAACAGCAT	GCCATACCCAATAGAGTCCG	GAAAGATGCTGGAATCTTTA	unclassified	non-essential	unclassified + non-essential	34	39	42	67	118	15	61	48	59	64	35	64	53	44	0.343551	-0.152633	0.0767513	-0.267586
DG0000267	GIpairs	Wildtype	1033379490	ACCATACCCAATAGAGTCCGAGG	KosukeYusa	BRAF	{0: 1, 1: 0, 2: 0, 3: 2, 4: 25}	7	140800355	140800377	+	Green	1171954488	AACATAGACTCTTTCCTTCTTGG	KosukeYusa	DEFB123	{0: 1, 1: 0, 2: 1, 3: 26, 4: 231}	20	31450080	31450102	-	Green	GTTTTAGAGCTAGAAATAGCAAGTTAAAATAAGGCTAGTCCGTTATCAACTTGAAAAAGTGGCACCGAGTCGGTGC	GCAGAG	GCATTGGTGGTTCAGTGGTAGAATTCTCGCCTCCCACGCGGGAGACCCGGGTTCAATTCCCGGCCAATGCA	ATCTTGTGGAAAGGACGAAACACCGCCATACCCAATAGAGTCCGGTTTTAGAGCTAGAAATAGCAAGTTAAAATAAGGCTAGTCCGTTATCAACTTGAAAAAGTGGCACCGAGTCGGTGCGCAGAGGCATTGGTGGTTCAGTGGTAGAATTCTCGCCTCCCACGCGGGAGACCCGGGTTCAATTCCCGGCCAATGCAGACATAGACTCTTTCCTTCTGTTTAAGAGCTATGCTGGAAACAGCAT	GCCATACCCAATAGAGTCCG	GACATAGACTCTTTCCTTCT	unclassified	non-essential	unclassified + non-essential	56	75	59	182	211	36	105	103	55	80	72	80	96	86	-0.425715	-0.531598	-0.164734	-0.292737
DG0000268	GIpairs	Wildtype	1033379490	ACCATACCCAATAGAGTCCGAGG	KosukeYusa	BRAF	{0: 1, 1: 0, 2: 0, 3: 2, 4: 25}	7	140800355	140800377	+	Green	1171953338	GCACAGTCAAAGTCAGCAAAAGG	Avana	DEFB123	{0: 1, 1: 0, 2: 0, 3: 16, 4: 180}	20	31440707	31440729	-	Green	GTTTTAGAGCTAGAAATAGCAAGTTAAAATAAGGCTAGTCCGTTATCAACTTGAAAAAGTGGCACCGAGTCGGTGC	GCAGAG	GCATTGGTGGTTCAGTGGTAGAATTCTCGCCTCCCACGCGGGAGACCCGGGTTCAATTCCCGGCCAATGCA	ATCTTGTGGAAAGGACGAAACACCGCCATACCCAATAGAGTCCGGTTTTAGAGCTAGAAATAGCAAGTTAAAATAAGGCTAGTCCGTTATCAACTTGAAAAAGTGGCACCGAGTCGGTGCGCAGAGGCATTGGTGGTTCAGTGGTAGAATTCTCGCCTCCCACGCGGGAGACCCGGGTTCAATTCCCGGCCAATGCAGCACAGTCAAAGTCAGCAAAGTTTAAGAGCTATGCTGGAAACAGCAT	GCCATACCCAATAGAGTCCG	GCACAGTCAAAGTCAGCAAA	unclassified	non-essential	unclassified + non-essential	97	90	71	170	229	123	101	124	68	53	103	117	104	91	-0.148266	-0.0124328	-0.315883	-0.112712
DG0000269	GIpairs	Wildtype	1033390638	GTCCGCAGCCGAAGAGGCCGCGG	Avana	BRAF	{0: 1, 1: 0, 2: 1, 3: 5, 4: 58}	7	140924584	140924606	+	Green	1171954487	CCGTTACAGATGCTCCAAGAAGG	KosukeYusa	DEFB123	{0: 1, 1: 0, 2: 0, 3: 5, 4: 65}	20	31450066	31450088	+	Green	GTTTTAGAGCTAGAAATAGCAAGTTAAAATAAGGCTAGTCCGTTATCAACTTGAAAAAGTGGCACCGAGTCGGTGC	GCAGAG	GCATTGGTGGTTCAGTGGTAGAATTCTCGCCTCCCACGCGGGAGACCCGGGTTCAATTCCCGGCCAATGCA	ATCTTGTGGAAAGGACGAAACACCGTCCGCAGCCGAAGAGGCCGGTTTTAGAGCTAGAAATAGCAAGTTAAAATAAGGCTAGTCCGTTATCAACTTGAAAAAGTGGCACCGAGTCGGTGCGCAGAGGCATTGGTGGTTCAGTGGTAGAATTCTCGCCTCCCACGCGGGAGACCCGGGTTCAATTCCCGGCCAATGCAGCGTTACAGATGCTCCAAGAGTTTAAGAGCTATGCTGGAAACAGCAT	GTCCGCAGCCGAAGAGGCCG	GCGTTACAGATGCTCCAAGA	unclassified	non-essential	unclassified + non-essential	23	28	18	143	198	13	77	102	60	59	60	52	73	56	-1.02399	-1.77503	-0.54139	-1.08036
DG0000270	GIpairs	Wildtype	1033390638	GTCCGCAGCCGAAGAGGCCGCGG	Avana	BRAF	{0: 1, 1: 0, 2: 1, 3: 5, 4: 58}	7	140924584	140924606	+	Green	1171954485	CAAAGATGCTGGAATCTTTATGG	KosukeYusa	DEFB123	{0: 1, 1: 0, 2: 1, 3: 18, 4: 213}	20	31450037	31450059	+	Green	GTTTTAGAGCTAGAAATAGCAAGTTAAAATAAGGCTAGTCCGTTATCAACTTGAAAAAGTGGCACCGAGTCGGTGC	GCAGAG	GCATTGGTGGTTCAGTGGTAGAATTCTCGCCTCCCACGCGGGAGACCCGGGTTCAATTCCCGGCCAATGCA	ATCTTGTGGAAAGGACGAAACACCGTCCGCAGCCGAAGAGGCCGGTTTTAGAGCTAGAAATAGCAAGTTAAAATAAGGCTAGTCCGTTATCAACTTGAAAAAGTGGCACCGAGTCGGTGCGCAGAGGCATTGGTGGTTCAGTGGTAGAATTCTCGCCTCCCACGCGGGAGACCCGGGTTCAATTCCCGGCCAATGCAGAAAGATGCTGGAATCTTTAGTTTAAGAGCTATGCTGGAAACAGCAT	GTCCGCAGCCGAAGAGGCCG	GAAAGATGCTGGAATCTTTA	unclassified	non-essential	unclassified + non-essential	28	7	27	93	148	20	61	72	7	42	22	47	56	42	-0.669931	-1.00209	-0.421035	-2.57724
DG0000271	GIpairs	Wildtype	1033390638	GTCCGCAGCCGAAGAGGCCGCGG	Avana	BRAF	{0: 1, 1: 0, 2: 1, 3: 5, 4: 58}	7	140924584	140924606	+	Green	1171954488	AACATAGACTCTTTCCTTCTTGG	KosukeYusa	DEFB123	{0: 1, 1: 0, 2: 1, 3: 26, 4: 231}	20	31450080	31450102	-	Green	GTTTTAGAGCTAGAAATAGCAAGTTAAAATAAGGCTAGTCCGTTATCAACTTGAAAAAGTGGCACCGAGTCGGTGC	GCAGAG	GCATTGGTGGTTCAGTGGTAGAATTCTCGCCTCCCACGCGGGAGACCCGGGTTCAATTCCCGGCCAATGCA	ATCTTGTGGAAAGGACGAAACACCGTCCGCAGCCGAAGAGGCCGGTTTTAGAGCTAGAAATAGCAAGTTAAAATAAGGCTAGTCCGTTATCAACTTGAAAAAGTGGCACCGAGTCGGTGCGCAGAGGCATTGGTGGTTCAGTGGTAGAATTCTCGCCTCCCACGCGGGAGACCCGGGTTCAATTCCCGGCCAATGCAGACATAGACTCTTTCCTTCTGTTTAAGAGCTATGCTGGAAACAGCAT	GTCCGCAGCCGAAGAGGCCG	GACATAGACTCTTTCCTTCT	unclassified	non-essential	unclassified + non-essential	30	26	11	168	199	14	84	91	47	27	46	56	37	47	-0.755896	-1.23904	-1.34044	-0.934941
DG0000272	GIpairs	Wildtype	1033390638	GTCCGCAGCCGAAGAGGCCGCGG	Avana	BRAF	{0: 1, 1: 0, 2: 1, 3: 5, 4: 58}	7	140924584	140924606	+	Green	1171953338	GCACAGTCAAAGTCAGCAAAAGG	Avana	DEFB123	{0: 1, 1: 0, 2: 0, 3: 16, 4: 180}	20	31440707	31440729	-	Green	GTTTTAGAGCTAGAAATAGCAAGTTAAAATAAGGCTAGTCCGTTATCAACTTGAAAAAGTGGCACCGAGTCGGTGC	GCAGAG	GCATTGGTGGTTCAGTGGTAGAATTCTCGCCTCCCACGCGGGAGACCCGGGTTCAATTCCCGGCCAATGCA	ATCTTGTGGAAAGGACGAAACACCGTCCGCAGCCGAAGAGGCCGGTTTTAGAGCTAGAAATAGCAAGTTAAAATAAGGCTAGTCCGTTATCAACTTGAAAAAGTGGCACCGAGTCGGTGCGCAGAGGCATTGGTGGTTCAGTGGTAGAATTCTCGCCTCCCACGCGGGAGACCCGGGTTCAATTCCCGGCCAATGCAGCACAGTCAAAGTCAGCAAAGTTTAAGAGCTATGCTGGAAACAGCAT	GTCCGCAGCCGAAGAGGCCG	GCACAGTCAAAGTCAGCAAA	unclassified	non-essential	unclassified + non-essential	38	21	31	85	125	29	49	67	39	30	27	30	41	25	-1.19874	-0.46873	-0.759423	-0.339927
DG0000273	GIpairs	Wildtype	1167699490	GTGGGCGTAACTCACAGCCGTGG	KosukeYusa	KLK12	{0: 1, 1: 0, 2: 0, 3: 1, 4: 38}	19	51034072	51034094	-	Control	1171954487	CCGTTACAGATGCTCCAAGAAGG	KosukeYusa	DEFB123	{0: 1, 1: 0, 2: 0, 3: 5, 4: 65}	20	31450066	31450088	+	Green	GTTTTAGAGCTAGAAATAGCAAGTTAAAATAAGGCTAGTCCGTTATCAACTTGAAAAAGTGGCACCGAGTCGGTGC	GCAGAG	GCATTGGTGGTTCAGTGGTAGAATTCTCGCCTCCCACGCGGGAGACCCGGGTTCAATTCCCGGCCAATGCA	ATCTTGTGGAAAGGACGAAACACCGTGGGCGTAACTCACAGCCGGTTTTAGAGCTAGAAATAGCAAGTTAAAATAAGGCTAGTCCGTTATCAACTTGAAAAAGTGGCACCGAGTCGGTGCGCAGAGGCATTGGTGGTTCAGTGGTAGAATTCTCGCCTCCCACGCGGGAGACCCGGGTTCAATTCCCGGCCAATGCAGCGTTACAGATGCTCCAAGAGTTTAAGAGCTATGCTGGAAACAGCAT	GTGGGCGTAACTCACAGCCG	GCGTTACAGATGCTCCAAGA	non-essential	non-essential	non-essential + non-essential	163	62	107	177	276	177	115	147	147	180	111	218	203	94	0.500251	0.488207	0.398706	-0.692296
DG0000274	GIpairs	Wildtype	1167699490	GTGGGCGTAACTCACAGCCGTGG	KosukeYusa	KLK12	{0: 1, 1: 0, 2: 0, 3: 1, 4: 38}	19	51034072	51034094	-	Control	1171954485	CAAAGATGCTGGAATCTTTATGG	KosukeYusa	DEFB123	{0: 1, 1: 0, 2: 1, 3: 18, 4: 213}	20	31450037	31450059	+	Green	GTTTTAGAGCTAGAAATAGCAAGTTAAAATAAGGCTAGTCCGTTATCAACTTGAAAAAGTGGCACCGAGTCGGTGC	GCAGAG	GCATTGGTGGTTCAGTGGTAGAATTCTCGCCTCCCACGCGGGAGACCCGGGTTCAATTCCCGGCCAATGCA	ATCTTGTGGAAAGGACGAAACACCGTGGGCGTAACTCACAGCCGGTTTTAGAGCTAGAAATAGCAAGTTAAAATAAGGCTAGTCCGTTATCAACTTGAAAAAGTGGCACCGAGTCGGTGCGCAGAGGCATTGGTGGTTCAGTGGTAGAATTCTCGCCTCCCACGCGGGAGACCCGGGTTCAATTCCCGGCCAATGCAGAAAGATGCTGGAATCTTTAGTTTAAGAGCTATGCTGGAAACAGCAT	GTGGGCGTAACTCACAGCCG	GAAAGATGCTGGAATCTTTA	non-essential	non-essential	non-essential + non-essential	78	92	55	83	139	65	45	53	63	70	52	124	71	61	1.14692	0.887704	0.35162	0.491233
DG0000275	GIpairs	Wildtype	1167699490	GTGGGCGTAACTCACAGCCGTGG	KosukeYusa	KLK12	{0: 1, 1: 0, 2: 0, 3: 1, 4: 38}	19	51034072	51034094	-	Control	1171954488	AACATAGACTCTTTCCTTCTTGG	KosukeYusa	DEFB123	{0: 1, 1: 0, 2: 1, 3: 26, 4: 231}	20	31450080	31450102	-	Green	GTTTTAGAGCTAGAAATAGCAAGTTAAAATAAGGCTAGTCCGTTATCAACTTGAAAAAGTGGCACCGAGTCGGTGC	GCAGAG	GCATTGGTGGTTCAGTGGTAGAATTCTCGCCTCCCACGCGGGAGACCCGGGTTCAATTCCCGGCCAATGCA	ATCTTGTGGAAAGGACGAAACACCGTGGGCGTAACTCACAGCCGGTTTTAGAGCTAGAAATAGCAAGTTAAAATAAGGCTAGTCCGTTATCAACTTGAAAAAGTGGCACCGAGTCGGTGCGCAGAGGCATTGGTGGTTCAGTGGTAGAATTCTCGCCTCCCACGCGGGAGACCCGGGTTCAATTCCCGGCCAATGCAGACATAGACTCTTTCCTTCTGTTTAAGAGCTATGCTGGAAACAGCAT	GTGGGCGTAACTCACAGCCG	GACATAGACTCTTTCCTTCT	non-essential	non-essential	non-essential + non-essential	72	82	88	156	171	138	69	85	80	118	82	117	140	45	0.391641	0.101227	0.649441	0.76037
DG0000276	GIpairs	Wildtype	1167699490	GTGGGCGTAACTCACAGCCGTGG	KosukeYusa	KLK12	{0: 1, 1: 0, 2: 0, 3: 1, 4: 38}	19	51034072	51034094	-	Control	1171953338	GCACAGTCAAAGTCAGCAAAAGG	Avana	DEFB123	{0: 1, 1: 0, 2: 0, 3: 16, 4: 180}	20	31440707	31440729	-	Green	GTTTTAGAGCTAGAAATAGCAAGTTAAAATAAGGCTAGTCCGTTATCAACTTGAAAAAGTGGCACCGAGTCGGTGC	GCAGAG	GCATTGGTGGTTCAGTGGTAGAATTCTCGCCTCCCACGCGGGAGACCCGGGTTCAATTCCCGGCCAATGCA	ATCTTGTGGAAAGGACGAAACACCGTGGGCGTAACTCACAGCCGGTTTTAGAGCTAGAAATAGCAAGTTAAAATAAGGCTAGTCCGTTATCAACTTGAAAAAGTGGCACCGAGTCGGTGCGCAGAGGCATTGGTGGTTCAGTGGTAGAATTCTCGCCTCCCACGCGGGAGACCCGGGTTCAATTCCCGGCCAATGCAGCACAGTCAAAGTCAGCAAAGTTTAAGAGCTATGCTGGAAACAGCAT	GTGGGCGTAACTCACAGCCG	GCACAGTCAAAGTCAGCAAA	non-essential	non-essential	non-essential + non-essential	129	86	94	120	159	92	74	98	101	142	109	143	110	61	0.475737	0.732856	0.100963	0.394627
DG0000277	GIpairs	Wildtype	1058273241	TTTCCCAAACCACAACGGCCAGG	KosukeYusa	CYLC2	{0: 1, 1: 0, 2: 0, 3: 6, 4: 74}	9	103003192	103003214	+	Control	1171954487	CCGTTACAGATGCTCCAAGAAGG	KosukeYusa	DEFB123	{0: 1, 1: 0, 2: 0, 3: 5, 4: 65}	20	31450066	31450088	+	Green	GTTTTAGAGCTAGAAATAGCAAGTTAAAATAAGGCTAGTCCGTTATCAACTTGAAAAAGTGGCACCGAGTCGGTGC	GCAGAG	GCATTGGTGGTTCAGTGGTAGAATTCTCGCCTCCCACGCGGGAGACCCGGGTTCAATTCCCGGCCAATGCA	ATCTTGTGGAAAGGACGAAACACCGTTCCCAAACCACAACGGCCGTTTTAGAGCTAGAAATAGCAAGTTAAAATAAGGCTAGTCCGTTATCAACTTGAAAAAGTGGCACCGAGTCGGTGCGCAGAGGCATTGGTGGTTCAGTGGTAGAATTCTCGCCTCCCACGCGGGAGACCCGGGTTCAATTCCCGGCCAATGCAGCGTTACAGATGCTCCAAGAGTTTAAGAGCTATGCTGGAAACAGCAT	GTTCCCAAACCACAACGGCC	GCGTTACAGATGCTCCAAGA	non-essential	non-essential	non-essential + non-essential	103	54	61	116	136	76	67	91	70	127	104	109	130	49	0.192952	0.516056	0.44591	0.0421364
DG0000278	GIpairs	Wildtype	1058273241	TTTCCCAAACCACAACGGCCAGG	KosukeYusa	CYLC2	{0: 1, 1: 0, 2: 0, 3: 6, 4: 74}	9	103003192	103003214	+	Control	1171954485	CAAAGATGCTGGAATCTTTATGG	KosukeYusa	DEFB123	{0: 1, 1: 0, 2: 1, 3: 18, 4: 213}	20	31450037	31450059	+	Green	GTTTTAGAGCTAGAAATAGCAAGTTAAAATAAGGCTAGTCCGTTATCAACTTGAAAAAGTGGCACCGAGTCGGTGC	GCAGAG	GCATTGGTGGTTCAGTGGTAGAATTCTCGCCTCCCACGCGGGAGACCCGGGTTCAATTCCCGGCCAATGCA	ATCTTGTGGAAAGGACGAAACACCGTTCCCAAACCACAACGGCCGTTTTAGAGCTAGAAATAGCAAGTTAAAATAAGGCTAGTCCGTTATCAACTTGAAAAAGTGGCACCGAGTCGGTGCGCAGAGGCATTGGTGGTTCAGTGGTAGAATTCTCGCCTCCCACGCGGGAGACCCGGGTTCAATTCCCGGCCAATGCAGAAAGATGCTGGAATCTTTAGTTTAAGAGCTATGCTGGAAACAGCAT	GTTCCCAAACCACAACGGCC	GAAAGATGCTGGAATCTTTA	non-essential	non-essential	non-essential + non-essential	86	86	50	101	119	78	58	49	102	74	38	123	100	51	1.24652	1.13851	0.951278	0.65021
DG0000279	GIpairs	Wildtype	1058273241	TTTCCCAAACCACAACGGCCAGG	KosukeYusa	CYLC2	{0: 1, 1: 0, 2: 0, 3: 6, 4: 74}	9	103003192	103003214	+	Control	1171954488	AACATAGACTCTTTCCTTCTTGG	KosukeYusa	DEFB123	{0: 1, 1: 0, 2: 1, 3: 26, 4: 231}	20	31450080	31450102	-	Green	GTTTTAGAGCTAGAAATAGCAAGTTAAAATAAGGCTAGTCCGTTATCAACTTGAAAAAGTGGCACCGAGTCGGTGC	GCAGAG	GCATTGGTGGTTCAGTGGTAGAATTCTCGCCTCCCACGCGGGAGACCCGGGTTCAATTCCCGGCCAATGCA	ATCTTGTGGAAAGGACGAAACACCGTTCCCAAACCACAACGGCCGTTTTAGAGCTAGAAATAGCAAGTTAAAATAAGGCTAGTCCGTTATCAACTTGAAAAAGTGGCACCGAGTCGGTGCGCAGAGGCATTGGTGGTTCAGTGGTAGAATTCTCGCCTCCCACGCGGGAGACCCGGGTTCAATTCCCGGCCAATGCAGACATAGACTCTTTCCTTCTGTTTAAGAGCTATGCTGGAAACAGCAT	GTTCCCAAACCACAACGGCC	GACATAGACTCTTTCCTTCT	non-essential	non-essential	non-essential + non-essential	123	166	109	236	243	178	136	149	171	231	114	228	187	111	0.545301	0.0647103	0.261475	0.480896
DG0000280	GIpairs	Wildtype	1058273241	TTTCCCAAACCACAACGGCCAGG	KosukeYusa	CYLC2	{0: 1, 1: 0, 2: 0, 3: 6, 4: 74}	9	103003192	103003214	+	Control	1171953338	GCACAGTCAAAGTCAGCAAAAGG	Avana	DEFB123	{0: 1, 1: 0, 2: 0, 3: 16, 4: 180}	20	31440707	31440729	-	Green	GTTTTAGAGCTAGAAATAGCAAGTTAAAATAAGGCTAGTCCGTTATCAACTTGAAAAAGTGGCACCGAGTCGGTGC	GCAGAG	GCATTGGTGGTTCAGTGGTAGAATTCTCGCCTCCCACGCGGGAGACCCGGGTTCAATTCCCGGCCAATGCA	ATCTTGTGGAAAGGACGAAACACCGTTCCCAAACCACAACGGCCGTTTTAGAGCTAGAAATAGCAAGTTAAAATAAGGCTAGTCCGTTATCAACTTGAAAAAGTGGCACCGAGTCGGTGCGCAGAGGCATTGGTGGTTCAGTGGTAGAATTCTCGCCTCCCACGCGGGAGACCCGGGTTCAATTCCCGGCCAATGCAGCACAGTCAAAGTCAGCAAAGTTTAAGAGCTATGCTGGAAACAGCAT	GTTCCCAAACCACAACGGCC	GCACAGTCAAAGTCAGCAAA	non-essential	non-essential	non-essential + non-essential	156	123	133	154	222	96	116	139	126	148	133	184	190	52	0.337019	0.505381	0.383905	1.13557
DG0000281	GIpairs	Wildtype	979584041	GCTAGTTCAGATAAAACAACAGG	KosukeYusa	ADAD1	{0: 1, 1: 0, 2: 0, 3: 9, 4: 93}	4	122393612	122393634	-	Control	1171954487	CCGTTACAGATGCTCCAAGAAGG	KosukeYusa	DEFB123	{0: 1, 1: 0, 2: 0, 3: 5, 4: 65}	20	31450066	31450088	+	Green	GTTTTAGAGCTAGAAATAGCAAGTTAAAATAAGGCTAGTCCGTTATCAACTTGAAAAAGTGGCACCGAGTCGGTGC	GCAGAG	GCATTGGTGGTTCAGTGGTAGAATTCTCGCCTCCCACGCGGGAGACCCGGGTTCAATTCCCGGCCAATGCA	ATCTTGTGGAAAGGACGAAACACCGCTAGTTCAGATAAAACAACGTTTTAGAGCTAGAAATAGCAAGTTAAAATAAGGCTAGTCCGTTATCAACTTGAAAAAGTGGCACCGAGTCGGTGCGCAGAGGCATTGGTGGTTCAGTGGTAGAATTCTCGCCTCCCACGCGGGAGACCCGGGTTCAATTCCCGGCCAATGCAGCGTTACAGATGCTCCAAGAGTTTAAGAGCTATGCTGGAAACAGCAT	GCTAGTTCAGATAAAACAAC	GCGTTACAGATGCTCCAAGA	non-essential	non-essential	non-essential + non-essential	94	96	49	105	126	97	71	72	65	87	145	127	138	40	0.74569	0.719157	0.865488	1.15373
DG0000282	GIpairs	Wildtype	979584041	GCTAGTTCAGATAAAACAACAGG	KosukeYusa	ADAD1	{0: 1, 1: 0, 2: 0, 3: 9, 4: 93}	4	122393612	122393634	-	Control	1171954485	CAAAGATGCTGGAATCTTTATGG	KosukeYusa	DEFB123	{0: 1, 1: 0, 2: 1, 3: 18, 4: 213}	20	31450037	31450059	+	Green	GTTTTAGAGCTAGAAATAGCAAGTTAAAATAAGGCTAGTCCGTTATCAACTTGAAAAAGTGGCACCGAGTCGGTGC	GCAGAG	GCATTGGTGGTTCAGTGGTAGAATTCTCGCCTCCCACGCGGGAGACCCGGGTTCAATTCCCGGCCAATGCA	ATCTTGTGGAAAGGACGAAACACCGCTAGTTCAGATAAAACAACGTTTTAGAGCTAGAAATAGCAAGTTAAAATAAGGCTAGTCCGTTATCAACTTGAAAAAGTGGCACCGAGTCGGTGCGCAGAGGCATTGGTGGTTCAGTGGTAGAATTCTCGCCTCCCACGCGGGAGACCCGGGTTCAATTCCCGGCCAATGCAGAAAGATGCTGGAATCTTTAGTTTAAGAGCTATGCTGGAAACAGCAT	GCTAGTTCAGATAAAACAAC	GAAAGATGCTGGAATCTTTA	non-essential	non-essential	non-essential + non-essential	108	82	71	103	164	72	62	64	67	69	126	118	102	35	0.808118	1.08565	0.60057	1.11757
DG0000283	GIpairs	Wildtype	979584041	GCTAGTTCAGATAAAACAACAGG	KosukeYusa	ADAD1	{0: 1, 1: 0, 2: 0, 3: 9, 4: 93}	4	122393612	122393634	-	Control	1171954488	AACATAGACTCTTTCCTTCTTGG	KosukeYusa	DEFB123	{0: 1, 1: 0, 2: 1, 3: 26, 4: 231}	20	31450080	31450102	-	Green	GTTTTAGAGCTAGAAATAGCAAGTTAAAATAAGGCTAGTCCGTTATCAACTTGAAAAAGTGGCACCGAGTCGGTGC	GCAGAG	GCATTGGTGGTTCAGTGGTAGAATTCTCGCCTCCCACGCGGGAGACCCGGGTTCAATTCCCGGCCAATGCA	ATCTTGTGGAAAGGACGAAACACCGCTAGTTCAGATAAAACAACGTTTTAGAGCTAGAAATAGCAAGTTAAAATAAGGCTAGTCCGTTATCAACTTGAAAAAGTGGCACCGAGTCGGTGCGCAGAGGCATTGGTGGTTCAGTGGTAGAATTCTCGCCTCCCACGCGGGAGACCCGGGTTCAATTCCCGGCCAATGCAGACATAGACTCTTTCCTTCTGTTTAAGAGCTATGCTGGAAACAGCAT	GCTAGTTCAGATAAAACAAC	GACATAGACTCTTTCCTTCT	non-essential	non-essential	non-essential + non-essential	62	51	58	99	123	111	54	65	51	84	70	115	78	39	0.749221	0.270082	0.195665	0.28554
DG0000284	GIpairs	Wildtype	979584041	GCTAGTTCAGATAAAACAACAGG	KosukeYusa	ADAD1	{0: 1, 1: 0, 2: 0, 3: 9, 4: 93}	4	122393612	122393634	-	Control	1171953338	GCACAGTCAAAGTCAGCAAAAGG	Avana	DEFB123	{0: 1, 1: 0, 2: 0, 3: 16, 4: 180}	20	31440707	31440729	-	Green	GTTTTAGAGCTAGAAATAGCAAGTTAAAATAAGGCTAGTCCGTTATCAACTTGAAAAAGTGGCACCGAGTCGGTGC	GCAGAG	GCATTGGTGGTTCAGTGGTAGAATTCTCGCCTCCCACGCGGGAGACCCGGGTTCAATTCCCGGCCAATGCA	ATCTTGTGGAAAGGACGAAACACCGCTAGTTCAGATAAAACAACGTTTTAGAGCTAGAAATAGCAAGTTAAAATAAGGCTAGTCCGTTATCAACTTGAAAAAGTGGCACCGAGTCGGTGCGCAGAGGCATTGGTGGTTCAGTGGTAGAATTCTCGCCTCCCACGCGGGAGACCCGGGTTCAATTCCCGGCCAATGCAGCACAGTCAAAGTCAGCAAAGTTTAAGAGCTATGCTGGAAACAGCAT	GCTAGTTCAGATAAAACAAC	GCACAGTCAAAGTCAGCAAA	non-essential	non-essential	non-essential + non-essential	136	84	70	121	209	102	79	91	149	218	126	153	178	74	0.678495	0.91455	0.896396	0.084666
DG0000285	GIpairs	Wildtype	1058273326	AAAGAACGGTACATCCATAATGG	KosukeYusa	CYLC2	{0: 1, 1: 0, 2: 0, 3: 13, 4: 123}	9	103004734	103004756	-	Control	1171954487	CCGTTACAGATGCTCCAAGAAGG	KosukeYusa	DEFB123	{0: 1, 1: 0, 2: 0, 3: 5, 4: 65}	20	31450066	31450088	+	Green	GTTTTAGAGCTAGAAATAGCAAGTTAAAATAAGGCTAGTCCGTTATCAACTTGAAAAAGTGGCACCGAGTCGGTGC	GCAGAG	GCATTGGTGGTTCAGTGGTAGAATTCTCGCCTCCCACGCGGGAGACCCGGGTTCAATTCCCGGCCAATGCA	ATCTTGTGGAAAGGACGAAACACCGAAGAACGGTACATCCATAAGTTTTAGAGCTAGAAATAGCAAGTTAAAATAAGGCTAGTCCGTTATCAACTTGAAAAAGTGGCACCGAGTCGGTGCGCAGAGGCATTGGTGGTTCAGTGGTAGAATTCTCGCCTCCCACGCGGGAGACCCGGGTTCAATTCCCGGCCAATGCAGCGTTACAGATGCTCCAAGAGTTTAAGAGCTATGCTGGAAACAGCAT	GAAGAACGGTACATCCATAA	GCGTTACAGATGCTCCAAGA	non-essential	non-essential	non-essential + non-essential	79	78	90	75	141	67	53	91	75	141	130	110	163	41	0.206012	0.13642	0.770109	0.821256
DG0000286	GIpairs	Wildtype	1058273326	AAAGAACGGTACATCCATAATGG	KosukeYusa	CYLC2	{0: 1, 1: 0, 2: 0, 3: 13, 4: 123}	9	103004734	103004756	-	Control	1171954485	CAAAGATGCTGGAATCTTTATGG	KosukeYusa	DEFB123	{0: 1, 1: 0, 2: 1, 3: 18, 4: 213}	20	31450037	31450059	+	Green	GTTTTAGAGCTAGAAATAGCAAGTTAAAATAAGGCTAGTCCGTTATCAACTTGAAAAAGTGGCACCGAGTCGGTGC	GCAGAG	GCATTGGTGGTTCAGTGGTAGAATTCTCGCCTCCCACGCGGGAGACCCGGGTTCAATTCCCGGCCAATGCA	ATCTTGTGGAAAGGACGAAACACCGAAGAACGGTACATCCATAAGTTTTAGAGCTAGAAATAGCAAGTTAAAATAAGGCTAGTCCGTTATCAACTTGAAAAAGTGGCACCGAGTCGGTGCGCAGAGGCATTGGTGGTTCAGTGGTAGAATTCTCGCCTCCCACGCGGGAGACCCGGGTTCAATTCCCGGCCAATGCAGAAAGATGCTGGAATCTTTAGTTTAAGAGCTATGCTGGAAACAGCAT	GAAGAACGGTACATCCATAA	GAAAGATGCTGGAATCTTTA	non-essential	non-essential	non-essential + non-essential	80	72	42	79	126	63	40	65	78	100	103	104	113	24	0.605445	0.634028	0.724951	1.4648
DG0000287	GIpairs	Wildtype	1058273326	AAAGAACGGTACATCCATAATGG	KosukeYusa	CYLC2	{0: 1, 1: 0, 2: 0, 3: 13, 4: 123}	9	103004734	103004756	-	Control	1171954488	AACATAGACTCTTTCCTTCTTGG	KosukeYusa	DEFB123	{0: 1, 1: 0, 2: 1, 3: 26, 4: 231}	20	31450080	31450102	-	Green	GTTTTAGAGCTAGAAATAGCAAGTTAAAATAAGGCTAGTCCGTTATCAACTTGAAAAAGTGGCACCGAGTCGGTGC	GCAGAG	GCATTGGTGGTTCAGTGGTAGAATTCTCGCCTCCCACGCGGGAGACCCGGGTTCAATTCCCGGCCAATGCA	ATCTTGTGGAAAGGACGAAACACCGAAGAACGGTACATCCATAAGTTTTAGAGCTAGAAATAGCAAGTTAAAATAAGGCTAGTCCGTTATCAACTTGAAAAAGTGGCACCGAGTCGGTGCGCAGAGGCATTGGTGGTTCAGTGGTAGAATTCTCGCCTCCCACGCGGGAGACCCGGGTTCAATTCCCGGCCAATGCAGACATAGACTCTTTCCTTCTGTTTAAGAGCTATGCTGGAAACAGCAT	GAAGAACGGTACATCCATAA	GACATAGACTCTTTCCTTCT	non-essential	non-essential	non-essential + non-essential	96	67	63	130	146	113	80	98	96	97	69	176	149	59	0.773475	0.309382	0.535473	0.0850762
DG0000288	GIpairs	Wildtype	1058273326	AAAGAACGGTACATCCATAATGG	KosukeYusa	CYLC2	{0: 1, 1: 0, 2: 0, 3: 13, 4: 123}	9	103004734	103004756	-	Control	1171953338	GCACAGTCAAAGTCAGCAAAAGG	Avana	DEFB123	{0: 1, 1: 0, 2: 0, 3: 16, 4: 180}	20	31440707	31440729	-	Green	GTTTTAGAGCTAGAAATAGCAAGTTAAAATAAGGCTAGTCCGTTATCAACTTGAAAAAGTGGCACCGAGTCGGTGC	GCAGAG	GCATTGGTGGTTCAGTGGTAGAATTCTCGCCTCCCACGCGGGAGACCCGGGTTCAATTCCCGGCCAATGCA	ATCTTGTGGAAAGGACGAAACACCGAAGAACGGTACATCCATAAGTTTTAGAGCTAGAAATAGCAAGTTAAAATAAGGCTAGTCCGTTATCAACTTGAAAAAGTGGCACCGAGTCGGTGCGCAGAGGCATTGGTGGTTCAGTGGTAGAATTCTCGCCTCCCACGCGGGAGACCCGGGTTCAATTCCCGGCCAATGCAGCACAGTCAAAGTCAGCAAAGTTTAAGAGCTATGCTGGAAACAGCAT	GAAGAACGGTACATCCATAA	GCACAGTCAAAGTCAGCAAA	non-essential	non-essential	non-essential + non-essential	98	49	76	61	127	87	62	59	85	95	83	115	115	59	0.886886	1.06208	0.887715	-0.361325
DG0000289	GIpairs	Wildtype	1167699476	GGGGTGTCCTTATTGACCACAGG	KosukeYusa	KLK12	{0: 1, 1: 0, 2: 0, 3: 5, 4: 72}	19	51034012	51034034	-	Control	1171954487	CCGTTACAGATGCTCCAAGAAGG	KosukeYusa	DEFB123	{0: 1, 1: 0, 2: 0, 3: 5, 4: 65}	20	31450066	31450088	+	Green	GTTTTAGAGCTAGAAATAGCAAGTTAAAATAAGGCTAGTCCGTTATCAACTTGAAAAAGTGGCACCGAGTCGGTGC	GCAGAG	GCATTGGTGGTTCAGTGGTAGAATTCTCGCCTCCCACGCGGGAGACCCGGGTTCAATTCCCGGCCAATGCA	ATCTTGTGGAAAGGACGAAACACCGGGGTGTCCTTATTGACCACGTTTTAGAGCTAGAAATAGCAAGTTAAAATAAGGCTAGTCCGTTATCAACTTGAAAAAGTGGCACCGAGTCGGTGCGCAGAGGCATTGGTGGTTCAGTGGTAGAATTCTCGCCTCCCACGCGGGAGACCCGGGTTCAATTCCCGGCCAATGCAGCGTTACAGATGCTCCAAGAGTTTAAGAGCTATGCTGGAAACAGCAT	GGGGTGTCCTTATTGACCAC	GCGTTACAGATGCTCCAAGA	non-essential	non-essential	non-essential + non-essential	88	102	58	99	128	76	66	73	52	109	82	131	98	65	0.770446	0.605109	0.356123	0.548352
DG0000290	GIpairs	Wildtype	1167699476	GGGGTGTCCTTATTGACCACAGG	KosukeYusa	KLK12	{0: 1, 1: 0, 2: 0, 3: 5, 4: 72}	19	51034012	51034034	-	Control	1171954485	CAAAGATGCTGGAATCTTTATGG	KosukeYusa	DEFB123	{0: 1, 1: 0, 2: 1, 3: 18, 4: 213}	20	31450037	31450059	+	Green	GTTTTAGAGCTAGAAATAGCAAGTTAAAATAAGGCTAGTCCGTTATCAACTTGAAAAAGTGGCACCGAGTCGGTGC	GCAGAG	GCATTGGTGGTTCAGTGGTAGAATTCTCGCCTCCCACGCGGGAGACCCGGGTTCAATTCCCGGCCAATGCA	ATCTTGTGGAAAGGACGAAACACCGGGGTGTCCTTATTGACCACGTTTTAGAGCTAGAAATAGCAAGTTAAAATAAGGCTAGTCCGTTATCAACTTGAAAAAGTGGCACCGAGTCGGTGCGCAGAGGCATTGGTGGTTCAGTGGTAGAATTCTCGCCTCCCACGCGGGAGACCCGGGTTCAATTCCCGGCCAATGCAGAAAGATGCTGGAATCTTTAGTTTAAGAGCTATGCTGGAAACAGCAT	GGGGTGTCCTTATTGACCAC	GAAAGATGCTGGAATCTTTA	non-essential	non-essential	non-essential + non-essential	64	55	91	84	133	72	55	44	72	72	75	133	85	41	1.51068	0.868658	0.871494	0.322089
DG0000291	GIpairs	Wildtype	1167699476	GGGGTGTCCTTATTGACCACAGG	KosukeYusa	KLK12	{0: 1, 1: 0, 2: 0, 3: 5, 4: 72}	19	51034012	51034034	-	Control	1171954488	AACATAGACTCTTTCCTTCTTGG	KosukeYusa	DEFB123	{0: 1, 1: 0, 2: 1, 3: 26, 4: 231}	20	31450080	31450102	-	Green	GTTTTAGAGCTAGAAATAGCAAGTTAAAATAAGGCTAGTCCGTTATCAACTTGAAAAAGTGGCACCGAGTCGGTGC	GCAGAG	GCATTGGTGGTTCAGTGGTAGAATTCTCGCCTCCCACGCGGGAGACCCGGGTTCAATTCCCGGCCAATGCA	ATCTTGTGGAAAGGACGAAACACCGGGGTGTCCTTATTGACCACGTTTTAGAGCTAGAAATAGCAAGTTAAAATAAGGCTAGTCCGTTATCAACTTGAAAAAGTGGCACCGAGTCGGTGCGCAGAGGCATTGGTGGTTCAGTGGTAGAATTCTCGCCTCCCACGCGGGAGACCCGGGTTCAATTCCCGGCCAATGCAGACATAGACTCTTTCCTTCTGTTTAAGAGCTATGCTGGAAACAGCAT	GGGGTGTCCTTATTGACCAC	GACATAGACTCTTTCCTTCT	non-essential	non-essential	non-essential + non-essential	118	51	60	196	212	86	113	118	109	168	138	159	152	78	0.362128	0.339386	0.298405	-0.703582
DG0000292	GIpairs	Wildtype	1167699476	GGGGTGTCCTTATTGACCACAGG	KosukeYusa	KLK12	{0: 1, 1: 0, 2: 0, 3: 5, 4: 72}	19	51034012	51034034	-	Control	1171953338	GCACAGTCAAAGTCAGCAAAAGG	Avana	DEFB123	{0: 1, 1: 0, 2: 0, 3: 16, 4: 180}	20	31440707	31440729	-	Green	GTTTTAGAGCTAGAAATAGCAAGTTAAAATAAGGCTAGTCCGTTATCAACTTGAAAAAGTGGCACCGAGTCGGTGC	GCAGAG	GCATTGGTGGTTCAGTGGTAGAATTCTCGCCTCCCACGCGGGAGACCCGGGTTCAATTCCCGGCCAATGCA	ATCTTGTGGAAAGGACGAAACACCGGGGTGTCCTTATTGACCACGTTTTAGAGCTAGAAATAGCAAGTTAAAATAAGGCTAGTCCGTTATCAACTTGAAAAAGTGGCACCGAGTCGGTGCGCAGAGGCATTGGTGGTTCAGTGGTAGAATTCTCGCCTCCCACGCGGGAGACCCGGGTTCAATTCCCGGCCAATGCAGCACAGTCAAAGTCAGCAAAGTTTAAGAGCTATGCTGGAAACAGCAT	GGGGTGTCCTTATTGACCAC	GCACAGTCAAAGTCAGCAAA	non-essential	non-essential	non-essential + non-essential	112	96	87	93	140	117	72	84	94	103	80	137	127	38	0.634466	0.75036	0.526746	1.22662
DG0000293	GIpairs	Wildtype	979582957	AACTGGTGCAAGGCTGACACAGG	KosukeYusa	ADAD1	{0: 1, 1: 0, 2: 0, 3: 13, 4: 158}	4	122381108	122381130	-	Control	1171954487	CCGTTACAGATGCTCCAAGAAGG	KosukeYusa	DEFB123	{0: 1, 1: 0, 2: 0, 3: 5, 4: 65}	20	31450066	31450088	+	Green	GTTTTAGAGCTAGAAATAGCAAGTTAAAATAAGGCTAGTCCGTTATCAACTTGAAAAAGTGGCACCGAGTCGGTGC	GCAGAG	GCATTGGTGGTTCAGTGGTAGAATTCTCGCCTCCCACGCGGGAGACCCGGGTTCAATTCCCGGCCAATGCA	ATCTTGTGGAAAGGACGAAACACCGACTGGTGCAAGGCTGACACGTTTTAGAGCTAGAAATAGCAAGTTAAAATAAGGCTAGTCCGTTATCAACTTGAAAAAGTGGCACCGAGTCGGTGCGCAGAGGCATTGGTGGTTCAGTGGTAGAATTCTCGCCTCCCACGCGGGAGACCCGGGTTCAATTCCCGGCCAATGCAGCGTTACAGATGCTCCAAGAGTTTAAGAGCTATGCTGGAAACAGCAT	GACTGGTGCAAGGCTGACAC	GCGTTACAGATGCTCCAAGA	non-essential	non-essential	non-essential + non-essential	134	97	109	152	206	113	98	120	109	158	111	197	204	77	0.64555	0.497712	0.696513	0.233922
DG0000294	GIpairs	Wildtype	979582957	AACTGGTGCAAGGCTGACACAGG	KosukeYusa	ADAD1	{0: 1, 1: 0, 2: 0, 3: 13, 4: 158}	4	122381108	122381130	-	Control	1171954485	CAAAGATGCTGGAATCTTTATGG	KosukeYusa	DEFB123	{0: 1, 1: 0, 2: 1, 3: 18, 4: 213}	20	31450037	31450059	+	Green	GTTTTAGAGCTAGAAATAGCAAGTTAAAATAAGGCTAGTCCGTTATCAACTTGAAAAAGTGGCACCGAGTCGGTGC	GCAGAG	GCATTGGTGGTTCAGTGGTAGAATTCTCGCCTCCCACGCGGGAGACCCGGGTTCAATTCCCGGCCAATGCA	ATCTTGTGGAAAGGACGAAACACCGACTGGTGCAAGGCTGACACGTTTTAGAGCTAGAAATAGCAAGTTAAAATAAGGCTAGTCCGTTATCAACTTGAAAAAGTGGCACCGAGTCGGTGCGCAGAGGCATTGGTGGTTCAGTGGTAGAATTCTCGCCTCCCACGCGGGAGACCCGGGTTCAATTCCCGGCCAATGCAGAAAGATGCTGGAATCTTTAGTTTAAGAGCTATGCTGGAAACAGCAT	GACTGGTGCAAGGCTGACAC	GAAAGATGCTGGAATCTTTA	non-essential	non-essential	non-essential + non-essential	87	95	61	76	121	69	44	69	70	33	105	106	110	51	0.547693	0.669011	0.601485	0.792797
DG0000295	GIpairs	Wildtype	979582957	AACTGGTGCAAGGCTGACACAGG	KosukeYusa	ADAD1	{0: 1, 1: 0, 2: 0, 3: 13, 4: 158}	4	122381108	122381130	-	Control	1171954488	AACATAGACTCTTTCCTTCTTGG	KosukeYusa	DEFB123	{0: 1, 1: 0, 2: 1, 3: 26, 4: 231}	20	31450080	31450102	-	Green	GTTTTAGAGCTAGAAATAGCAAGTTAAAATAAGGCTAGTCCGTTATCAACTTGAAAAAGTGGCACCGAGTCGGTGC	GCAGAG	GCATTGGTGGTTCAGTGGTAGAATTCTCGCCTCCCACGCGGGAGACCCGGGTTCAATTCCCGGCCAATGCA	ATCTTGTGGAAAGGACGAAACACCGACTGGTGCAAGGCTGACACGTTTTAGAGCTAGAAATAGCAAGTTAAAATAAGGCTAGTCCGTTATCAACTTGAAAAAGTGGCACCGAGTCGGTGCGCAGAGGCATTGGTGGTTCAGTGGTAGAATTCTCGCCTCCCACGCGGGAGACCCGGGTTCAATTCCCGGCCAATGCAGACATAGACTCTTTCCTTCTGTTTAAGAGCTATGCTGGAAACAGCAT	GACTGGTGCAAGGCTGACAC	GACATAGACTCTTTCCTTCT	non-essential	non-essential	non-essential + non-essential	162	171	119	223	274	163	151	197	186	288	197	244	210	108	0.242038	0.0592827	0.0273011	0.562863
DG0000296	GIpairs	Wildtype	979582957	AACTGGTGCAAGGCTGACACAGG	KosukeYusa	ADAD1	{0: 1, 1: 0, 2: 0, 3: 13, 4: 158}	4	122381108	122381130	-	Control	1171953338	GCACAGTCAAAGTCAGCAAAAGG	Avana	DEFB123	{0: 1, 1: 0, 2: 0, 3: 16, 4: 180}	20	31440707	31440729	-	Green	GTTTTAGAGCTAGAAATAGCAAGTTAAAATAAGGCTAGTCCGTTATCAACTTGAAAAAGTGGCACCGAGTCGGTGC	GCAGAG	GCATTGGTGGTTCAGTGGTAGAATTCTCGCCTCCCACGCGGGAGACCCGGGTTCAATTCCCGGCCAATGCA	ATCTTGTGGAAAGGACGAAACACCGACTGGTGCAAGGCTGACACGTTTTAGAGCTAGAAATAGCAAGTTAAAATAAGGCTAGTCCGTTATCAACTTGAAAAAGTGGCACCGAGTCGGTGCGCAGAGGCATTGGTGGTTCAGTGGTAGAATTCTCGCCTCCCACGCGGGAGACCCGGGTTCAATTCCCGGCCAATGCAGCACAGTCAAAGTCAGCAAAGTTTAAGAGCTATGCTGGAAACAGCAT	GACTGGTGCAAGGCTGACAC	GCACAGTCAAAGTCAGCAAA	non-essential	non-essential	non-essential + non-essential	149	78	154	168	202	128	105	134	115	216	205	250	222	121	0.829741	0.491959	0.659906	-0.726349
DG0000297	GIpairs	Wildtype	1033379492	ATACCCAATAGAGTCCGAGGCGG	KosukeYusa	BRAF	{0: 1, 1: 0, 2: 0, 3: 1, 4: 30}	7	140800358	140800380	+	Green	1150097638	GATGTGCACTGTAGCTAAGCTGG	KosukeYusa	EFCAB3	{0: 1, 1: 0, 2: 0, 3: 1, 4: 73}	17	62391886	62391908	+	Green	GTTTTAGAGCTAGAAATAGCAAGTTAAAATAAGGCTAGTCCGTTATCAACTTGAAAAAGTGGCACCGAGTCGGTGC	GCAGAG	GCATTGGTGGTTCAGTGGTAGAATTCTCGCCTCCCACGCGGGAGACCCGGGTTCAATTCCCGGCCAATGCA	ATCTTGTGGAAAGGACGAAACACCGTACCCAATAGAGTCCGAGGGTTTTAGAGCTAGAAATAGCAAGTTAAAATAAGGCTAGTCCGTTATCAACTTGAAAAAGTGGCACCGAGTCGGTGCGCAGAGGCATTGGTGGTTCAGTGGTAGAATTCTCGCCTCCCACGCGGGAGACCCGGGTTCAATTCCCGGCCAATGCAGATGTGCACTGTAGCTAAGCGTTTAAGAGCTATGCTGGAAACAGCAT	GTACCCAATAGAGTCCGAGG	GATGTGCACTGTAGCTAAGC	unclassified	non-essential	unclassified + non-essential	35	55	18	199	330	22	39	60	46	35	41	40	34	35	-0.638125	-0.428138	-0.865769	0.546825
DG0000298	GIpairs	Wildtype	1033379492	ATACCCAATAGAGTCCGAGGCGG	KosukeYusa	BRAF	{0: 1, 1: 0, 2: 0, 3: 1, 4: 30}	7	140800358	140800380	+	Green	1150097929	TTAGATTTGGCTGGCAACCCAGG	KosukeYusa	EFCAB3	{0: 1, 1: 0, 2: 0, 3: 3, 4: 96}	17	62395088	62395110	+	Green	GTTTTAGAGCTAGAAATAGCAAGTTAAAATAAGGCTAGTCCGTTATCAACTTGAAAAAGTGGCACCGAGTCGGTGC	GCAGAG	GCATTGGTGGTTCAGTGGTAGAATTCTCGCCTCCCACGCGGGAGACCCGGGTTCAATTCCCGGCCAATGCA	ATCTTGTGGAAAGGACGAAACACCGTACCCAATAGAGTCCGAGGGTTTTAGAGCTAGAAATAGCAAGTTAAAATAAGGCTAGTCCGTTATCAACTTGAAAAAGTGGCACCGAGTCGGTGCGCAGAGGCATTGGTGGTTCAGTGGTAGAATTCTCGCCTCCCACGCGGGAGACCCGGGTTCAATTCCCGGCCAATGCAGTAGATTTGGCTGGCAACCCGTTTAAGAGCTATGCTGGAAACAGCAT	GTACCCAATAGAGTCCGAGG	GTAGATTTGGCTGGCAACCC	unclassified	non-essential	unclassified + non-essential	54	27	35	96	133	31	85	78	45	92	45	61	59	56	-0.414554	-0.186393	-0.461061	-1.13164
DG0000299	GIpairs	Wildtype	1033379492	ATACCCAATAGAGTCCGAGGCGG	KosukeYusa	BRAF	{0: 1, 1: 0, 2: 0, 3: 1, 4: 30}	7	140800358	140800380	+	Green	1150099115	GTTGTGGAGTCCCTACACTATGG	KosukeYusa	EFCAB3	{0: 1, 1: 0, 2: 0, 3: 2, 4: 60}	17	62406519	62406541	+	Green	GTTTTAGAGCTAGAAATAGCAAGTTAAAATAAGGCTAGTCCGTTATCAACTTGAAAAAGTGGCACCGAGTCGGTGC	GCAGAG	GCATTGGTGGTTCAGTGGTAGAATTCTCGCCTCCCACGCGGGAGACCCGGGTTCAATTCCCGGCCAATGCA	ATCTTGTGGAAAGGACGAAACACCGTACCCAATAGAGTCCGAGGGTTTTAGAGCTAGAAATAGCAAGTTAAAATAAGGCTAGTCCGTTATCAACTTGAAAAAGTGGCACCGAGTCGGTGCGCAGAGGCATTGGTGGTTCAGTGGTAGAATTCTCGCCTCCCACGCGGGAGACCCGGGTTCAATTCCCGGCCAATGCAGTTGTGGAGTCCCTACACTAGTTTAAGAGCTATGCTGGAAACAGCAT	GTACCCAATAGAGTCCGAGG	GTTGTGGAGTCCCTACACTA	unclassified	non-essential	unclassified + non-essential	37	28	35	114	169	32	60	74	32	54	23	61	37	60	-0.339519	-0.647972	-1.04543	-1.17888
DG0000300	GIpairs	Wildtype	1033379492	ATACCCAATAGAGTCCGAGGCGG	KosukeYusa	BRAF	{0: 1, 1: 0, 2: 0, 3: 1, 4: 30}	7	140800358	140800380	+	Green	1150097935	TATTATAGACTTTCTGGGTAGGG	KosukeYusa	EFCAB3	{0: 1, 1: 0, 2: 0, 3: 13, 4: 154}	17	62395155	62395177	-	Green	GTTTTAGAGCTAGAAATAGCAAGTTAAAATAAGGCTAGTCCGTTATCAACTTGAAAAAGTGGCACCGAGTCGGTGC	GCAGAG	GCATTGGTGGTTCAGTGGTAGAATTCTCGCCTCCCACGCGGGAGACCCGGGTTCAATTCCCGGCCAATGCA	ATCTTGTGGAAAGGACGAAACACCGTACCCAATAGAGTCCGAGGGTTTTAGAGCTAGAAATAGCAAGTTAAAATAAGGCTAGTCCGTTATCAACTTGAAAAAGTGGCACCGAGTCGGTGCGCAGAGGCATTGGTGGTTCAGTGGTAGAATTCTCGCCTCCCACGCGGGAGACCCGGGTTCAATTCCCGGCCAATGCAGATTATAGACTTTCTGGGTAGTTTAAGAGCTATGCTGGAAACAGCAT	GTACCCAATAGAGTCCGAGG	GATTATAGACTTTCTGGGTA	unclassified	non-essential	unclassified + non-essential	56	59	48	128	243	30	64	115	62	61	74	98	85	49	-0.293756	-0.689246	-0.49609	0.168467
DG0000301	GIpairs	Wildtype	1033379562	TTTGGATTACTTACTCAAGTTGG	KosukeYusa	BRAF	{0: 1, 1: 0, 2: 0, 3: 10, 4: 110}	7	140801398	140801420	+	Green	1150097638	GATGTGCACTGTAGCTAAGCTGG	KosukeYusa	EFCAB3	{0: 1, 1: 0, 2: 0, 3: 1, 4: 73}	17	62391886	62391908	+	Green	GTTTTAGAGCTAGAAATAGCAAGTTAAAATAAGGCTAGTCCGTTATCAACTTGAAAAAGTGGCACCGAGTCGGTGC	GCAGAG	GCATTGGTGGTTCAGTGGTAGAATTCTCGCCTCCCACGCGGGAGACCCGGGTTCAATTCCCGGCCAATGCA	ATCTTGTGGAAAGGACGAAACACCGTTGGATTACTTACTCAAGTGTTTTAGAGCTAGAAATAGCAAGTTAAAATAAGGCTAGTCCGTTATCAACTTGAAAAAGTGGCACCGAGTCGGTGCGCAGAGGCATTGGTGGTTCAGTGGTAGAATTCTCGCCTCCCACGCGGGAGACCCGGGTTCAATTCCCGGCCAATGCAGATGTGCACTGTAGCTAAGCGTTTAAGAGCTATGCTGGAAACAGCAT	GTTGGATTACTTACTCAAGT	GATGTGCACTGTAGCTAAGC	unclassified	non-essential	unclassified + non-essential	17	29	30	110	191	21	34	31	25	37	27	41	40	23	0.328995	-0.506728	0.295019	0.231364
DG0000302	GIpairs	Wildtype	1033379562	TTTGGATTACTTACTCAAGTTGG	KosukeYusa	BRAF	{0: 1, 1: 0, 2: 0, 3: 10, 4: 110}	7	140801398	140801420	+	Green	1150097929	TTAGATTTGGCTGGCAACCCAGG	KosukeYusa	EFCAB3	{0: 1, 1: 0, 2: 0, 3: 3, 4: 96}	17	62395088	62395110	+	Green	GTTTTAGAGCTAGAAATAGCAAGTTAAAATAAGGCTAGTCCGTTATCAACTTGAAAAAGTGGCACCGAGTCGGTGC	GCAGAG	GCATTGGTGGTTCAGTGGTAGAATTCTCGCCTCCCACGCGGGAGACCCGGGTTCAATTCCCGGCCAATGCA	ATCTTGTGGAAAGGACGAAACACCGTTGGATTACTTACTCAAGTGTTTTAGAGCTAGAAATAGCAAGTTAAAATAAGGCTAGTCCGTTATCAACTTGAAAAAGTGGCACCGAGTCGGTGCGCAGAGGCATTGGTGGTTCAGTGGTAGAATTCTCGCCTCCCACGCGGGAGACCCGGGTTCAATTCCCGGCCAATGCAGTAGATTTGGCTGGCAACCCGTTTAAGAGCTATGCTGGAAACAGCAT	GTTGGATTACTTACTCAAGT	GTAGATTTGGCTGGCAACCC	unclassified	non-essential	unclassified + non-essential	85	93	76	125	147	93	58	102	90	102	72	121	105	65	0.179307	0.0780337	-0.0227373	0.415951
DG0000303	GIpairs	Wildtype	1033379562	TTTGGATTACTTACTCAAGTTGG	KosukeYusa	BRAF	{0: 1, 1: 0, 2: 0, 3: 10, 4: 110}	7	140801398	140801420	+	Green	1150099115	GTTGTGGAGTCCCTACACTATGG	KosukeYusa	EFCAB3	{0: 1, 1: 0, 2: 0, 3: 2, 4: 60}	17	62406519	62406541	+	Green	GTTTTAGAGCTAGAAATAGCAAGTTAAAATAAGGCTAGTCCGTTATCAACTTGAAAAAGTGGCACCGAGTCGGTGC	GCAGAG	GCATTGGTGGTTCAGTGGTAGAATTCTCGCCTCCCACGCGGGAGACCCGGGTTCAATTCCCGGCCAATGCA	ATCTTGTGGAAAGGACGAAACACCGTTGGATTACTTACTCAAGTGTTTTAGAGCTAGAAATAGCAAGTTAAAATAAGGCTAGTCCGTTATCAACTTGAAAAAGTGGCACCGAGTCGGTGCGCAGAGGCATTGGTGGTTCAGTGGTAGAATTCTCGCCTCCCACGCGGGAGACCCGGGTTCAATTCCCGGCCAATGCAGTTGTGGAGTCCCTACACTAGTTTAAGAGCTATGCTGGAAACAGCAT	GTTGGATTACTTACTCAAGT	GTTGTGGAGTCCCTACACTA	unclassified	non-essential	unclassified + non-essential	84	140	112	154	240	93	87	101	129	143	130	178	170	80	0.746588	0.0751919	0.681444	0.705674
DG0000304	GIpairs	Wildtype	1033379562	TTTGGATTACTTACTCAAGTTGG	KosukeYusa	BRAF	{0: 1, 1: 0, 2: 0, 3: 10, 4: 110}	7	140801398	140801420	+	Green	1150097935	TATTATAGACTTTCTGGGTAGGG	KosukeYusa	EFCAB3	{0: 1, 1: 0, 2: 0, 3: 13, 4: 154}	17	62395155	62395177	-	Green	GTTTTAGAGCTAGAAATAGCAAGTTAAAATAAGGCTAGTCCGTTATCAACTTGAAAAAGTGGCACCGAGTCGGTGC	GCAGAG	GCATTGGTGGTTCAGTGGTAGAATTCTCGCCTCCCACGCGGGAGACCCGGGTTCAATTCCCGGCCAATGCA	ATCTTGTGGAAAGGACGAAACACCGTTGGATTACTTACTCAAGTGTTTTAGAGCTAGAAATAGCAAGTTAAAATAAGGCTAGTCCGTTATCAACTTGAAAAAGTGGCACCGAGTCGGTGCGCAGAGGCATTGGTGGTTCAGTGGTAGAATTCTCGCCTCCCACGCGGGAGACCCGGGTTCAATTCCCGGCCAATGCAGATTATAGACTTTCTGGGTAGTTTAAGAGCTATGCTGGAAACAGCAT	GTTGGATTACTTACTCAAGT	GATTATAGACTTTCTGGGTA	unclassified	non-essential	unclassified + non-essential	77	83	81	120	174	118	71	85	124	140	74	112	120	61	0.329161	0.197147	0.4287	0.343785
DG0000305	GIpairs	Wildtype	1033379490	ACCATACCCAATAGAGTCCGAGG	KosukeYusa	BRAF	{0: 1, 1: 0, 2: 0, 3: 2, 4: 25}	7	140800355	140800377	+	Green	1150097638	GATGTGCACTGTAGCTAAGCTGG	KosukeYusa	EFCAB3	{0: 1, 1: 0, 2: 0, 3: 1, 4: 73}	17	62391886	62391908	+	Green	GTTTTAGAGCTAGAAATAGCAAGTTAAAATAAGGCTAGTCCGTTATCAACTTGAAAAAGTGGCACCGAGTCGGTGC	GCAGAG	GCATTGGTGGTTCAGTGGTAGAATTCTCGCCTCCCACGCGGGAGACCCGGGTTCAATTCCCGGCCAATGCA	ATCTTGTGGAAAGGACGAAACACCGCCATACCCAATAGAGTCCGGTTTTAGAGCTAGAAATAGCAAGTTAAAATAAGGCTAGTCCGTTATCAACTTGAAAAAGTGGCACCGAGTCGGTGCGCAGAGGCATTGGTGGTTCAGTGGTAGAATTCTCGCCTCCCACGCGGGAGACCCGGGTTCAATTCCCGGCCAATGCAGATGTGCACTGTAGCTAAGCGTTTAAGAGCTATGCTGGAAACAGCAT	GCCATACCCAATAGAGTCCG	GATGTGCACTGTAGCTAAGC	unclassified	non-essential	unclassified + non-essential	46	19	41	154	284	50	39	67	32	65	59	71	69	60	0.0178123	-0.197836	-0.0220235	-1.7232
DG0000306	GIpairs	Wildtype	1033379490	ACCATACCCAATAGAGTCCGAGG	KosukeYusa	BRAF	{0: 1, 1: 0, 2: 0, 3: 2, 4: 25}	7	140800355	140800377	+	Green	1150097929	TTAGATTTGGCTGGCAACCCAGG	KosukeYusa	EFCAB3	{0: 1, 1: 0, 2: 0, 3: 3, 4: 96}	17	62395088	62395110	+	Green	GTTTTAGAGCTAGAAATAGCAAGTTAAAATAAGGCTAGTCCGTTATCAACTTGAAAAAGTGGCACCGAGTCGGTGC	GCAGAG	GCATTGGTGGTTCAGTGGTAGAATTCTCGCCTCCCACGCGGGAGACCCGGGTTCAATTCCCGGCCAATGCA	ATCTTGTGGAAAGGACGAAACACCGCCATACCCAATAGAGTCCGGTTTTAGAGCTAGAAATAGCAAGTTAAAATAAGGCTAGTCCGTTATCAACTTGAAAAAGTGGCACCGAGTCGGTGCGCAGAGGCATTGGTGGTTCAGTGGTAGAATTCTCGCCTCCCACGCGGGAGACCCGGGTTCAATTCCCGGCCAATGCAGTAGATTTGGCTGGCAACCCGTTTAAGAGCTATGCTGGAAACAGCAT	GCCATACCCAATAGAGTCCG	GTAGATTTGGCTGGCAACCC	unclassified	non-essential	unclassified + non-essential	42	31	41	104	144	69	81	81	87	68	68	81	83	79	-0.0648427	-0.597292	-0.0292384	-1.42862
DG0000307	GIpairs	Wildtype	1033379490	ACCATACCCAATAGAGTCCGAGG	KosukeYusa	BRAF	{0: 1, 1: 0, 2: 0, 3: 2, 4: 25}	7	140800355	140800377	+	Green	1150099115	GTTGTGGAGTCCCTACACTATGG	KosukeYusa	EFCAB3	{0: 1, 1: 0, 2: 0, 3: 2, 4: 60}	17	62406519	62406541	+	Green	GTTTTAGAGCTAGAAATAGCAAGTTAAAATAAGGCTAGTCCGTTATCAACTTGAAAAAGTGGCACCGAGTCGGTGC	GCAGAG	GCATTGGTGGTTCAGTGGTAGAATTCTCGCCTCCCACGCGGGAGACCCGGGTTCAATTCCCGGCCAATGCA	ATCTTGTGGAAAGGACGAAACACCGCCATACCCAATAGAGTCCGGTTTTAGAGCTAGAAATAGCAAGTTAAAATAAGGCTAGTCCGTTATCAACTTGAAAAAGTGGCACCGAGTCGGTGCGCAGAGGCATTGGTGGTTCAGTGGTAGAATTCTCGCCTCCCACGCGGGAGACCCGGGTTCAATTCCCGGCCAATGCAGTTGTGGAGTCCCTACACTAGTTTAAGAGCTATGCTGGAAACAGCAT	GCCATACCCAATAGAGTCCG	GTTGTGGAGTCCCTACACTA	unclassified	non-essential	unclassified + non-essential	32	21	36	85	117	33	47	66	26	43	56	61	78	45	-0.17662	-0.690167	0.173946	-1.17294
DG0000308	GIpairs	Wildtype	1033379490	ACCATACCCAATAGAGTCCGAGG	KosukeYusa	BRAF	{0: 1, 1: 0, 2: 0, 3: 2, 4: 25}	7	140800355	140800377	+	Green	1150097935	TATTATAGACTTTCTGGGTAGGG	KosukeYusa	EFCAB3	{0: 1, 1: 0, 2: 0, 3: 13, 4: 154}	17	62395155	62395177	-	Green	GTTTTAGAGCTAGAAATAGCAAGTTAAAATAAGGCTAGTCCGTTATCAACTTGAAAAAGTGGCACCGAGTCGGTGC	GCAGAG	GCATTGGTGGTTCAGTGGTAGAATTCTCGCCTCCCACGCGGGAGACCCGGGTTCAATTCCCGGCCAATGCA	ATCTTGTGGAAAGGACGAAACACCGCCATACCCAATAGAGTCCGGTTTTAGAGCTAGAAATAGCAAGTTAAAATAAGGCTAGTCCGTTATCAACTTGAAAAAGTGGCACCGAGTCGGTGCGCAGAGGCATTGGTGGTTCAGTGGTAGAATTCTCGCCTCCCACGCGGGAGACCCGGGTTCAATTCCCGGCCAATGCAGATTATAGACTTTCTGGGTAGTTTAAGAGCTATGCTGGAAACAGCAT	GCCATACCCAATAGAGTCCG	GATTATAGACTTTCTGGGTA	unclassified	non-essential	unclassified + non-essential	89	55	52	123	233	70	81	110	80	71	49	80	85	59	-0.519756	0.0358333	-0.432483	-0.196694
DG0000309	GIpairs	Wildtype	1033390638	GTCCGCAGCCGAAGAGGCCGCGG	Avana	BRAF	{0: 1, 1: 0, 2: 1, 3: 5, 4: 58}	7	140924584	140924606	+	Green	1150097638	GATGTGCACTGTAGCTAAGCTGG	KosukeYusa	EFCAB3	{0: 1, 1: 0, 2: 0, 3: 1, 4: 73}	17	62391886	62391908	+	Green	GTTTTAGAGCTAGAAATAGCAAGTTAAAATAAGGCTAGTCCGTTATCAACTTGAAAAAGTGGCACCGAGTCGGTGC	GCAGAG	GCATTGGTGGTTCAGTGGTAGAATTCTCGCCTCCCACGCGGGAGACCCGGGTTCAATTCCCGGCCAATGCA	ATCTTGTGGAAAGGACGAAACACCGTCCGCAGCCGAAGAGGCCGGTTTTAGAGCTAGAAATAGCAAGTTAAAATAAGGCTAGTCCGTTATCAACTTGAAAAAGTGGCACCGAGTCGGTGCGCAGAGGCATTGGTGGTTCAGTGGTAGAATTCTCGCCTCCCACGCGGGAGACCCGGGTTCAATTCCCGGCCAATGCAGATGTGCACTGTAGCTAAGCGTTTAAGAGCTATGCTGGAAACAGCAT	GTCCGCAGCCGAAGAGGCCG	GATGTGCACTGTAGCTAAGC	unclassified	non-essential	unclassified + non-essential	19	10	15	107	217	8	28	40	28	18	38	28	31	25	-0.564106	-0.710821	-0.421132	-1.36437
DG0000310	GIpairs	Wildtype	1033390638	GTCCGCAGCCGAAGAGGCCGCGG	Avana	BRAF	{0: 1, 1: 0, 2: 1, 3: 5, 4: 58}	7	140924584	140924606	+	Green	1150097929	TTAGATTTGGCTGGCAACCCAGG	KosukeYusa	EFCAB3	{0: 1, 1: 0, 2: 0, 3: 3, 4: 96}	17	62395088	62395110	+	Green	GTTTTAGAGCTAGAAATAGCAAGTTAAAATAAGGCTAGTCCGTTATCAACTTGAAAAAGTGGCACCGAGTCGGTGC	GCAGAG	GCATTGGTGGTTCAGTGGTAGAATTCTCGCCTCCCACGCGGGAGACCCGGGTTCAATTCCCGGCCAATGCA	ATCTTGTGGAAAGGACGAAACACCGTCCGCAGCCGAAGAGGCCGGTTTTAGAGCTAGAAATAGCAAGTTAAAATAAGGCTAGTCCGTTATCAACTTGAAAAAGTGGCACCGAGTCGGTGCGCAGAGGCATTGGTGGTTCAGTGGTAGAATTCTCGCCTCCCACGCGGGAGACCCGGGTTCAATTCCCGGCCAATGCAGTAGATTTGGCTGGCAACCCGTTTAAGAGCTATGCTGGAAACAGCAT	GTCCGCAGCCGAAGAGGCCG	GTAGATTTGGCTGGCAACCC	unclassified	non-essential	unclassified + non-essential	23	52	31	134	183	42	104	117	38	47	16	53	58	55	-1.19328	-1.9713	-1.06463	-0.176426
DG0000311	GIpairs	Wildtype	1033390638	GTCCGCAGCCGAAGAGGCCGCGG	Avana	BRAF	{0: 1, 1: 0, 2: 1, 3: 5, 4: 58}	7	140924584	140924606	+	Green	1150099115	GTTGTGGAGTCCCTACACTATGG	KosukeYusa	EFCAB3	{0: 1, 1: 0, 2: 0, 3: 2, 4: 60}	17	62406519	62406541	+	Green	GTTTTAGAGCTAGAAATAGCAAGTTAAAATAAGGCTAGTCCGTTATCAACTTGAAAAAGTGGCACCGAGTCGGTGC	GCAGAG	GCATTGGTGGTTCAGTGGTAGAATTCTCGCCTCCCACGCGGGAGACCCGGGTTCAATTCCCGGCCAATGCA	ATCTTGTGGAAAGGACGAAACACCGTCCGCAGCCGAAGAGGCCGGTTTTAGAGCTAGAAATAGCAAGTTAAAATAAGGCTAGTCCGTTATCAACTTGAAAAAGTGGCACCGAGTCGGTGCGCAGAGGCATTGGTGGTTCAGTGGTAGAATTCTCGCCTCCCACGCGGGAGACCCGGGTTCAATTCCCGGCCAATGCAGTTGTGGAGTCCCTACACTAGTTTAAGAGCTATGCTGGAAACAGCAT	GTCCGCAGCCGAAGAGGCCG	GTTGTGGAGTCCCTACACTA	unclassified	non-essential	unclassified + non-essential	47	56	30	203	278	41	88	139	49	42	47	54	104	92	-1.41357	-1.20992	-0.479473	-0.806738
DG0000312	GIpairs	Wildtype	1033390638	GTCCGCAGCCGAAGAGGCCGCGG	Avana	BRAF	{0: 1, 1: 0, 2: 1, 3: 5, 4: 58}	7	140924584	140924606	+	Green	1150097935	TATTATAGACTTTCTGGGTAGGG	KosukeYusa	EFCAB3	{0: 1, 1: 0, 2: 0, 3: 13, 4: 154}	17	62395155	62395177	-	Green	GTTTTAGAGCTAGAAATAGCAAGTTAAAATAAGGCTAGTCCGTTATCAACTTGAAAAAGTGGCACCGAGTCGGTGC	GCAGAG	GCATTGGTGGTTCAGTGGTAGAATTCTCGCCTCCCACGCGGGAGACCCGGGTTCAATTCCCGGCCAATGCA	ATCTTGTGGAAAGGACGAAACACCGTCCGCAGCCGAAGAGGCCGGTTTTAGAGCTAGAAATAGCAAGTTAAAATAAGGCTAGTCCGTTATCAACTTGAAAAAGTGGCACCGAGTCGGTGCGCAGAGGCATTGGTGGTTCAGTGGTAGAATTCTCGCCTCCCACGCGGGAGACCCGGGTTCAATTCCCGGCCAATGCAGATTATAGACTTTCTGGGTAGTTTAAGAGCTATGCTGGAAACAGCAT	GTCCGCAGCCGAAGAGGCCG	GATTATAGACTTTCTGGGTA	unclassified	non-essential	unclassified + non-essential	22	19	21	73	112	4	52	91	8	37	27	30	45	35	-1.63525	-1.67408	-1.06459	-0.955672
DG0000313	GIpairs	Wildtype	1167699490	GTGGGCGTAACTCACAGCCGTGG	KosukeYusa	KLK12	{0: 1, 1: 0, 2: 0, 3: 1, 4: 38}	19	51034072	51034094	-	Control	1150097638	GATGTGCACTGTAGCTAAGCTGG	KosukeYusa	EFCAB3	{0: 1, 1: 0, 2: 0, 3: 1, 4: 73}	17	62391886	62391908	+	Green	GTTTTAGAGCTAGAAATAGCAAGTTAAAATAAGGCTAGTCCGTTATCAACTTGAAAAAGTGGCACCGAGTCGGTGC	GCAGAG	GCATTGGTGGTTCAGTGGTAGAATTCTCGCCTCCCACGCGGGAGACCCGGGTTCAATTCCCGGCCAATGCA	ATCTTGTGGAAAGGACGAAACACCGTGGGCGTAACTCACAGCCGGTTTTAGAGCTAGAAATAGCAAGTTAAAATAAGGCTAGTCCGTTATCAACTTGAAAAAGTGGCACCGAGTCGGTGCGCAGAGGCATTGGTGGTTCAGTGGTAGAATTCTCGCCTCCCACGCGGGAGACCCGGGTTCAATTCCCGGCCAATGCAGATGTGCACTGTAGCTAAGCGTTTAAGAGCTATGCTGGAAACAGCAT	GTGGGCGTAACTCACAGCCG	GATGTGCACTGTAGCTAAGC	non-essential	non-essential	non-essential + non-essential	40	41	57	122	267	29	22	53	55	92	50	75	69	30	0.428831	-0.0631075	0.31096	0.347021
DG0000314	GIpairs	Wildtype	1167699490	GTGGGCGTAACTCACAGCCGTGG	KosukeYusa	KLK12	{0: 1, 1: 0, 2: 0, 3: 1, 4: 38}	19	51034072	51034094	-	Control	1150097929	TTAGATTTGGCTGGCAACCCAGG	KosukeYusa	EFCAB3	{0: 1, 1: 0, 2: 0, 3: 3, 4: 96}	17	62395088	62395110	+	Green	GTTTTAGAGCTAGAAATAGCAAGTTAAAATAAGGCTAGTCCGTTATCAACTTGAAAAAGTGGCACCGAGTCGGTGC	GCAGAG	GCATTGGTGGTTCAGTGGTAGAATTCTCGCCTCCCACGCGGGAGACCCGGGTTCAATTCCCGGCCAATGCA	ATCTTGTGGAAAGGACGAAACACCGTGGGCGTAACTCACAGCCGGTTTTAGAGCTAGAAATAGCAAGTTAAAATAAGGCTAGTCCGTTATCAACTTGAAAAAGTGGCACCGAGTCGGTGCGCAGAGGCATTGGTGGTTCAGTGGTAGAATTCTCGCCTCCCACGCGGGAGACCCGGGTTCAATTCCCGGCCAATGCAGTAGATTTGGCTGGCAACCCGTTTAAGAGCTATGCTGGAAACAGCAT	GTGGGCGTAACTCACAGCCG	GTAGATTTGGCTGGCAACCC	non-essential	non-essential	non-essential + non-essential	113	87	98	133	171	105	88	127	93	175	106	161	165	78	0.274808	0.17207	0.310835	0.0595591
DG0000315	GIpairs	Wildtype	1167699490	GTGGGCGTAACTCACAGCCGTGG	KosukeYusa	KLK12	{0: 1, 1: 0, 2: 0, 3: 1, 4: 38}	19	51034072	51034094	-	Control	1150099115	GTTGTGGAGTCCCTACACTATGG	KosukeYusa	EFCAB3	{0: 1, 1: 0, 2: 0, 3: 2, 4: 60}	17	62406519	62406541	+	Green	GTTTTAGAGCTAGAAATAGCAAGTTAAAATAAGGCTAGTCCGTTATCAACTTGAAAAAGTGGCACCGAGTCGGTGC	GCAGAG	GCATTGGTGGTTCAGTGGTAGAATTCTCGCCTCCCACGCGGGAGACCCGGGTTCAATTCCCGGCCAATGCA	ATCTTGTGGAAAGGACGAAACACCGTGGGCGTAACTCACAGCCGGTTTTAGAGCTAGAAATAGCAAGTTAAAATAAGGCTAGTCCGTTATCAACTTGAAAAAGTGGCACCGAGTCGGTGCGCAGAGGCATTGGTGGTTCAGTGGTAGAATTCTCGCCTCCCACGCGGGAGACCCGGGTTCAATTCCCGGCCAATGCAGTTGTGGAGTCCCTACACTAGTTTAAGAGCTATGCTGGAAACAGCAT	GTGGGCGTAACTCACAGCCG	GTTGTGGAGTCCCTACACTA	non-essential	non-essential	non-essential + non-essential	104	102	101	141	224	112	91	118	131	73	133	140	120	72	0.179714	0.158378	-0.0401981	0.402067
DG0000316	GIpairs	Wildtype	1167699490	GTGGGCGTAACTCACAGCCGTGG	KosukeYusa	KLK12	{0: 1, 1: 0, 2: 0, 3: 1, 4: 38}	19	51034072	51034094	-	Control	1150097935	TATTATAGACTTTCTGGGTAGGG	KosukeYusa	EFCAB3	{0: 1, 1: 0, 2: 0, 3: 13, 4: 154}	17	62395155	62395177	-	Green	GTTTTAGAGCTAGAAATAGCAAGTTAAAATAAGGCTAGTCCGTTATCAACTTGAAAAAGTGGCACCGAGTCGGTGC	GCAGAG	GCATTGGTGGTTCAGTGGTAGAATTCTCGCCTCCCACGCGGGAGACCCGGGTTCAATTCCCGGCCAATGCA	ATCTTGTGGAAAGGACGAAACACCGTGGGCGTAACTCACAGCCGGTTTTAGAGCTAGAAATAGCAAGTTAAAATAAGGCTAGTCCGTTATCAACTTGAAAAAGTGGCACCGAGTCGGTGCGCAGAGGCATTGGTGGTTCAGTGGTAGAATTCTCGCCTCCCACGCGGGAGACCCGGGTTCAATTCCCGGCCAATGCAGATTATAGACTTTCTGGGTAGTTTAAGAGCTATGCTGGAAACAGCAT	GTGGGCGTAACTCACAGCCG	GATTATAGACTTTCTGGGTA	non-essential	non-essential	non-essential + non-essential	113	154	155	161	244	84	94	128	129	148	118	213	177	61	0.665258	0.160836	0.400314	1.23046
DG0000317	GIpairs	Wildtype	1058273241	TTTCCCAAACCACAACGGCCAGG	KosukeYusa	CYLC2	{0: 1, 1: 0, 2: 0, 3: 6, 4: 74}	9	103003192	103003214	+	Control	1150097638	GATGTGCACTGTAGCTAAGCTGG	KosukeYusa	EFCAB3	{0: 1, 1: 0, 2: 0, 3: 1, 4: 73}	17	62391886	62391908	+	Green	GTTTTAGAGCTAGAAATAGCAAGTTAAAATAAGGCTAGTCCGTTATCAACTTGAAAAAGTGGCACCGAGTCGGTGC	GCAGAG	GCATTGGTGGTTCAGTGGTAGAATTCTCGCCTCCCACGCGGGAGACCCGGGTTCAATTCCCGGCCAATGCA	ATCTTGTGGAAAGGACGAAACACCGTTCCCAAACCACAACGGCCGTTTTAGAGCTAGAAATAGCAAGTTAAAATAAGGCTAGTCCGTTATCAACTTGAAAAAGTGGCACCGAGTCGGTGCGCAGAGGCATTGGTGGTTCAGTGGTAGAATTCTCGCCTCCCACGCGGGAGACCCGGGTTCAATTCCCGGCCAATGCAGATGTGCACTGTAGCTAAGCGTTTAAGAGCTATGCTGGAAACAGCAT	GTTCCCAAACCACAACGGCC	GATGTGCACTGTAGCTAAGC	non-essential	non-essential	non-essential + non-essential	65	21	33	140	261	40	69	57	56	93	57	71	84	37	0.247565	0.524114	0.487952	-0.894609
DG0000318	GIpairs	Wildtype	1058273241	TTTCCCAAACCACAACGGCCAGG	KosukeYusa	CYLC2	{0: 1, 1: 0, 2: 0, 3: 6, 4: 74}	9	103003192	103003214	+	Control	1150097929	TTAGATTTGGCTGGCAACCCAGG	KosukeYusa	EFCAB3	{0: 1, 1: 0, 2: 0, 3: 3, 4: 96}	17	62395088	62395110	+	Green	GTTTTAGAGCTAGAAATAGCAAGTTAAAATAAGGCTAGTCCGTTATCAACTTGAAAAAGTGGCACCGAGTCGGTGC	GCAGAG	GCATTGGTGGTTCAGTGGTAGAATTCTCGCCTCCCACGCGGGAGACCCGGGTTCAATTCCCGGCCAATGCA	ATCTTGTGGAAAGGACGAAACACCGTTCCCAAACCACAACGGCCGTTTTAGAGCTAGAAATAGCAAGTTAAAATAAGGCTAGTCCGTTATCAACTTGAAAAAGTGGCACCGAGTCGGTGCGCAGAGGCATTGGTGGTTCAGTGGTAGAATTCTCGCCTCCCACGCGGGAGACCCGGGTTCAATTCCCGGCCAATGCAGTAGATTTGGCTGGCAACCCGTTTAAGAGCTATGCTGGAAACAGCAT	GTTCCCAAACCACAACGGCC	GTAGATTTGGCTGGCAACCC	non-essential	non-essential	non-essential + non-essential	168	139	136	168	237	162	131	133	158	169	165	212	182	83	0.603607	0.675044	0.385394	0.642653
DG0000319	GIpairs	Wildtype	1058273241	TTTCCCAAACCACAACGGCCAGG	KosukeYusa	CYLC2	{0: 1, 1: 0, 2: 0, 3: 6, 4: 74}	9	103003192	103003214	+	Control	1150099115	GTTGTGGAGTCCCTACACTATGG	KosukeYusa	EFCAB3	{0: 1, 1: 0, 2: 0, 3: 2, 4: 60}	17	62406519	62406541	+	Green	GTTTTAGAGCTAGAAATAGCAAGTTAAAATAAGGCTAGTCCGTTATCAACTTGAAAAAGTGGCACCGAGTCGGTGC	GCAGAG	GCATTGGTGGTTCAGTGGTAGAATTCTCGCCTCCCACGCGGGAGACCCGGGTTCAATTCCCGGCCAATGCA	ATCTTGTGGAAAGGACGAAACACCGTTCCCAAACCACAACGGCCGTTTTAGAGCTAGAAATAGCAAGTTAAAATAAGGCTAGTCCGTTATCAACTTGAAAAAGTGGCACCGAGTCGGTGCGCAGAGGCATTGGTGGTTCAGTGGTAGAATTCTCGCCTCCCACGCGGGAGACCCGGGTTCAATTCCCGGCCAATGCAGTTGTGGAGTCCCTACACTAGTTTAAGAGCTATGCTGGAAACAGCAT	GTTCCCAAACCACAACGGCC	GTTGTGGAGTCCCTACACTA	non-essential	non-essential	non-essential + non-essential	116	77	86	139	223	70	74	126	98	199	122	139	188	69	0.0755196	0.220954	0.509393	0.0602165
DG0000320	GIpairs	Wildtype	1058273241	TTTCCCAAACCACAACGGCCAGG	KosukeYusa	CYLC2	{0: 1, 1: 0, 2: 0, 3: 6, 4: 74}	9	103003192	103003214	+	Control	1150097935	TATTATAGACTTTCTGGGTAGGG	KosukeYusa	EFCAB3	{0: 1, 1: 0, 2: 0, 3: 13, 4: 154}	17	62395155	62395177	-	Green	GTTTTAGAGCTAGAAATAGCAAGTTAAAATAAGGCTAGTCCGTTATCAACTTGAAAAAGTGGCACCGAGTCGGTGC	GCAGAG	GCATTGGTGGTTCAGTGGTAGAATTCTCGCCTCCCACGCGGGAGACCCGGGTTCAATTCCCGGCCAATGCA	ATCTTGTGGAAAGGACGAAACACCGTTCCCAAACCACAACGGCCGTTTTAGAGCTAGAAATAGCAAGTTAAAATAAGGCTAGTCCGTTATCAACTTGAAAAAGTGGCACCGAGTCGGTGCGCAGAGGCATTGGTGGTTCAGTGGTAGAATTCTCGCCTCCCACGCGGGAGACCCGGGTTCAATTCCCGGCCAATGCAGATTATAGACTTTCTGGGTAGTTTAAGAGCTATGCTGGAAACAGCAT	GTTCCCAAACCACAACGGCC	GATTATAGACTTTCTGGGTA	non-essential	non-essential	non-essential + non-essential	121	91	102	136	191	130	87	84	129	110	104	124	159	60	0.491692	0.861173	0.848745	0.499189
DG0000321	GIpairs	Wildtype	979584041	GCTAGTTCAGATAAAACAACAGG	KosukeYusa	ADAD1	{0: 1, 1: 0, 2: 0, 3: 9, 4: 93}	4	122393612	122393634	-	Control	1150097638	GATGTGCACTGTAGCTAAGCTGG	KosukeYusa	EFCAB3	{0: 1, 1: 0, 2: 0, 3: 1, 4: 73}	17	62391886	62391908	+	Green	GTTTTAGAGCTAGAAATAGCAAGTTAAAATAAGGCTAGTCCGTTATCAACTTGAAAAAGTGGCACCGAGTCGGTGC	GCAGAG	GCATTGGTGGTTCAGTGGTAGAATTCTCGCCTCCCACGCGGGAGACCCGGGTTCAATTCCCGGCCAATGCA	ATCTTGTGGAAAGGACGAAACACCGCTAGTTCAGATAAAACAACGTTTTAGAGCTAGAAATAGCAAGTTAAAATAAGGCTAGTCCGTTATCAACTTGAAAAAGTGGCACCGAGTCGGTGCGCAGAGGCATTGGTGGTTCAGTGGTAGAATTCTCGCCTCCCACGCGGGAGACCCGGGTTCAATTCCCGGCCAATGCAGATGTGCACTGTAGCTAAGCGTTTAAGAGCTATGCTGGAAACAGCAT	GCTAGTTCAGATAAAACAAC	GATGTGCACTGTAGCTAAGC	non-essential	non-essential	non-essential + non-essential	86	61	84	176	339	73	68	62	71	75	59	114	114	47	0.803918	0.804645	0.804746	0.275441
DG0000322	GIpairs	Wildtype	979584041	GCTAGTTCAGATAAAACAACAGG	KosukeYusa	ADAD1	{0: 1, 1: 0, 2: 0, 3: 9, 4: 93}	4	122393612	122393634	-	Control	1150097929	TTAGATTTGGCTGGCAACCCAGG	KosukeYusa	EFCAB3	{0: 1, 1: 0, 2: 0, 3: 3, 4: 96}	17	62395088	62395110	+	Green	GTTTTAGAGCTAGAAATAGCAAGTTAAAATAAGGCTAGTCCGTTATCAACTTGAAAAAGTGGCACCGAGTCGGTGC	GCAGAG	GCATTGGTGGTTCAGTGGTAGAATTCTCGCCTCCCACGCGGGAGACCCGGGTTCAATTCCCGGCCAATGCA	ATCTTGTGGAAAGGACGAAACACCGCTAGTTCAGATAAAACAACGTTTTAGAGCTAGAAATAGCAAGTTAAAATAAGGCTAGTCCGTTATCAACTTGAAAAAGTGGCACCGAGTCGGTGCGCAGAGGCATTGGTGGTTCAGTGGTAGAATTCTCGCCTCCCACGCGGGAGACCCGGGTTCAATTCCCGGCCAATGCAGTAGATTTGGCTGGCAACCCGTTTAAGAGCTATGCTGGAAACAGCAT	GCTAGTTCAGATAAAACAAC	GTAGATTTGGCTGGCAACCC	non-essential	non-essential	non-essential + non-essential	29	2	12	15	14	38	16	18	19	29	19	20	17	5	0.0822933	0.993344	-0.139664	-1.18304
DG0000323	GIpairs	Wildtype	979584041	GCTAGTTCAGATAAAACAACAGG	KosukeYusa	ADAD1	{0: 1, 1: 0, 2: 0, 3: 9, 4: 93}	4	122393612	122393634	-	Control	1150099115	GTTGTGGAGTCCCTACACTATGG	KosukeYusa	EFCAB3	{0: 1, 1: 0, 2: 0, 3: 2, 4: 60}	17	62406519	62406541	+	Green	GTTTTAGAGCTAGAAATAGCAAGTTAAAATAAGGCTAGTCCGTTATCAACTTGAAAAAGTGGCACCGAGTCGGTGC	GCAGAG	GCATTGGTGGTTCAGTGGTAGAATTCTCGCCTCCCACGCGGGAGACCCGGGTTCAATTCCCGGCCAATGCA	ATCTTGTGGAAAGGACGAAACACCGCTAGTTCAGATAAAACAACGTTTTAGAGCTAGAAATAGCAAGTTAAAATAAGGCTAGTCCGTTATCAACTTGAAAAAGTGGCACCGAGTCGGTGCGCAGAGGCATTGGTGGTTCAGTGGTAGAATTCTCGCCTCCCACGCGGGAGACCCGGGTTCAATTCCCGGCCAATGCAGTTGTGGAGTCCCTACACTAGTTTAAGAGCTATGCTGGAAACAGCAT	GCTAGTTCAGATAAAACAAC	GTTGTGGAGTCCCTACACTA	non-essential	non-essential	non-essential + non-essential	128	129	90	136	236	91	70	100	122	264	126	139	182	61	0.40621	0.692816	0.793533	0.976053
DG0000324	GIpairs	Wildtype	979584041	GCTAGTTCAGATAAAACAACAGG	KosukeYusa	ADAD1	{0: 1, 1: 0, 2: 0, 3: 9, 4: 93}	4	122393612	122393634	-	Control	1150097935	TATTATAGACTTTCTGGGTAGGG	KosukeYusa	EFCAB3	{0: 1, 1: 0, 2: 0, 3: 13, 4: 154}	17	62395155	62395177	-	Green	GTTTTAGAGCTAGAAATAGCAAGTTAAAATAAGGCTAGTCCGTTATCAACTTGAAAAAGTGGCACCGAGTCGGTGC	GCAGAG	GCATTGGTGGTTCAGTGGTAGAATTCTCGCCTCCCACGCGGGAGACCCGGGTTCAATTCCCGGCCAATGCA	ATCTTGTGGAAAGGACGAAACACCGCTAGTTCAGATAAAACAACGTTTTAGAGCTAGAAATAGCAAGTTAAAATAAGGCTAGTCCGTTATCAACTTGAAAAAGTGGCACCGAGTCGGTGCGCAGAGGCATTGGTGGTTCAGTGGTAGAATTCTCGCCTCCCACGCGGGAGACCCGGGTTCAATTCCCGGCCAATGCAGATTATAGACTTTCTGGGTAGTTTAAGAGCTATGCTGGAAACAGCAT	GCTAGTTCAGATAAAACAAC	GATTATAGACTTTCTGGGTA	non-essential	non-essential	non-essential + non-essential	105	111	65	123	193	106	74	87	123	128	118	162	160	59	0.824636	0.60779	0.807652	0.808012
DG0000325	GIpairs	Wildtype	1058273326	AAAGAACGGTACATCCATAATGG	KosukeYusa	CYLC2	{0: 1, 1: 0, 2: 0, 3: 13, 4: 123}	9	103004734	103004756	-	Control	1150097638	GATGTGCACTGTAGCTAAGCTGG	KosukeYusa	EFCAB3	{0: 1, 1: 0, 2: 0, 3: 1, 4: 73}	17	62391886	62391908	+	Green	GTTTTAGAGCTAGAAATAGCAAGTTAAAATAAGGCTAGTCCGTTATCAACTTGAAAAAGTGGCACCGAGTCGGTGC	GCAGAG	GCATTGGTGGTTCAGTGGTAGAATTCTCGCCTCCCACGCGGGAGACCCGGGTTCAATTCCCGGCCAATGCA	ATCTTGTGGAAAGGACGAAACACCGAAGAACGGTACATCCATAAGTTTTAGAGCTAGAAATAGCAAGTTAAAATAAGGCTAGTCCGTTATCAACTTGAAAAAGTGGCACCGAGTCGGTGCGCAGAGGCATTGGTGGTTCAGTGGTAGAATTCTCGCCTCCCACGCGGGAGACCCGGGTTCAATTCCCGGCCAATGCAGATGTGCACTGTAGCTAAGCGTTTAAGAGCTATGCTGGAAACAGCAT	GAAGAACGGTACATCCATAA	GATGTGCACTGTAGCTAAGC	non-essential	non-essential	non-essential + non-essential	62	32	51	143	281	67	38	60	88	108	104	97	104	19	0.619668	0.383871	0.720062	0.638473
DG0000326	GIpairs	Wildtype	1058273326	AAAGAACGGTACATCCATAATGG	KosukeYusa	CYLC2	{0: 1, 1: 0, 2: 0, 3: 13, 4: 123}	9	103004734	103004756	-	Control	1150097929	TTAGATTTGGCTGGCAACCCAGG	KosukeYusa	EFCAB3	{0: 1, 1: 0, 2: 0, 3: 3, 4: 96}	17	62395088	62395110	+	Green	GTTTTAGAGCTAGAAATAGCAAGTTAAAATAAGGCTAGTCCGTTATCAACTTGAAAAAGTGGCACCGAGTCGGTGC	GCAGAG	GCATTGGTGGTTCAGTGGTAGAATTCTCGCCTCCCACGCGGGAGACCCGGGTTCAATTCCCGGCCAATGCA	ATCTTGTGGAAAGGACGAAACACCGAAGAACGGTACATCCATAAGTTTTAGAGCTAGAAATAGCAAGTTAAAATAAGGCTAGTCCGTTATCAACTTGAAAAAGTGGCACCGAGTCGGTGCGCAGAGGCATTGGTGGTTCAGTGGTAGAATTCTCGCCTCCCACGCGGGAGACCCGGGTTCAATTCCCGGCCAATGCAGTAGATTTGGCTGGCAACCCGTTTAAGAGCTATGCTGGAAACAGCAT	GAAGAACGGTACATCCATAA	GTAGATTTGGCTGGCAACCC	non-essential	non-essential	non-essential + non-essential	106	107	89	134	189	153	98	113	110	166	163	159	151	77	0.424095	0.247636	0.35091	0.374597
DG0000327	GIpairs	Wildtype	1058273326	AAAGAACGGTACATCCATAATGG	KosukeYusa	CYLC2	{0: 1, 1: 0, 2: 0, 3: 13, 4: 123}	9	103004734	103004756	-	Control	1150099115	GTTGTGGAGTCCCTACACTATGG	KosukeYusa	EFCAB3	{0: 1, 1: 0, 2: 0, 3: 2, 4: 60}	17	62406519	62406541	+	Green	GTTTTAGAGCTAGAAATAGCAAGTTAAAATAAGGCTAGTCCGTTATCAACTTGAAAAAGTGGCACCGAGTCGGTGC	GCAGAG	GCATTGGTGGTTCAGTGGTAGAATTCTCGCCTCCCACGCGGGAGACCCGGGTTCAATTCCCGGCCAATGCA	ATCTTGTGGAAAGGACGAAACACCGAAGAACGGTACATCCATAAGTTTTAGAGCTAGAAATAGCAAGTTAAAATAAGGCTAGTCCGTTATCAACTTGAAAAAGTGGCACCGAGTCGGTGCGCAGAGGCATTGGTGGTTCAGTGGTAGAATTCTCGCCTCCCACGCGGGAGACCCGGGTTCAATTCCCGGCCAATGCAGTTGTGGAGTCCCTACACTAGTTTAAGAGCTATGCTGGAAACAGCAT	GAAGAACGGTACATCCATAA	GTTGTGGAGTCCCTACACTA	non-essential	non-essential	non-essential + non-essential	131	93	137	135	182	105	90	125	91	100	147	152	149	52	0.215063	0.406773	0.187318	0.734612
DG0000328	GIpairs	Wildtype	1058273326	AAAGAACGGTACATCCATAATGG	KosukeYusa	CYLC2	{0: 1, 1: 0, 2: 0, 3: 13, 4: 123}	9	103004734	103004756	-	Control	1150097935	TATTATAGACTTTCTGGGTAGGG	KosukeYusa	EFCAB3	{0: 1, 1: 0, 2: 0, 3: 13, 4: 154}	17	62395155	62395177	-	Green	GTTTTAGAGCTAGAAATAGCAAGTTAAAATAAGGCTAGTCCGTTATCAACTTGAAAAAGTGGCACCGAGTCGGTGC	GCAGAG	GCATTGGTGGTTCAGTGGTAGAATTCTCGCCTCCCACGCGGGAGACCCGGGTTCAATTCCCGGCCAATGCA	ATCTTGTGGAAAGGACGAAACACCGAAGAACGGTACATCCATAAGTTTTAGAGCTAGAAATAGCAAGTTAAAATAAGGCTAGTCCGTTATCAACTTGAAAAAGTGGCACCGAGTCGGTGCGCAGAGGCATTGGTGGTTCAGTGGTAGAATTCTCGCCTCCCACGCGGGAGACCCGGGTTCAATTCCCGGCCAATGCAGATTATAGACTTTCTGGGTAGTTTAAGAGCTATGCTGGAAACAGCAT	GAAGAACGGTACATCCATAA	GATTATAGACTTTCTGGGTA	non-essential	non-essential	non-essential + non-essential	20	6	6	6	11	31	13	11	5	8	8	25	14	4	1.05709	1.13942	0.263057	0.432859
DG0000329	GIpairs	Wildtype	1167699476	GGGGTGTCCTTATTGACCACAGG	KosukeYusa	KLK12	{0: 1, 1: 0, 2: 0, 3: 5, 4: 72}	19	51034012	51034034	-	Control	1150097638	GATGTGCACTGTAGCTAAGCTGG	KosukeYusa	EFCAB3	{0: 1, 1: 0, 2: 0, 3: 1, 4: 73}	17	62391886	62391908	+	Green	GTTTTAGAGCTAGAAATAGCAAGTTAAAATAAGGCTAGTCCGTTATCAACTTGAAAAAGTGGCACCGAGTCGGTGC	GCAGAG	GCATTGGTGGTTCAGTGGTAGAATTCTCGCCTCCCACGCGGGAGACCCGGGTTCAATTCCCGGCCAATGCA	ATCTTGTGGAAAGGACGAAACACCGGGGTGTCCTTATTGACCACGTTTTAGAGCTAGAAATAGCAAGTTAAAATAAGGCTAGTCCGTTATCAACTTGAAAAAGTGGCACCGAGTCGGTGCGCAGAGGCATTGGTGGTTCAGTGGTAGAATTCTCGCCTCCCACGCGGGAGACCCGGGTTCAATTCCCGGCCAATGCAGATGTGCACTGTAGCTAAGCGTTTAAGAGCTATGCTGGAAACAGCAT	GGGGTGTCCTTATTGACCAC	GATGTGCACTGTAGCTAAGC	non-essential	non-essential	non-essential + non-essential	99	101	95	242	354	123	69	92	79	142	76	126	93	52	0.384722	0.443713	-0.0486704	0.852887
DG0000330	GIpairs	Wildtype	1167699476	GGGGTGTCCTTATTGACCACAGG	KosukeYusa	KLK12	{0: 1, 1: 0, 2: 0, 3: 5, 4: 72}	19	51034012	51034034	-	Control	1150097929	TTAGATTTGGCTGGCAACCCAGG	KosukeYusa	EFCAB3	{0: 1, 1: 0, 2: 0, 3: 3, 4: 96}	17	62395088	62395110	+	Green	GTTTTAGAGCTAGAAATAGCAAGTTAAAATAAGGCTAGTCCGTTATCAACTTGAAAAAGTGGCACCGAGTCGGTGC	GCAGAG	GCATTGGTGGTTCAGTGGTAGAATTCTCGCCTCCCACGCGGGAGACCCGGGTTCAATTCCCGGCCAATGCA	ATCTTGTGGAAAGGACGAAACACCGGGGTGTCCTTATTGACCACGTTTTAGAGCTAGAAATAGCAAGTTAAAATAAGGCTAGTCCGTTATCAACTTGAAAAAGTGGCACCGAGTCGGTGCGCAGAGGCATTGGTGGTTCAGTGGTAGAATTCTCGCCTCCCACGCGGGAGACCCGGGTTCAATTCCCGGCCAATGCAGTAGATTTGGCTGGCAACCCGTTTAAGAGCTATGCTGGAAACAGCAT	GGGGTGTCCTTATTGACCAC	GTAGATTTGGCTGGCAACCC	non-essential	non-essential	non-essential + non-essential	105	133	106	150	212	190	90	134	134	162	135	211	160	91	0.586085	-0.0100167	0.189845	0.447438
DG0000331	GIpairs	Wildtype	1167699476	GGGGTGTCCTTATTGACCACAGG	KosukeYusa	KLK12	{0: 1, 1: 0, 2: 0, 3: 5, 4: 72}	19	51034012	51034034	-	Control	1150099115	GTTGTGGAGTCCCTACACTATGG	KosukeYusa	EFCAB3	{0: 1, 1: 0, 2: 0, 3: 2, 4: 60}	17	62406519	62406541	+	Green	GTTTTAGAGCTAGAAATAGCAAGTTAAAATAAGGCTAGTCCGTTATCAACTTGAAAAAGTGGCACCGAGTCGGTGC	GCAGAG	GCATTGGTGGTTCAGTGGTAGAATTCTCGCCTCCCACGCGGGAGACCCGGGTTCAATTCCCGGCCAATGCA	ATCTTGTGGAAAGGACGAAACACCGGGGTGTCCTTATTGACCACGTTTTAGAGCTAGAAATAGCAAGTTAAAATAAGGCTAGTCCGTTATCAACTTGAAAAAGTGGCACCGAGTCGGTGCGCAGAGGCATTGGTGGTTCAGTGGTAGAATTCTCGCCTCCCACGCGGGAGACCCGGGTTCAATTCCCGGCCAATGCAGTTGTGGAGTCCCTACACTAGTTTAAGAGCTATGCTGGAAACAGCAT	GGGGTGTCCTTATTGACCAC	GTTGTGGAGTCCCTACACTA	non-essential	non-essential	non-essential + non-essential	116	64	85	134	225	131	98	109	130	140	147	182	156	52	0.669467	0.428409	0.449177	0.199889
DG0000332	GIpairs	Wildtype	1167699476	GGGGTGTCCTTATTGACCACAGG	KosukeYusa	KLK12	{0: 1, 1: 0, 2: 0, 3: 5, 4: 72}	19	51034012	51034034	-	Control	1150097935	TATTATAGACTTTCTGGGTAGGG	KosukeYusa	EFCAB3	{0: 1, 1: 0, 2: 0, 3: 13, 4: 154}	17	62395155	62395177	-	Green	GTTTTAGAGCTAGAAATAGCAAGTTAAAATAAGGCTAGTCCGTTATCAACTTGAAAAAGTGGCACCGAGTCGGTGC	GCAGAG	GCATTGGTGGTTCAGTGGTAGAATTCTCGCCTCCCACGCGGGAGACCCGGGTTCAATTCCCGGCCAATGCA	ATCTTGTGGAAAGGACGAAACACCGGGGTGTCCTTATTGACCACGTTTTAGAGCTAGAAATAGCAAGTTAAAATAAGGCTAGTCCGTTATCAACTTGAAAAAGTGGCACCGAGTCGGTGCGCAGAGGCATTGGTGGTTCAGTGGTAGAATTCTCGCCTCCCACGCGGGAGACCCGGGTTCAATTCCCGGCCAATGCAGATTATAGACTTTCTGGGTAGTTTAAGAGCTATGCTGGAAACAGCAT	GGGGTGTCCTTATTGACCAC	GATTATAGACTTTCTGGGTA	non-essential	non-essential	non-essential + non-essential	135	149	69	118	208	111	84	110	51	130	121	134	179	50	0.217431	0.632907	0.633382	1.46686
DG0000333	GIpairs	Wildtype	979582957	AACTGGTGCAAGGCTGACACAGG	KosukeYusa	ADAD1	{0: 1, 1: 0, 2: 0, 3: 13, 4: 158}	4	122381108	122381130	-	Control	1150097638	GATGTGCACTGTAGCTAAGCTGG	KosukeYusa	EFCAB3	{0: 1, 1: 0, 2: 0, 3: 1, 4: 73}	17	62391886	62391908	+	Green	GTTTTAGAGCTAGAAATAGCAAGTTAAAATAAGGCTAGTCCGTTATCAACTTGAAAAAGTGGCACCGAGTCGGTGC	GCAGAG	GCATTGGTGGTTCAGTGGTAGAATTCTCGCCTCCCACGCGGGAGACCCGGGTTCAATTCCCGGCCAATGCA	ATCTTGTGGAAAGGACGAAACACCGACTGGTGCAAGGCTGACACGTTTTAGAGCTAGAAATAGCAAGTTAAAATAAGGCTAGTCCGTTATCAACTTGAAAAAGTGGCACCGAGTCGGTGCGCAGAGGCATTGGTGGTTCAGTGGTAGAATTCTCGCCTCCCACGCGGGAGACCCGGGTTCAATTCCCGGCCAATGCAGATGTGCACTGTAGCTAAGCGTTTAAGAGCTATGCTGGAAACAGCAT	GACTGGTGCAAGGCTGACAC	GATGTGCACTGTAGCTAAGC	non-essential	non-essential	non-essential + non-essential	92	105	78	100	217	67	74	79	109	93	99	146	80	34	0.813176	0.55614	-0.0460694	1.51294
DG0000334	GIpairs	Wildtype	979582957	AACTGGTGCAAGGCTGACACAGG	KosukeYusa	ADAD1	{0: 1, 1: 0, 2: 0, 3: 13, 4: 158}	4	122381108	122381130	-	Control	1150097929	TTAGATTTGGCTGGCAACCCAGG	KosukeYusa	EFCAB3	{0: 1, 1: 0, 2: 0, 3: 3, 4: 96}	17	62395088	62395110	+	Green	GTTTTAGAGCTAGAAATAGCAAGTTAAAATAAGGCTAGTCCGTTATCAACTTGAAAAAGTGGCACCGAGTCGGTGC	GCAGAG	GCATTGGTGGTTCAGTGGTAGAATTCTCGCCTCCCACGCGGGAGACCCGGGTTCAATTCCCGGCCAATGCA	ATCTTGTGGAAAGGACGAAACACCGACTGGTGCAAGGCTGACACGTTTTAGAGCTAGAAATAGCAAGTTAAAATAAGGCTAGTCCGTTATCAACTTGAAAAAGTGGCACCGAGTCGGTGCGCAGAGGCATTGGTGGTTCAGTGGTAGAATTCTCGCCTCCCACGCGGGAGACCCGGGTTCAATTCCCGGCCAATGCAGTAGATTTGGCTGGCAACCCGTTTAAGAGCTATGCTGGAAACAGCAT	GACTGGTGCAAGGCTGACAC	GTAGATTTGGCTGGCAACCC	non-essential	non-essential	non-essential + non-essential	251	171	154	209	249	140	159	191	177	260	221	279	269	150	0.479117	0.733089	0.427476	0.0911464
DG0000335	GIpairs	Wildtype	979582957	AACTGGTGCAAGGCTGACACAGG	KosukeYusa	ADAD1	{0: 1, 1: 0, 2: 0, 3: 13, 4: 158}	4	122381108	122381130	-	Control	1150099115	GTTGTGGAGTCCCTACACTATGG	KosukeYusa	EFCAB3	{0: 1, 1: 0, 2: 0, 3: 2, 4: 60}	17	62406519	62406541	+	Green	GTTTTAGAGCTAGAAATAGCAAGTTAAAATAAGGCTAGTCCGTTATCAACTTGAAAAAGTGGCACCGAGTCGGTGC	GCAGAG	GCATTGGTGGTTCAGTGGTAGAATTCTCGCCTCCCACGCGGGAGACCCGGGTTCAATTCCCGGCCAATGCA	ATCTTGTGGAAAGGACGAAACACCGACTGGTGCAAGGCTGACACGTTTTAGAGCTAGAAATAGCAAGTTAAAATAAGGCTAGTCCGTTATCAACTTGAAAAAGTGGCACCGAGTCGGTGCGCAGAGGCATTGGTGGTTCAGTGGTAGAATTCTCGCCTCCCACGCGGGAGACCCGGGTTCAATTCCCGGCCAATGCAGTTGTGGAGTCCCTACACTAGTTTAAGAGCTATGCTGGAAACAGCAT	GACTGGTGCAAGGCTGACAC	GTTGTGGAGTCCCTACACTA	non-essential	non-essential	non-essential + non-essential	111	77	78	142	233	114	112	100	127	129	150	181	157	69	0.784795	0.488485	0.581574	0.0602165
DG0000336	GIpairs	Wildtype	979582957	AACTGGTGCAAGGCTGACACAGG	KosukeYusa	ADAD1	{0: 1, 1: 0, 2: 0, 3: 13, 4: 158}	4	122381108	122381130	-	Control	1150097935	TATTATAGACTTTCTGGGTAGGG	KosukeYusa	EFCAB3	{0: 1, 1: 0, 2: 0, 3: 13, 4: 154}	17	62395155	62395177	-	Green	GTTTTAGAGCTAGAAATAGCAAGTTAAAATAAGGCTAGTCCGTTATCAACTTGAAAAAGTGGCACCGAGTCGGTGC	GCAGAG	GCATTGGTGGTTCAGTGGTAGAATTCTCGCCTCCCACGCGGGAGACCCGGGTTCAATTCCCGGCCAATGCA	ATCTTGTGGAAAGGACGAAACACCGACTGGTGCAAGGCTGACACGTTTTAGAGCTAGAAATAGCAAGTTAAAATAAGGCTAGTCCGTTATCAACTTGAAAAAGTGGCACCGAGTCGGTGCGCAGAGGCATTGGTGGTTCAGTGGTAGAATTCTCGCCTCCCACGCGGGAGACCCGGGTTCAATTCCCGGCCAATGCAGATTATAGACTTTCTGGGTAGTTTAAGAGCTATGCTGGAAACAGCAT	GACTGGTGCAAGGCTGACAC	GATTATAGACTTTCTGGGTA	non-essential	non-essential	non-essential + non-essential	158	112	116	136	264	157	123	129	152	146	181	185	185	93	0.451772	0.630649	0.452603	0.169636
DG0000337	GIpairs	Wildtype	1033379492	ATACCCAATAGAGTCCGAGGCGG	KosukeYusa	BRAF	{0: 1, 1: 0, 2: 0, 3: 1, 4: 30}	7	140800358	140800380	+	Green	932106355	TGTTATACCGATCTAGGCTCTGG	KosukeYusa	GKN2	{0: 1, 1: 0, 2: 0, 3: 1, 4: 14}	2	68946454	68946476	-	Green	GTTTTAGAGCTAGAAATAGCAAGTTAAAATAAGGCTAGTCCGTTATCAACTTGAAAAAGTGGCACCGAGTCGGTGC	GCAGAG	GCATTGGTGGTTCAGTGGTAGAATTCTCGCCTCCCACGCGGGAGACCCGGGTTCAATTCCCGGCCAATGCA	ATCTTGTGGAAAGGACGAAACACCGTACCCAATAGAGTCCGAGGGTTTTAGAGCTAGAAATAGCAAGTTAAAATAAGGCTAGTCCGTTATCAACTTGAAAAAGTGGCACCGAGTCGGTGCGCAGAGGCATTGGTGGTTCAGTGGTAGAATTCTCGCCTCCCACGCGGGAGACCCGGGTTCAATTCCCGGCCAATGCAGGTTATACCGATCTAGGCTCGTTTAAGAGCTATGCTGGAAACAGCAT	GTACCCAATAGAGTCCGAGG	GGTTATACCGATCTAGGCTC	unclassified	non-essential	unclassified + non-essential	41	51	53	146	223	38	66	101	63	54	69	75	79	70	-0.489639	-0.946585	-0.414784	-0.54871
DG0000338	GIpairs	Wildtype	1033379492	ATACCCAATAGAGTCCGAGGCGG	KosukeYusa	BRAF	{0: 1, 1: 0, 2: 0, 3: 1, 4: 30}	7	140800358	140800380	+	Green	932106410	GTCCATCTTCAGGATAAAGCAGG	KosukeYusa	GKN2	{0: 1, 1: 0, 2: 1, 3: 5, 4: 139}	2	68947201	68947223	+	Green	GTTTTAGAGCTAGAAATAGCAAGTTAAAATAAGGCTAGTCCGTTATCAACTTGAAAAAGTGGCACCGAGTCGGTGC	GCAGAG	GCATTGGTGGTTCAGTGGTAGAATTCTCGCCTCCCACGCGGGAGACCCGGGTTCAATTCCCGGCCAATGCA	ATCTTGTGGAAAGGACGAAACACCGTACCCAATAGAGTCCGAGGGTTTTAGAGCTAGAAATAGCAAGTTAAAATAAGGCTAGTCCGTTATCAACTTGAAAAAGTGGCACCGAGTCGGTGCGCAGAGGCATTGGTGGTTCAGTGGTAGAATTCTCGCCTCCCACGCGGGAGACCCGGGTTCAATTCCCGGCCAATGCAGTCCATCTTCAGGATAAAGCGTTTAAGAGCTATGCTGGAAACAGCAT	GTACCCAATAGAGTCCGAGG	GTCCATCTTCAGGATAAAGC	unclassified	non-essential	unclassified + non-essential	66	48	52	137	213	61	60	88	63	61	63	96	65	48	0.0593185	-0.0724975	-0.495594	-0.0963026
DG0000339	GIpairs	Wildtype	1033379492	ATACCCAATAGAGTCCGAGGCGG	KosukeYusa	BRAF	{0: 1, 1: 0, 2: 0, 3: 1, 4: 30}	7	140800358	140800380	+	Green	932106402	ATGGTACATCTATGAGAAACAGG	KosukeYusa	GKN2	{0: 1, 1: 0, 2: 0, 3: 8, 4: 151}	2	68947146	68947168	-	Green	GTTTTAGAGCTAGAAATAGCAAGTTAAAATAAGGCTAGTCCGTTATCAACTTGAAAAAGTGGCACCGAGTCGGTGC	GCAGAG	GCATTGGTGGTTCAGTGGTAGAATTCTCGCCTCCCACGCGGGAGACCCGGGTTCAATTCCCGGCCAATGCA	ATCTTGTGGAAAGGACGAAACACCGTACCCAATAGAGTCCGAGGGTTTTAGAGCTAGAAATAGCAAGTTAAAATAAGGCTAGTCCGTTATCAACTTGAAAAAGTGGCACCGAGTCGGTGCGCAGAGGCATTGGTGGTTCAGTGGTAGAATTCTCGCCTCCCACGCGGGAGACCCGGGTTCAATTCCCGGCCAATGCAGTGGTACATCTATGAGAAACGTTTAAGAGCTATGCTGGAAACAGCAT	GTACCCAATAGAGTCCGAGG	GTGGTACATCTATGAGAAAC	unclassified	non-essential	unclassified + non-essential	55	38	32	123	186	30	60	91	79	65	63	54	79	49	-0.807455	-0.380244	-0.265807	-0.457765
DG0000340	GIpairs	Wildtype	1033379492	ATACCCAATAGAGTCCGAGGCGG	KosukeYusa	BRAF	{0: 1, 1: 0, 2: 0, 3: 1, 4: 30}	7	140800358	140800380	+	Green	932106721	GCCATCATTAACATCCATGCAGG	KosukeYusa	GKN2	{0: 1, 1: 0, 2: 1, 3: 6, 4: 105}	2	68950163	68950185	-	Green	GTTTTAGAGCTAGAAATAGCAAGTTAAAATAAGGCTAGTCCGTTATCAACTTGAAAAAGTGGCACCGAGTCGGTGC	GCAGAG	GCATTGGTGGTTCAGTGGTAGAATTCTCGCCTCCCACGCGGGAGACCCGGGTTCAATTCCCGGCCAATGCA	ATCTTGTGGAAAGGACGAAACACCGTACCCAATAGAGTCCGAGGGTTTTAGAGCTAGAAATAGCAAGTTAAAATAAGGCTAGTCCGTTATCAACTTGAAAAAGTGGCACCGAGTCGGTGCGCAGAGGCATTGGTGGTTCAGTGGTAGAATTCTCGCCTCCCACGCGGGAGACCCGGGTTCAATTCCCGGCCAATGCAGCCATCATTAACATCCATGCGTTTAAGAGCTATGCTGGAAACAGCAT	GTACCCAATAGAGTCCGAGG	GCCATCATTAACATCCATGC	unclassified	non-essential	unclassified + non-essential	44	51	53	107	158	23	66	66	18	53	44	54	64	43	-0.349548	-0.239545	-0.107592	0.146695
DG0000341	GIpairs	Wildtype	1033379562	TTTGGATTACTTACTCAAGTTGG	KosukeYusa	BRAF	{0: 1, 1: 0, 2: 0, 3: 10, 4: 110}	7	140801398	140801420	+	Green	932106355	TGTTATACCGATCTAGGCTCTGG	KosukeYusa	GKN2	{0: 1, 1: 0, 2: 0, 3: 1, 4: 14}	2	68946454	68946476	-	Green	GTTTTAGAGCTAGAAATAGCAAGTTAAAATAAGGCTAGTCCGTTATCAACTTGAAAAAGTGGCACCGAGTCGGTGC	GCAGAG	GCATTGGTGGTTCAGTGGTAGAATTCTCGCCTCCCACGCGGGAGACCCGGGTTCAATTCCCGGCCAATGCA	ATCTTGTGGAAAGGACGAAACACCGTTGGATTACTTACTCAAGTGTTTTAGAGCTAGAAATAGCAAGTTAAAATAAGGCTAGTCCGTTATCAACTTGAAAAAGTGGCACCGAGTCGGTGCGCAGAGGCATTGGTGGTTCAGTGGTAGAATTCTCGCCTCCCACGCGGGAGACCCGGGTTCAATTCCCGGCCAATGCAGGTTATACCGATCTAGGCTCGTTTAAGAGCTATGCTGGAAACAGCAT	GTTGGATTACTTACTCAAGT	GGTTATACCGATCTAGGCTC	unclassified	non-essential	unclassified + non-essential	71	38	81	131	160	91	62	97	91	115	79	114	121	75	0.165881	-0.107344	0.25198	-1.06586
DG0000342	GIpairs	Wildtype	1033379562	TTTGGATTACTTACTCAAGTTGG	KosukeYusa	BRAF	{0: 1, 1: 0, 2: 0, 3: 10, 4: 110}	7	140801398	140801420	+	Green	932106410	GTCCATCTTCAGGATAAAGCAGG	KosukeYusa	GKN2	{0: 1, 1: 0, 2: 1, 3: 5, 4: 139}	2	68947201	68947223	+	Green	GTTTTAGAGCTAGAAATAGCAAGTTAAAATAAGGCTAGTCCGTTATCAACTTGAAAAAGTGGCACCGAGTCGGTGC	GCAGAG	GCATTGGTGGTTCAGTGGTAGAATTCTCGCCTCCCACGCGGGAGACCCGGGTTCAATTCCCGGCCAATGCA	ATCTTGTGGAAAGGACGAAACACCGTTGGATTACTTACTCAAGTGTTTTAGAGCTAGAAATAGCAAGTTAAAATAAGGCTAGTCCGTTATCAACTTGAAAAAGTGGCACCGAGTCGGTGCGCAGAGGCATTGGTGGTTCAGTGGTAGAATTCTCGCCTCCCACGCGGGAGACCCGGGTTCAATTCCCGGCCAATGCAGTCCATCTTCAGGATAAAGCGTTTAAGAGCTATGCTGGAAACAGCAT	GTTGGATTACTTACTCAAGT	GTCCATCTTCAGGATAAAGC	unclassified	non-essential	unclassified + non-essential	55	75	77	100	140	66	79	73	72	81	31	97	83	40	0.340644	-0.0658525	0.119001	0.800248
DG0000343	GIpairs	Wildtype	1033379562	TTTGGATTACTTACTCAAGTTGG	KosukeYusa	BRAF	{0: 1, 1: 0, 2: 0, 3: 10, 4: 110}	7	140801398	140801420	+	Green	932106402	ATGGTACATCTATGAGAAACAGG	KosukeYusa	GKN2	{0: 1, 1: 0, 2: 0, 3: 8, 4: 151}	2	68947146	68947168	-	Green	GTTTTAGAGCTAGAAATAGCAAGTTAAAATAAGGCTAGTCCGTTATCAACTTGAAAAAGTGGCACCGAGTCGGTGC	GCAGAG	GCATTGGTGGTTCAGTGGTAGAATTCTCGCCTCCCACGCGGGAGACCCGGGTTCAATTCCCGGCCAATGCA	ATCTTGTGGAAAGGACGAAACACCGTTGGATTACTTACTCAAGTGTTTTAGAGCTAGAAATAGCAAGTTAAAATAAGGCTAGTCCGTTATCAACTTGAAAAAGTGGCACCGAGTCGGTGCGCAGAGGCATTGGTGGTTCAGTGGTAGAATTCTCGCCTCCCACGCGGGAGACCCGGGTTCAATTCCCGGCCAATGCAGTGGTACATCTATGAGAAACGTTTAAGAGCTATGCTGGAAACAGCAT	GTTGGATTACTTACTCAAGT	GTGGTACATCTATGAGAAAC	unclassified	non-essential	unclassified + non-essential	105	64	57	131	133	93	86	76	51	100	52	116	112	44	0.538984	0.800609	0.489613	0.437934
DG0000344	GIpairs	Wildtype	1033379562	TTTGGATTACTTACTCAAGTTGG	KosukeYusa	BRAF	{0: 1, 1: 0, 2: 0, 3: 10, 4: 110}	7	140801398	140801420	+	Green	932106721	GCCATCATTAACATCCATGCAGG	KosukeYusa	GKN2	{0: 1, 1: 0, 2: 1, 3: 6, 4: 105}	2	68950163	68950185	-	Green	GTTTTAGAGCTAGAAATAGCAAGTTAAAATAAGGCTAGTCCGTTATCAACTTGAAAAAGTGGCACCGAGTCGGTGC	GCAGAG	GCATTGGTGGTTCAGTGGTAGAATTCTCGCCTCCCACGCGGGAGACCCGGGTTCAATTCCCGGCCAATGCA	ATCTTGTGGAAAGGACGAAACACCGTTGGATTACTTACTCAAGTGTTTTAGAGCTAGAAATAGCAAGTTAAAATAAGGCTAGTCCGTTATCAACTTGAAAAAGTGGCACCGAGTCGGTGCGCAGAGGCATTGGTGGTTCAGTGGTAGAATTCTCGCCTCCCACGCGGGAGACCCGGGTTCAATTCCCGGCCAATGCAGCCATCATTAACATCCATGCGTTTAAGAGCTATGCTGGAAACAGCAT	GTTGGATTACTTACTCAAGT	GCCATCATTAACATCCATGC	unclassified	non-essential	unclassified + non-essential	106	92	87	167	252	106	83	135	100	155	84	137	157	102	-0.0440775	-0.00708892	0.15205	-0.244844
DG0000345	GIpairs	Wildtype	1033379490	ACCATACCCAATAGAGTCCGAGG	KosukeYusa	BRAF	{0: 1, 1: 0, 2: 0, 3: 2, 4: 25}	7	140800355	140800377	+	Green	932106355	TGTTATACCGATCTAGGCTCTGG	KosukeYusa	GKN2	{0: 1, 1: 0, 2: 0, 3: 1, 4: 14}	2	68946454	68946476	-	Green	GTTTTAGAGCTAGAAATAGCAAGTTAAAATAAGGCTAGTCCGTTATCAACTTGAAAAAGTGGCACCGAGTCGGTGC	GCAGAG	GCATTGGTGGTTCAGTGGTAGAATTCTCGCCTCCCACGCGGGAGACCCGGGTTCAATTCCCGGCCAATGCA	ATCTTGTGGAAAGGACGAAACACCGCCATACCCAATAGAGTCCGGTTTTAGAGCTAGAAATAGCAAGTTAAAATAAGGCTAGTCCGTTATCAACTTGAAAAAGTGGCACCGAGTCGGTGCGCAGAGGCATTGGTGGTTCAGTGGTAGAATTCTCGCCTCCCACGCGGGAGACCCGGGTTCAATTCCCGGCCAATGCAGGTTATACCGATCTAGGCTCGTTTAAGAGCTATGCTGGAAACAGCAT	GCCATACCCAATAGAGTCCG	GGTTATACCGATCTAGGCTC	unclassified	non-essential	unclassified + non-essential	78	47	79	260	330	74	133	161	75	119	96	160	126	112	-0.0741521	-0.69858	-0.41563	-1.33854
DG0000346	GIpairs	Wildtype	1033379490	ACCATACCCAATAGAGTCCGAGG	KosukeYusa	BRAF	{0: 1, 1: 0, 2: 0, 3: 2, 4: 25}	7	140800355	140800377	+	Green	932106410	GTCCATCTTCAGGATAAAGCAGG	KosukeYusa	GKN2	{0: 1, 1: 0, 2: 1, 3: 5, 4: 139}	2	68947201	68947223	+	Green	GTTTTAGAGCTAGAAATAGCAAGTTAAAATAAGGCTAGTCCGTTATCAACTTGAAAAAGTGGCACCGAGTCGGTGC	GCAGAG	GCATTGGTGGTTCAGTGGTAGAATTCTCGCCTCCCACGCGGGAGACCCGGGTTCAATTCCCGGCCAATGCA	ATCTTGTGGAAAGGACGAAACACCGCCATACCCAATAGAGTCCGGTTTTAGAGCTAGAAATAGCAAGTTAAAATAAGGCTAGTCCGTTATCAACTTGAAAAAGTGGCACCGAGTCGGTGCGCAGAGGCATTGGTGGTTCAGTGGTAGAATTCTCGCCTCCCACGCGGGAGACCCGGGTTCAATTCCCGGCCAATGCAGTCCATCTTCAGGATAAAGCGTTTAAGAGCTATGCTGGAAACAGCAT	GCCATACCCAATAGAGTCCG	GTCCATCTTCAGGATAAAGC	unclassified	non-essential	unclassified + non-essential	93	57	67	201	257	59	116	127	94	66	136	132	98	76	-0.00981974	-0.106959	-0.435034	-0.507803
DG0000347	GIpairs	Wildtype	1033379490	ACCATACCCAATAGAGTCCGAGG	KosukeYusa	BRAF	{0: 1, 1: 0, 2: 0, 3: 2, 4: 25}	7	140800355	140800377	+	Green	932106402	ATGGTACATCTATGAGAAACAGG	KosukeYusa	GKN2	{0: 1, 1: 0, 2: 0, 3: 8, 4: 151}	2	68947146	68947168	-	Green	GTTTTAGAGCTAGAAATAGCAAGTTAAAATAAGGCTAGTCCGTTATCAACTTGAAAAAGTGGCACCGAGTCGGTGC	GCAGAG	GCATTGGTGGTTCAGTGGTAGAATTCTCGCCTCCCACGCGGGAGACCCGGGTTCAATTCCCGGCCAATGCA	ATCTTGTGGAAAGGACGAAACACCGCCATACCCAATAGAGTCCGGTTTTAGAGCTAGAAATAGCAAGTTAAAATAAGGCTAGTCCGTTATCAACTTGAAAAAGTGGCACCGAGTCGGTGCGCAGAGGCATTGGTGGTTCAGTGGTAGAATTCTCGCCTCCCACGCGGGAGACCCGGGTTCAATTCCCGGCCAATGCAGTGGTACATCTATGAGAAACGTTTAAGAGCTATGCTGGAAACAGCAT	GCCATACCCAATAGAGTCCG	GTGGTACATCTATGAGAAAC	unclassified	non-essential	unclassified + non-essential	54	37	48	93	140	46	75	88	70	68	69	66	92	37	-0.474712	-0.358498	-0.00062856	-0.0959415
DG0000348	GIpairs	Wildtype	1033379490	ACCATACCCAATAGAGTCCGAGG	KosukeYusa	BRAF	{0: 1, 1: 0, 2: 0, 3: 2, 4: 25}	7	140800355	140800377	+	Green	932106721	GCCATCATTAACATCCATGCAGG	KosukeYusa	GKN2	{0: 1, 1: 0, 2: 1, 3: 6, 4: 105}	2	68950163	68950185	-	Green	GTTTTAGAGCTAGAAATAGCAAGTTAAAATAAGGCTAGTCCGTTATCAACTTGAAAAAGTGGCACCGAGTCGGTGC	GCAGAG	GCATTGGTGGTTCAGTGGTAGAATTCTCGCCTCCCACGCGGGAGACCCGGGTTCAATTCCCGGCCAATGCA	ATCTTGTGGAAAGGACGAAACACCGCCATACCCAATAGAGTCCGGTTTTAGAGCTAGAAATAGCAAGTTAAAATAAGGCTAGTCCGTTATCAACTTGAAAAAGTGGCACCGAGTCGGTGCGCAGAGGCATTGGTGGTTCAGTGGTAGAATTCTCGCCTCCCACGCGGGAGACCCGGGTTCAATTCCCGGCCAATGCAGCCATCATTAACATCCATGCGTTTAAGAGCTATGCTGGAAACAGCAT	GCCATACCCAATAGAGTCCG	GCCATCATTAACATCCATGC	unclassified	non-essential	unclassified + non-essential	37	44	54	115	186	22	50	69	61	35	67	72	52	40	-0.00414477	-0.548334	-0.46546	0.0393886
DG0000349	GIpairs	Wildtype	1033390638	GTCCGCAGCCGAAGAGGCCGCGG	Avana	BRAF	{0: 1, 1: 0, 2: 1, 3: 5, 4: 58}	7	140924584	140924606	+	Green	932106355	TGTTATACCGATCTAGGCTCTGG	KosukeYusa	GKN2	{0: 1, 1: 0, 2: 0, 3: 1, 4: 14}	2	68946454	68946476	-	Green	GTTTTAGAGCTAGAAATAGCAAGTTAAAATAAGGCTAGTCCGTTATCAACTTGAAAAAGTGGCACCGAGTCGGTGC	GCAGAG	GCATTGGTGGTTCAGTGGTAGAATTCTCGCCTCCCACGCGGGAGACCCGGGTTCAATTCCCGGCCAATGCA	ATCTTGTGGAAAGGACGAAACACCGTCCGCAGCCGAAGAGGCCGGTTTTAGAGCTAGAAATAGCAAGTTAAAATAAGGCTAGTCCGTTATCAACTTGAAAAAGTGGCACCGAGTCGGTGCGCAGAGGCATTGGTGGTTCAGTGGTAGAATTCTCGCCTCCCACGCGGGAGACCCGGGTTCAATTCCCGGCCAATGCAGGTTATACCGATCTAGGCTCGTTTAAGAGCTATGCTGGAAACAGCAT	GTCCGCAGCCGAAGAGGCCG	GGTTATACCGATCTAGGCTC	unclassified	non-essential	unclassified + non-essential	44	34	26	176	271	19	120	124	59	65	31	40	65	93	-1.67407	-1.13998	-0.985991	-1.53168
DG0000350	GIpairs	Wildtype	1033390638	GTCCGCAGCCGAAGAGGCCGCGG	Avana	BRAF	{0: 1, 1: 0, 2: 1, 3: 5, 4: 58}	7	140924584	140924606	+	Green	932106410	GTCCATCTTCAGGATAAAGCAGG	KosukeYusa	GKN2	{0: 1, 1: 0, 2: 1, 3: 5, 4: 139}	2	68947201	68947223	+	Green	GTTTTAGAGCTAGAAATAGCAAGTTAAAATAAGGCTAGTCCGTTATCAACTTGAAAAAGTGGCACCGAGTCGGTGC	GCAGAG	GCATTGGTGGTTCAGTGGTAGAATTCTCGCCTCCCACGCGGGAGACCCGGGTTCAATTCCCGGCCAATGCA	ATCTTGTGGAAAGGACGAAACACCGTCCGCAGCCGAAGAGGCCGGTTTTAGAGCTAGAAATAGCAAGTTAAAATAAGGCTAGTCCGTTATCAACTTGAAAAAGTGGCACCGAGTCGGTGCGCAGAGGCATTGGTGGTTCAGTGGTAGAATTCTCGCCTCCCACGCGGGAGACCCGGGTTCAATTCCCGGCCAATGCAGTCCATCTTCAGGATAAAGCGTTTAAGAGCTATGCTGGAAACAGCAT	GTCCGCAGCCGAAGAGGCCG	GTCCATCTTCAGGATAAAGC	unclassified	non-essential	unclassified + non-essential	27	27	10	108	160	24	45	70	57	50	43	40	38	49	-0.857382	-1.01308	-0.928773	-0.941155
DG0000351	GIpairs	Wildtype	1033390638	GTCCGCAGCCGAAGAGGCCGCGG	Avana	BRAF	{0: 1, 1: 0, 2: 1, 3: 5, 4: 58}	7	140924584	140924606	+	Green	932106402	ATGGTACATCTATGAGAAACAGG	KosukeYusa	GKN2	{0: 1, 1: 0, 2: 0, 3: 8, 4: 151}	2	68947146	68947168	-	Green	GTTTTAGAGCTAGAAATAGCAAGTTAAAATAAGGCTAGTCCGTTATCAACTTGAAAAAGTGGCACCGAGTCGGTGC	GCAGAG	GCATTGGTGGTTCAGTGGTAGAATTCTCGCCTCCCACGCGGGAGACCCGGGTTCAATTCCCGGCCAATGCA	ATCTTGTGGAAAGGACGAAACACCGTCCGCAGCCGAAGAGGCCGGTTTTAGAGCTAGAAATAGCAAGTTAAAATAAGGCTAGTCCGTTATCAACTTGAAAAAGTGGCACCGAGTCGGTGCGCAGAGGCATTGGTGGTTCAGTGGTAGAATTCTCGCCTCCCACGCGGGAGACCCGGGTTCAATTCCCGGCCAATGCAGTGGTACATCTATGAGAAACGTTTAAGAGCTATGCTGGAAACAGCAT	GTCCGCAGCCGAAGAGGCCG	GTGGTACATCTATGAGAAAC	unclassified	non-essential	unclassified + non-essential	21	11	17	93	132	8	62	73	39	24	9	25	38	51	-1.57489	-1.42459	-0.98854	-2.24611
DG0000352	GIpairs	Wildtype	1033390638	GTCCGCAGCCGAAGAGGCCGCGG	Avana	BRAF	{0: 1, 1: 0, 2: 1, 3: 5, 4: 58}	7	140924584	140924606	+	Green	932106721	GCCATCATTAACATCCATGCAGG	KosukeYusa	GKN2	{0: 1, 1: 0, 2: 1, 3: 6, 4: 105}	2	68950163	68950185	-	Green	GTTTTAGAGCTAGAAATAGCAAGTTAAAATAAGGCTAGTCCGTTATCAACTTGAAAAAGTGGCACCGAGTCGGTGC	GCAGAG	GCATTGGTGGTTCAGTGGTAGAATTCTCGCCTCCCACGCGGGAGACCCGGGTTCAATTCCCGGCCAATGCA	ATCTTGTGGAAAGGACGAAACACCGTCCGCAGCCGAAGAGGCCGGTTTTAGAGCTAGAAATAGCAAGTTAAAATAAGGCTAGTCCGTTATCAACTTGAAAAAGTGGCACCGAGTCGGTGCGCAGAGGCATTGGTGGTTCAGTGGTAGAATTCTCGCCTCCCACGCGGGAGACCCGGGTTCAATTCCCGGCCAATGCAGCCATCATTAACATCCATGCGTTTAAGAGCTATGCTGGAAACAGCAT	GTCCGCAGCCGAAGAGGCCG	GCCATCATTAACATCCATGC	unclassified	non-essential	unclassified + non-essential	32	6	11	116	148	17	91	78	62	25	46	35	47	39	-1.19935	-0.928101	-0.78318	-2.67437
DG0000353	GIpairs	Wildtype	1167699490	GTGGGCGTAACTCACAGCCGTGG	KosukeYusa	KLK12	{0: 1, 1: 0, 2: 0, 3: 1, 4: 38}	19	51034072	51034094	-	Control	932106355	TGTTATACCGATCTAGGCTCTGG	KosukeYusa	GKN2	{0: 1, 1: 0, 2: 0, 3: 1, 4: 14}	2	68946454	68946476	-	Green	GTTTTAGAGCTAGAAATAGCAAGTTAAAATAAGGCTAGTCCGTTATCAACTTGAAAAAGTGGCACCGAGTCGGTGC	GCAGAG	GCATTGGTGGTTCAGTGGTAGAATTCTCGCCTCCCACGCGGGAGACCCGGGTTCAATTCCCGGCCAATGCA	ATCTTGTGGAAAGGACGAAACACCGTGGGCGTAACTCACAGCCGGTTTTAGAGCTAGAAATAGCAAGTTAAAATAAGGCTAGTCCGTTATCAACTTGAAAAAGTGGCACCGAGTCGGTGCGCAGAGGCATTGGTGGTTCAGTGGTAGAATTCTCGCCTCCCACGCGGGAGACCCGGGTTCAATTCCCGGCCAATGCAGGTTATACCGATCTAGGCTCGTTTAAGAGCTATGCTGGAAACAGCAT	GTGGGCGTAACTCACAGCCG	GGTTATACCGATCTAGGCTC	non-essential	non-essential	non-essential + non-essential	119	71	70	116	193	72	104	116	73	104	86	115	136	71	-0.0774567	0.375955	0.163483	-0.0966991
DG0000354	GIpairs	Wildtype	1167699490	GTGGGCGTAACTCACAGCCGTGG	KosukeYusa	KLK12	{0: 1, 1: 0, 2: 0, 3: 1, 4: 38}	19	51034072	51034094	-	Control	932106410	GTCCATCTTCAGGATAAAGCAGG	KosukeYusa	GKN2	{0: 1, 1: 0, 2: 1, 3: 5, 4: 139}	2	68947201	68947223	+	Green	GTTTTAGAGCTAGAAATAGCAAGTTAAAATAAGGCTAGTCCGTTATCAACTTGAAAAAGTGGCACCGAGTCGGTGC	GCAGAG	GCATTGGTGGTTCAGTGGTAGAATTCTCGCCTCCCACGCGGGAGACCCGGGTTCAATTCCCGGCCAATGCA	ATCTTGTGGAAAGGACGAAACACCGTGGGCGTAACTCACAGCCGGTTTTAGAGCTAGAAATAGCAAGTTAAAATAAGGCTAGTCCGTTATCAACTTGAAAAAGTGGCACCGAGTCGGTGCGCAGAGGCATTGGTGGTTCAGTGGTAGAATTCTCGCCTCCCACGCGGGAGACCCGGGTTCAATTCCCGGCCAATGCAGTCCATCTTCAGGATAAAGCGTTTAAGAGCTATGCTGGAAACAGCAT	GTGGGCGTAACTCACAGCCG	GTCCATCTTCAGGATAAAGC	non-essential	non-essential	non-essential + non-essential	76	88	60	116	190	120	77	81	80	148	87	130	129	67	0.611232	0.24724	0.601004	0.29345
DG0000355	GIpairs	Wildtype	1167699490	GTGGGCGTAACTCACAGCCGTGG	KosukeYusa	KLK12	{0: 1, 1: 0, 2: 0, 3: 1, 4: 38}	19	51034072	51034094	-	Control	932106402	ATGGTACATCTATGAGAAACAGG	KosukeYusa	GKN2	{0: 1, 1: 0, 2: 0, 3: 8, 4: 151}	2	68947146	68947168	-	Green	GTTTTAGAGCTAGAAATAGCAAGTTAAAATAAGGCTAGTCCGTTATCAACTTGAAAAAGTGGCACCGAGTCGGTGC	GCAGAG	GCATTGGTGGTTCAGTGGTAGAATTCTCGCCTCCCACGCGGGAGACCCGGGTTCAATTCCCGGCCAATGCA	ATCTTGTGGAAAGGACGAAACACCGTGGGCGTAACTCACAGCCGGTTTTAGAGCTAGAAATAGCAAGTTAAAATAAGGCTAGTCCGTTATCAACTTGAAAAAGTGGCACCGAGTCGGTGCGCAGAGGCATTGGTGGTTCAGTGGTAGAATTCTCGCCTCCCACGCGGGAGACCCGGGTTCAATTCCCGGCCAATGCAGTGGTACATCTATGAGAAACGTTTAAGAGCTATGCTGGAAACAGCAT	GTGGGCGTAACTCACAGCCG	GTGGTACATCTATGAGAAAC	non-essential	non-essential	non-essential + non-essential	55	51	62	80	99	67	44	81	57	80	79	84	91	24	-0.0129845	-0.214092	0.102053	0.972497
DG0000356	GIpairs	Wildtype	1167699490	GTGGGCGTAACTCACAGCCGTGG	KosukeYusa	KLK12	{0: 1, 1: 0, 2: 0, 3: 1, 4: 38}	19	51034072	51034094	-	Control	932106721	GCCATCATTAACATCCATGCAGG	KosukeYusa	GKN2	{0: 1, 1: 0, 2: 1, 3: 6, 4: 105}	2	68950163	68950185	-	Green	GTTTTAGAGCTAGAAATAGCAAGTTAAAATAAGGCTAGTCCGTTATCAACTTGAAAAAGTGGCACCGAGTCGGTGC	GCAGAG	GCATTGGTGGTTCAGTGGTAGAATTCTCGCCTCCCACGCGGGAGACCCGGGTTCAATTCCCGGCCAATGCA	ATCTTGTGGAAAGGACGAAACACCGTGGGCGTAACTCACAGCCGGTTTTAGAGCTAGAAATAGCAAGTTAAAATAAGGCTAGTCCGTTATCAACTTGAAAAAGTGGCACCGAGTCGGTGCGCAGAGGCATTGGTGGTTCAGTGGTAGAATTCTCGCCTCCCACGCGGGAGACCCGGGTTCAATTCCCGGCCAATGCAGCCATCATTAACATCCATGCGTTTAAGAGCTATGCTGGAAACAGCAT	GTGGGCGTAACTCACAGCCG	GCCATCATTAACATCCATGC	non-essential	non-essential	non-essential + non-essential	95	117	136	112	237	100	58	128	81	108	143	192	170	99	0.516226	-0.0877324	0.342422	0.142655
DG0000357	GIpairs	Wildtype	1058273241	TTTCCCAAACCACAACGGCCAGG	KosukeYusa	CYLC2	{0: 1, 1: 0, 2: 0, 3: 6, 4: 74}	9	103003192	103003214	+	Control	932106355	TGTTATACCGATCTAGGCTCTGG	KosukeYusa	GKN2	{0: 1, 1: 0, 2: 0, 3: 1, 4: 14}	2	68946454	68946476	-	Green	GTTTTAGAGCTAGAAATAGCAAGTTAAAATAAGGCTAGTCCGTTATCAACTTGAAAAAGTGGCACCGAGTCGGTGC	GCAGAG	GCATTGGTGGTTCAGTGGTAGAATTCTCGCCTCCCACGCGGGAGACCCGGGTTCAATTCCCGGCCAATGCA	ATCTTGTGGAAAGGACGAAACACCGTTCCCAAACCACAACGGCCGTTTTAGAGCTAGAAATAGCAAGTTAAAATAAGGCTAGTCCGTTATCAACTTGAAAAAGTGGCACCGAGTCGGTGCGCAGAGGCATTGGTGGTTCAGTGGTAGAATTCTCGCCTCCCACGCGGGAGACCCGGGTTCAATTCCCGGCCAATGCAGGTTATACCGATCTAGGCTCGTTTAAGAGCTATGCTGGAAACAGCAT	GTTCCCAAACCACAACGGCC	GGTTATACCGATCTAGGCTC	non-essential	non-essential	non-essential + non-essential	95	75	101	114	202	126	115	114	103	106	67	167	139	75	0.48189	0.0781057	0.219632	-0.0967434
DG0000358	GIpairs	Wildtype	1058273241	TTTCCCAAACCACAACGGCCAGG	KosukeYusa	CYLC2	{0: 1, 1: 0, 2: 0, 3: 6, 4: 74}	9	103003192	103003214	+	Control	932106410	GTCCATCTTCAGGATAAAGCAGG	KosukeYusa	GKN2	{0: 1, 1: 0, 2: 1, 3: 5, 4: 139}	2	68947201	68947223	+	Green	GTTTTAGAGCTAGAAATAGCAAGTTAAAATAAGGCTAGTCCGTTATCAACTTGAAAAAGTGGCACCGAGTCGGTGC	GCAGAG	GCATTGGTGGTTCAGTGGTAGAATTCTCGCCTCCCACGCGGGAGACCCGGGTTCAATTCCCGGCCAATGCA	ATCTTGTGGAAAGGACGAAACACCGTTCCCAAACCACAACGGCCGTTTTAGAGCTAGAAATAGCAAGTTAAAATAAGGCTAGTCCGTTATCAACTTGAAAAAGTGGCACCGAGTCGGTGCGCAGAGGCATTGGTGGTTCAGTGGTAGAATTCTCGCCTCCCACGCGGGAGACCCGGGTTCAATTCCCGGCCAATGCAGTCCATCTTCAGGATAAAGCGTTTAAGAGCTATGCTGGAAACAGCAT	GTTCCCAAACCACAACGGCC	GTCCATCTTCAGGATAAAGC	non-essential	non-essential	non-essential + non-essential	98	83	94	91	127	63	83	91	56	101	85	145	123	69	0.601517	0.444783	0.366664	0.167614
DG0000359	GIpairs	Wildtype	1058273241	TTTCCCAAACCACAACGGCCAGG	KosukeYusa	CYLC2	{0: 1, 1: 0, 2: 0, 3: 6, 4: 74}	9	103003192	103003214	+	Control	932106402	ATGGTACATCTATGAGAAACAGG	KosukeYusa	GKN2	{0: 1, 1: 0, 2: 0, 3: 8, 4: 151}	2	68947146	68947168	-	Green	GTTTTAGAGCTAGAAATAGCAAGTTAAAATAAGGCTAGTCCGTTATCAACTTGAAAAAGTGGCACCGAGTCGGTGC	GCAGAG	GCATTGGTGGTTCAGTGGTAGAATTCTCGCCTCCCACGCGGGAGACCCGGGTTCAATTCCCGGCCAATGCA	ATCTTGTGGAAAGGACGAAACACCGTTCCCAAACCACAACGGCCGTTTTAGAGCTAGAAATAGCAAGTTAAAATAAGGCTAGTCCGTTATCAACTTGAAAAAGTGGCACCGAGTCGGTGCGCAGAGGCATTGGTGGTTCAGTGGTAGAATTCTCGCCTCCCACGCGGGAGACCCGGGTTCAATTCCCGGCCAATGCAGTGGTACATCTATGAGAAACGTTTAAGAGCTATGCTGGAAACAGCAT	GTTCCCAAACCACAACGGCC	GTGGTACATCTATGAGAAAC	non-essential	non-essential	non-essential + non-essential	125	172	91	119	184	90	81	116	130	164	82	161	160	76	0.404522	0.446499	0.396418	1.07488
DG0000360	GIpairs	Wildtype	1058273241	TTTCCCAAACCACAACGGCCAGG	KosukeYusa	CYLC2	{0: 1, 1: 0, 2: 0, 3: 6, 4: 74}	9	103003192	103003214	+	Control	932106721	GCCATCATTAACATCCATGCAGG	KosukeYusa	GKN2	{0: 1, 1: 0, 2: 1, 3: 6, 4: 105}	2	68950163	68950185	-	Green	GTTTTAGAGCTAGAAATAGCAAGTTAAAATAAGGCTAGTCCGTTATCAACTTGAAAAAGTGGCACCGAGTCGGTGC	GCAGAG	GCATTGGTGGTTCAGTGGTAGAATTCTCGCCTCCCACGCGGGAGACCCGGGTTCAATTCCCGGCCAATGCA	ATCTTGTGGAAAGGACGAAACACCGTTCCCAAACCACAACGGCCGTTTTAGAGCTAGAAATAGCAAGTTAAAATAAGGCTAGTCCGTTATCAACTTGAAAAAGTGGCACCGAGTCGGTGCGCAGAGGCATTGGTGGTTCAGTGGTAGAATTCTCGCCTCCCACGCGGGAGACCCGGGTTCAATTCCCGGCCAATGCAGCCATCATTAACATCCATGCGTTTAAGAGCTATGCTGGAAACAGCAT	GTTCCCAAACCACAACGGCC	GCCATCATTAACATCCATGC	non-essential	non-essential	non-essential + non-essential	95	100	49	137	211	109	84	127	111	153	141	130	115	71	-0.0316843	-0.0764987	-0.206342	0.393688
DG0000361	GIpairs	Wildtype	979584041	GCTAGTTCAGATAAAACAACAGG	KosukeYusa	ADAD1	{0: 1, 1: 0, 2: 0, 3: 9, 4: 93}	4	122393612	122393634	-	Control	932106355	TGTTATACCGATCTAGGCTCTGG	KosukeYusa	GKN2	{0: 1, 1: 0, 2: 0, 3: 1, 4: 14}	2	68946454	68946476	-	Green	GTTTTAGAGCTAGAAATAGCAAGTTAAAATAAGGCTAGTCCGTTATCAACTTGAAAAAGTGGCACCGAGTCGGTGC	GCAGAG	GCATTGGTGGTTCAGTGGTAGAATTCTCGCCTCCCACGCGGGAGACCCGGGTTCAATTCCCGGCCAATGCA	ATCTTGTGGAAAGGACGAAACACCGCTAGTTCAGATAAAACAACGTTTTAGAGCTAGAAATAGCAAGTTAAAATAAGGCTAGTCCGTTATCAACTTGAAAAAGTGGCACCGAGTCGGTGCGCAGAGGCATTGGTGGTTCAGTGGTAGAATTCTCGCCTCCCACGCGGGAGACCCGGGTTCAATTCCCGGCCAATGCAGGTTATACCGATCTAGGCTCGTTTAAGAGCTATGCTGGAAACAGCAT	GCTAGTTCAGATAAAACAAC	GGTTATACCGATCTAGGCTC	non-essential	non-essential	non-essential + non-essential	113	134	89	134	238	72	100	112	123	202	109	198	205	72	0.751566	0.352002	0.802281	0.793593
DG0000362	GIpairs	Wildtype	979584041	GCTAGTTCAGATAAAACAACAGG	KosukeYusa	ADAD1	{0: 1, 1: 0, 2: 0, 3: 9, 4: 93}	4	122393612	122393634	-	Control	932106410	GTCCATCTTCAGGATAAAGCAGG	KosukeYusa	GKN2	{0: 1, 1: 0, 2: 1, 3: 5, 4: 139}	2	68947201	68947223	+	Green	GTTTTAGAGCTAGAAATAGCAAGTTAAAATAAGGCTAGTCCGTTATCAACTTGAAAAAGTGGCACCGAGTCGGTGC	GCAGAG	GCATTGGTGGTTCAGTGGTAGAATTCTCGCCTCCCACGCGGGAGACCCGGGTTCAATTCCCGGCCAATGCA	ATCTTGTGGAAAGGACGAAACACCGCTAGTTCAGATAAAACAACGTTTTAGAGCTAGAAATAGCAAGTTAAAATAAGGCTAGTCCGTTATCAACTTGAAAAAGTGGCACCGAGTCGGTGCGCAGAGGCATTGGTGGTTCAGTGGTAGAATTCTCGCCTCCCACGCGGGAGACCCGGGTTCAATTCCCGGCCAATGCAGTCCATCTTCAGGATAAAGCGTTTAAGAGCTATGCTGGAAACAGCAT	GCTAGTTCAGATAAAACAAC	GTCCATCTTCAGGATAAAGC	non-essential	non-essential	non-essential + non-essential	127	126	102	137	200	165	71	80	159	176	134	182	196	70	1.11132	1.00019	1.21853	0.745521
DG0000363	GIpairs	Wildtype	979584041	GCTAGTTCAGATAAAACAACAGG	KosukeYusa	ADAD1	{0: 1, 1: 0, 2: 0, 3: 9, 4: 93}	4	122393612	122393634	-	Control	932106402	ATGGTACATCTATGAGAAACAGG	KosukeYusa	GKN2	{0: 1, 1: 0, 2: 0, 3: 8, 4: 151}	2	68947146	68947168	-	Green	GTTTTAGAGCTAGAAATAGCAAGTTAAAATAAGGCTAGTCCGTTATCAACTTGAAAAAGTGGCACCGAGTCGGTGC	GCAGAG	GCATTGGTGGTTCAGTGGTAGAATTCTCGCCTCCCACGCGGGAGACCCGGGTTCAATTCCCGGCCAATGCA	ATCTTGTGGAAAGGACGAAACACCGCTAGTTCAGATAAAACAACGTTTTAGAGCTAGAAATAGCAAGTTAAAATAAGGCTAGTCCGTTATCAACTTGAAAAAGTGGCACCGAGTCGGTGCGCAGAGGCATTGGTGGTTCAGTGGTAGAATTCTCGCCTCCCACGCGGGAGACCCGGGTTCAATTCCCGGCCAATGCAGTGGTACATCTATGAGAAACGTTTAAGAGCTATGCTGGAAACAGCAT	GCTAGTTCAGATAAAACAAC	GTGGTACATCTATGAGAAAC	non-essential	non-essential	non-essential + non-essential	90	75	134	132	201	55	71	82	90	100	133	153	135	51	0.827144	0.471524	0.648611	0.454318
DG0000364	GIpairs	Wildtype	979584041	GCTAGTTCAGATAAAACAACAGG	KosukeYusa	ADAD1	{0: 1, 1: 0, 2: 0, 3: 9, 4: 93}	4	122393612	122393634	-	Control	932106721	GCCATCATTAACATCCATGCAGG	KosukeYusa	GKN2	{0: 1, 1: 0, 2: 1, 3: 6, 4: 105}	2	68950163	68950185	-	Green	GTTTTAGAGCTAGAAATAGCAAGTTAAAATAAGGCTAGTCCGTTATCAACTTGAAAAAGTGGCACCGAGTCGGTGC	GCAGAG	GCATTGGTGGTTCAGTGGTAGAATTCTCGCCTCCCACGCGGGAGACCCGGGTTCAATTCCCGGCCAATGCA	ATCTTGTGGAAAGGACGAAACACCGCTAGTTCAGATAAAACAACGTTTTAGAGCTAGAAATAGCAAGTTAAAATAAGGCTAGTCCGTTATCAACTTGAAAAAGTGGCACCGAGTCGGTGCGCAGAGGCATTGGTGGTTCAGTGGTAGAATTCTCGCCTCCCACGCGGGAGACCCGGGTTCAATTCCCGGCCAATGCAGCCATCATTAACATCCATGCGTTTAAGAGCTATGCTGGAAACAGCAT	GCTAGTTCAGATAAAACAAC	GCCATCATTAACATCCATGC	non-essential	non-essential	non-essential + non-essential	121	68	112	102	179	108	71	62	115	120	127	133	130	57	1.02457	1.29372	0.992727	0.155498
DG0000365	GIpairs	Wildtype	1058273326	AAAGAACGGTACATCCATAATGG	KosukeYusa	CYLC2	{0: 1, 1: 0, 2: 0, 3: 13, 4: 123}	9	103004734	103004756	-	Control	932106355	TGTTATACCGATCTAGGCTCTGG	KosukeYusa	GKN2	{0: 1, 1: 0, 2: 0, 3: 1, 4: 14}	2	68946454	68946476	-	Green	GTTTTAGAGCTAGAAATAGCAAGTTAAAATAAGGCTAGTCCGTTATCAACTTGAAAAAGTGGCACCGAGTCGGTGC	GCAGAG	GCATTGGTGGTTCAGTGGTAGAATTCTCGCCTCCCACGCGGGAGACCCGGGTTCAATTCCCGGCCAATGCA	ATCTTGTGGAAAGGACGAAACACCGAAGAACGGTACATCCATAAGTTTTAGAGCTAGAAATAGCAAGTTAAAATAAGGCTAGTCCGTTATCAACTTGAAAAAGTGGCACCGAGTCGGTGCGCAGAGGCATTGGTGGTTCAGTGGTAGAATTCTCGCCTCCCACGCGGGAGACCCGGGTTCAATTCCCGGCCAATGCAGGTTATACCGATCTAGGCTCGTTTAAGAGCTATGCTGGAAACAGCAT	GAAGAACGGTACATCCATAA	GGTTATACCGATCTAGGCTC	non-essential	non-essential	non-essential + non-essential	111	104	100	168	219	141	70	128	128	204	154	187	164	86	0.478351	0.13524	0.290882	0.175495
DG0000366	GIpairs	Wildtype	1058273326	AAAGAACGGTACATCCATAATGG	KosukeYusa	CYLC2	{0: 1, 1: 0, 2: 0, 3: 13, 4: 123}	9	103004734	103004756	-	Control	932106410	GTCCATCTTCAGGATAAAGCAGG	KosukeYusa	GKN2	{0: 1, 1: 0, 2: 1, 3: 5, 4: 139}	2	68947201	68947223	+	Green	GTTTTAGAGCTAGAAATAGCAAGTTAAAATAAGGCTAGTCCGTTATCAACTTGAAAAAGTGGCACCGAGTCGGTGC	GCAGAG	GCATTGGTGGTTCAGTGGTAGAATTCTCGCCTCCCACGCGGGAGACCCGGGTTCAATTCCCGGCCAATGCA	ATCTTGTGGAAAGGACGAAACACCGAAGAACGGTACATCCATAAGTTTTAGAGCTAGAAATAGCAAGTTAAAATAAGGCTAGTCCGTTATCAACTTGAAAAAGTGGCACCGAGTCGGTGCGCAGAGGCATTGGTGGTTCAGTGGTAGAATTCTCGCCTCCCACGCGGGAGACCCGGGTTCAATTCCCGGCCAATGCAGTCCATCTTCAGGATAAAGCGTTTAAGAGCTATGCTGGAAACAGCAT	GAAGAACGGTACATCCATAA	GTCCATCTTCAGGATAAAGC	non-essential	non-essential	non-essential + non-essential	79	102	47	99	134	109	63	85	71	124	83	148	128	64	0.728246	0.233798	0.521087	0.570515
DG0000367	GIpairs	Wildtype	1058273326	AAAGAACGGTACATCCATAATGG	KosukeYusa	CYLC2	{0: 1, 1: 0, 2: 0, 3: 13, 4: 123}	9	103004734	103004756	-	Control	932106402	ATGGTACATCTATGAGAAACAGG	KosukeYusa	GKN2	{0: 1, 1: 0, 2: 0, 3: 8, 4: 151}	2	68947146	68947168	-	Green	GTTTTAGAGCTAGAAATAGCAAGTTAAAATAAGGCTAGTCCGTTATCAACTTGAAAAAGTGGCACCGAGTCGGTGC	GCAGAG	GCATTGGTGGTTCAGTGGTAGAATTCTCGCCTCCCACGCGGGAGACCCGGGTTCAATTCCCGGCCAATGCA	ATCTTGTGGAAAGGACGAAACACCGAAGAACGGTACATCCATAAGTTTTAGAGCTAGAAATAGCAAGTTAAAATAAGGCTAGTCCGTTATCAACTTGAAAAAGTGGCACCGAGTCGGTGCGCAGAGGCATTGGTGGTTCAGTGGTAGAATTCTCGCCTCCCACGCGGGAGACCCGGGTTCAATTCCCGGCCAATGCAGTGGTACATCTATGAGAAACGTTTAAGAGCTATGCTGGAAACAGCAT	GAAGAACGGTACATCCATAA	GTGGTACATCTATGAGAAAC	non-essential	non-essential	non-essential + non-essential	198	151	128	160	194	169	101	135	114	229	184	177	247	71	0.323204	0.889751	0.80257	0.985152
DG0000368	GIpairs	Wildtype	1058273326	AAAGAACGGTACATCCATAATGG	KosukeYusa	CYLC2	{0: 1, 1: 0, 2: 0, 3: 13, 4: 123}	9	103004734	103004756	-	Control	932106721	GCCATCATTAACATCCATGCAGG	KosukeYusa	GKN2	{0: 1, 1: 0, 2: 1, 3: 6, 4: 105}	2	68950163	68950185	-	Green	GTTTTAGAGCTAGAAATAGCAAGTTAAAATAAGGCTAGTCCGTTATCAACTTGAAAAAGTGGCACCGAGTCGGTGC	GCAGAG	GCATTGGTGGTTCAGTGGTAGAATTCTCGCCTCCCACGCGGGAGACCCGGGTTCAATTCCCGGCCAATGCA	ATCTTGTGGAAAGGACGAAACACCGAAGAACGGTACATCCATAAGTTTTAGAGCTAGAAATAGCAAGTTAAAATAAGGCTAGTCCGTTATCAACTTGAAAAAGTGGCACCGAGTCGGTGCGCAGAGGCATTGGTGGTTCAGTGGTAGAATTCTCGCCTCCCACGCGGGAGACCCGGGTTCAATTCCCGGCCAATGCAGCCATCATTAACATCCATGCGTTTAAGAGCTATGCTGGAAACAGCAT	GAAGAACGGTACATCCATAA	GCCATCATTAACATCCATGC	non-essential	non-essential	non-essential + non-essential	142	121	100	155	246	102	104	124	114	171	168	222	180	78	0.770169	0.53398	0.4699	0.532532
DG0000369	GIpairs	Wildtype	1167699476	GGGGTGTCCTTATTGACCACAGG	KosukeYusa	KLK12	{0: 1, 1: 0, 2: 0, 3: 5, 4: 72}	19	51034012	51034034	-	Control	932106355	TGTTATACCGATCTAGGCTCTGG	KosukeYusa	GKN2	{0: 1, 1: 0, 2: 0, 3: 1, 4: 14}	2	68946454	68946476	-	Green	GTTTTAGAGCTAGAAATAGCAAGTTAAAATAAGGCTAGTCCGTTATCAACTTGAAAAAGTGGCACCGAGTCGGTGC	GCAGAG	GCATTGGTGGTTCAGTGGTAGAATTCTCGCCTCCCACGCGGGAGACCCGGGTTCAATTCCCGGCCAATGCA	ATCTTGTGGAAAGGACGAAACACCGGGGTGTCCTTATTGACCACGTTTTAGAGCTAGAAATAGCAAGTTAAAATAAGGCTAGTCCGTTATCAACTTGAAAAAGTGGCACCGAGTCGGTGCGCAGAGGCATTGGTGGTTCAGTGGTAGAATTCTCGCCTCCCACGCGGGAGACCCGGGTTCAATTCCCGGCCAATGCAGGTTATACCGATCTAGGCTCGTTTAAGAGCTATGCTGGAAACAGCAT	GGGGTGTCCTTATTGACCAC	GGTTATACCGATCTAGGCTC	non-essential	non-essential	non-essential + non-essential	139	60	113	162	207	107	87	120	88	147	130	199	188	79	0.660052	0.550282	0.579256	-0.490027
DG0000370	GIpairs	Wildtype	1167699476	GGGGTGTCCTTATTGACCACAGG	KosukeYusa	KLK12	{0: 1, 1: 0, 2: 0, 3: 5, 4: 72}	19	51034012	51034034	-	Control	932106410	GTCCATCTTCAGGATAAAGCAGG	KosukeYusa	GKN2	{0: 1, 1: 0, 2: 1, 3: 5, 4: 139}	2	68947201	68947223	+	Green	GTTTTAGAGCTAGAAATAGCAAGTTAAAATAAGGCTAGTCCGTTATCAACTTGAAAAAGTGGCACCGAGTCGGTGC	GCAGAG	GCATTGGTGGTTCAGTGGTAGAATTCTCGCCTCCCACGCGGGAGACCCGGGTTCAATTCCCGGCCAATGCA	ATCTTGTGGAAAGGACGAAACACCGGGGTGTCCTTATTGACCACGTTTTAGAGCTAGAAATAGCAAGTTAAAATAAGGCTAGTCCGTTATCAACTTGAAAAAGTGGCACCGAGTCGGTGCGCAGAGGCATTGGTGGTTCAGTGGTAGAATTCTCGCCTCCCACGCGGGAGACCCGGGTTCAATTCCCGGCCAATGCAGTCCATCTTCAGGATAAAGCGTTTAAGAGCTATGCTGGAAACAGCAT	GGGGTGTCCTTATTGACCAC	GTCCATCTTCAGGATAAAGC	non-essential	non-essential	non-essential + non-essential	117	111	90	137	216	91	62	121	95	113	158	119	149	87	-0.0889443	0.291242	0.233889	0.252353
DG0000371	GIpairs	Wildtype	1167699476	GGGGTGTCCTTATTGACCACAGG	KosukeYusa	KLK12	{0: 1, 1: 0, 2: 0, 3: 5, 4: 72}	19	51034012	51034034	-	Control	932106402	ATGGTACATCTATGAGAAACAGG	KosukeYusa	GKN2	{0: 1, 1: 0, 2: 0, 3: 8, 4: 151}	2	68947146	68947168	-	Green	GTTTTAGAGCTAGAAATAGCAAGTTAAAATAAGGCTAGTCCGTTATCAACTTGAAAAAGTGGCACCGAGTCGGTGC	GCAGAG	GCATTGGTGGTTCAGTGGTAGAATTCTCGCCTCCCACGCGGGAGACCCGGGTTCAATTCCCGGCCAATGCA	ATCTTGTGGAAAGGACGAAACACCGGGGTGTCCTTATTGACCACGTTTTAGAGCTAGAAATAGCAAGTTAAAATAAGGCTAGTCCGTTATCAACTTGAAAAAGTGGCACCGAGTCGGTGCGCAGAGGCATTGGTGGTTCAGTGGTAGAATTCTCGCCTCCCACGCGGGAGACCCGGGTTCAATTCCCGGCCAATGCAGTGGTACATCTATGAGAAACGTTTAAGAGCTATGCTGGAAACAGCAT	GGGGTGTCCTTATTGACCAC	GTGGTACATCTATGAGAAAC	non-essential	non-essential	non-essential + non-essential	90	70	85	83	130	71	66	75	99	117	82	92	96	66	0.226556	0.598755	0.288157	-0.0125349
DG0000372	GIpairs	Wildtype	1167699476	GGGGTGTCCTTATTGACCACAGG	KosukeYusa	KLK12	{0: 1, 1: 0, 2: 0, 3: 5, 4: 72}	19	51034012	51034034	-	Control	932106721	GCCATCATTAACATCCATGCAGG	KosukeYusa	GKN2	{0: 1, 1: 0, 2: 1, 3: 6, 4: 105}	2	68950163	68950185	-	Green	GTTTTAGAGCTAGAAATAGCAAGTTAAAATAAGGCTAGTCCGTTATCAACTTGAAAAAGTGGCACCGAGTCGGTGC	GCAGAG	GCATTGGTGGTTCAGTGGTAGAATTCTCGCCTCCCACGCGGGAGACCCGGGTTCAATTCCCGGCCAATGCA	ATCTTGTGGAAAGGACGAAACACCGGGGTGTCCTTATTGACCACGTTTTAGAGCTAGAAATAGCAAGTTAAAATAAGGCTAGTCCGTTATCAACTTGAAAAAGTGGCACCGAGTCGGTGCGCAGAGGCATTGGTGGTTCAGTGGTAGAATTCTCGCCTCCCACGCGGGAGACCCGGGTTCAATTCCCGGCCAATGCAGCCATCATTAACATCCATGCGTTTAAGAGCTATGCTGGAAACAGCAT	GGGGTGTCCTTATTGACCAC	GCCATCATTAACATCCATGC	non-essential	non-essential	non-essential + non-essential	112	134	79	120	213	85	61	97	106	90	70	119	146	66	0.227298	0.544874	0.520978	0.91805
DG0000373	GIpairs	Wildtype	979582957	AACTGGTGCAAGGCTGACACAGG	KosukeYusa	ADAD1	{0: 1, 1: 0, 2: 0, 3: 13, 4: 158}	4	122381108	122381130	-	Control	932106355	TGTTATACCGATCTAGGCTCTGG	KosukeYusa	GKN2	{0: 1, 1: 0, 2: 0, 3: 1, 4: 14}	2	68946454	68946476	-	Green	GTTTTAGAGCTAGAAATAGCAAGTTAAAATAAGGCTAGTCCGTTATCAACTTGAAAAAGTGGCACCGAGTCGGTGC	GCAGAG	GCATTGGTGGTTCAGTGGTAGAATTCTCGCCTCCCACGCGGGAGACCCGGGTTCAATTCCCGGCCAATGCA	ATCTTGTGGAAAGGACGAAACACCGACTGGTGCAAGGCTGACACGTTTTAGAGCTAGAAATAGCAAGTTAAAATAAGGCTAGTCCGTTATCAACTTGAAAAAGTGGCACCGAGTCGGTGCGCAGAGGCATTGGTGGTTCAGTGGTAGAATTCTCGCCTCCCACGCGGGAGACCCGGGTTCAATTCCCGGCCAATGCAGGTTATACCGATCTAGGCTCGTTTAAGAGCTATGCTGGAAACAGCAT	GACTGGTGCAAGGCTGACAC	GGTTATACCGATCTAGGCTC	non-essential	non-essential	non-essential + non-essential	203	173	149	238	383	210	188	202	221	171	221	303	256	157	0.51737	0.347467	0.275872	0.0423123
DG0000374	GIpairs	Wildtype	979582957	AACTGGTGCAAGGCTGACACAGG	KosukeYusa	ADAD1	{0: 1, 1: 0, 2: 0, 3: 13, 4: 158}	4	122381108	122381130	-	Control	932106410	GTCCATCTTCAGGATAAAGCAGG	KosukeYusa	GKN2	{0: 1, 1: 0, 2: 1, 3: 5, 4: 139}	2	68947201	68947223	+	Green	GTTTTAGAGCTAGAAATAGCAAGTTAAAATAAGGCTAGTCCGTTATCAACTTGAAAAAGTGGCACCGAGTCGGTGC	GCAGAG	GCATTGGTGGTTCAGTGGTAGAATTCTCGCCTCCCACGCGGGAGACCCGGGTTCAATTCCCGGCCAATGCA	ATCTTGTGGAAAGGACGAAACACCGACTGGTGCAAGGCTGACACGTTTTAGAGCTAGAAATAGCAAGTTAAAATAAGGCTAGTCCGTTATCAACTTGAAAAAGTGGCACCGAGTCGGTGCGCAGAGGCATTGGTGGTTCAGTGGTAGAATTCTCGCCTCCCACGCGGGAGACCCGGGTTCAATTCCCGGCCAATGCAGTCCATCTTCAGGATAAAGCGTTTAAGAGCTATGCTGGAAACAGCAT	GACTGGTGCAAGGCTGACAC	GTCCATCTTCAGGATAAAGC	non-essential	non-essential	non-essential + non-essential	128	134	111	158	256	105	59	132	162	116	103	174	166	113	0.330876	0.29549	0.264187	0.147634
DG0000375	GIpairs	Wildtype	979582957	AACTGGTGCAAGGCTGACACAGG	KosukeYusa	ADAD1	{0: 1, 1: 0, 2: 0, 3: 13, 4: 158}	4	122381108	122381130	-	Control	932106402	ATGGTACATCTATGAGAAACAGG	KosukeYusa	GKN2	{0: 1, 1: 0, 2: 0, 3: 8, 4: 151}	2	68947146	68947168	-	Green	GTTTTAGAGCTAGAAATAGCAAGTTAAAATAAGGCTAGTCCGTTATCAACTTGAAAAAGTGGCACCGAGTCGGTGC	GCAGAG	GCATTGGTGGTTCAGTGGTAGAATTCTCGCCTCCCACGCGGGAGACCCGGGTTCAATTCCCGGCCAATGCA	ATCTTGTGGAAAGGACGAAACACCGACTGGTGCAAGGCTGACACGTTTTAGAGCTAGAAATAGCAAGTTAAAATAAGGCTAGTCCGTTATCAACTTGAAAAAGTGGCACCGAGTCGGTGCGCAGAGGCATTGGTGGTTCAGTGGTAGAATTCTCGCCTCCCACGCGGGAGACCCGGGTTCAATTCCCGGCCAATGCAGTGGTACATCTATGAGAAACGTTTAAGAGCTATGCTGGAAACAGCAT	GACTGGTGCAAGGCTGACAC	GTGGTACATCTATGAGAAAC	non-essential	non-essential	non-essential + non-essential	139	119	116	127	209	82	93	112	145	164	162	184	187	75	0.646306	0.649029	0.670348	0.56476
DG0000376	GIpairs	Wildtype	979582957	AACTGGTGCAAGGCTGACACAGG	KosukeYusa	ADAD1	{0: 1, 1: 0, 2: 0, 3: 13, 4: 158}	4	122381108	122381130	-	Control	932106721	GCCATCATTAACATCCATGCAGG	KosukeYusa	GKN2	{0: 1, 1: 0, 2: 1, 3: 6, 4: 105}	2	68950163	68950185	-	Green	GTTTTAGAGCTAGAAATAGCAAGTTAAAATAAGGCTAGTCCGTTATCAACTTGAAAAAGTGGCACCGAGTCGGTGC	GCAGAG	GCATTGGTGGTTCAGTGGTAGAATTCTCGCCTCCCACGCGGGAGACCCGGGTTCAATTCCCGGCCAATGCA	ATCTTGTGGAAAGGACGAAACACCGACTGGTGCAAGGCTGACACGTTTTAGAGCTAGAAATAGCAAGTTAAAATAAGGCTAGTCCGTTATCAACTTGAAAAAGTGGCACCGAGTCGGTGCGCAGAGGCATTGGTGGTTCAGTGGTAGAATTCTCGCCTCCCACGCGGGAGACCCGGGTTCAATTCCCGGCCAATGCAGCCATCATTAACATCCATGCGTTTAAGAGCTATGCTGGAAACAGCAT	GACTGGTGCAAGGCTGACAC	GCCATCATTAACATCCATGC	non-essential	non-essential	non-essential + non-essential	159	87	101	120	214	120	67	121	105	146	190	171	198	58	0.430543	0.731394	0.641769	0.48322
DG0000377	GIpairs	Wildtype	1033379492	ATACCCAATAGAGTCCGAGGCGG	KosukeYusa	BRAF	{0: 1, 1: 0, 2: 0, 3: 1, 4: 30}	7	140800358	140800380	+	Green	1151632690	GCACCTGTTCTATGTCCCGCAGG	KosukeYusa	GRB2	{0: 1, 1: 0, 2: 0, 3: 3, 4: 60}	17	75321664	75321686	+	Green	GTTTTAGAGCTAGAAATAGCAAGTTAAAATAAGGCTAGTCCGTTATCAACTTGAAAAAGTGGCACCGAGTCGGTGC	GCAGAG	GCATTGGTGGTTCAGTGGTAGAATTCTCGCCTCCCACGCGGGAGACCCGGGTTCAATTCCCGGCCAATGCA	ATCTTGTGGAAAGGACGAAACACCGTACCCAATAGAGTCCGAGGGTTTTAGAGCTAGAAATAGCAAGTTAAAATAAGGCTAGTCCGTTATCAACTTGAAAAAGTGGCACCGAGTCGGTGCGCAGAGGCATTGGTGGTTCAGTGGTAGAATTCTCGCCTCCCACGCGGGAGACCCGGGTTCAATTCCCGGCCAATGCAGCACCTGTTCTATGTCCCGCGTTTAAGAGCTATGCTGGAAACAGCAT	GTACCCAATAGAGTCCGAGG	GCACCTGTTCTATGTCCCGC	unclassified	unclassified	unclassified + unclassified	25	47	40	144	238	25	69	69	39	34	35	50	66	48	-0.521809	-1.10058	-0.127112	-0.126275
DG0000378	GIpairs	Wildtype	1033379492	ATACCCAATAGAGTCCGAGGCGG	KosukeYusa	BRAF	{0: 1, 1: 0, 2: 0, 3: 1, 4: 30}	7	140800358	140800380	+	Green	1151634139	ACGAAGAATGTGATCAGAACTGG	KosukeYusa	GRB2	{0: 1, 1: 0, 2: 0, 3: 6, 4: 91}	17	75332768	75332790	-	Green	GTTTTAGAGCTAGAAATAGCAAGTTAAAATAAGGCTAGTCCGTTATCAACTTGAAAAAGTGGCACCGAGTCGGTGC	GCAGAG	GCATTGGTGGTTCAGTGGTAGAATTCTCGCCTCCCACGCGGGAGACCCGGGTTCAATTCCCGGCCAATGCA	ATCTTGTGGAAAGGACGAAACACCGTACCCAATAGAGTCCGAGGGTTTTAGAGCTAGAAATAGCAAGTTAAAATAAGGCTAGTCCGTTATCAACTTGAAAAAGTGGCACCGAGTCGGTGCGCAGAGGCATTGGTGGTTCAGTGGTAGAATTCTCGCCTCCCACGCGGGAGACCCGGGTTCAATTCCCGGCCAATGCAGCGAAGAATGTGATCAGAACGTTTAAGAGCTATGCTGGAAACAGCAT	GTACCCAATAGAGTCCGAGG	GCGAAGAATGTGATCAGAAC	unclassified	unclassified	unclassified + unclassified	39	52	51	160	218	44	54	73	44	40	18	56	53	65	-0.441504	-0.554071	-0.51873	-0.415058
DG0000379	GIpairs	Wildtype	1033379492	ATACCCAATAGAGTCCGAGGCGG	KosukeYusa	BRAF	{0: 1, 1: 0, 2: 0, 3: 1, 4: 30}	7	140800358	140800380	+	Green	1151634133	TGGAGCTTAACTTACGGATGTGG	KosukeYusa	GRB2	{0: 1, 1: 0, 2: 0, 3: 3, 4: 53}	17	75332685	75332707	+	Green	GTTTTAGAGCTAGAAATAGCAAGTTAAAATAAGGCTAGTCCGTTATCAACTTGAAAAAGTGGCACCGAGTCGGTGC	GCAGAG	GCATTGGTGGTTCAGTGGTAGAATTCTCGCCTCCCACGCGGGAGACCCGGGTTCAATTCCCGGCCAATGCA	ATCTTGTGGAAAGGACGAAACACCGTACCCAATAGAGTCCGAGGGTTTTAGAGCTAGAAATAGCAAGTTAAAATAAGGCTAGTCCGTTATCAACTTGAAAAAGTGGCACCGAGTCGGTGCGCAGAGGCATTGGTGGTTCAGTGGTAGAATTCTCGCCTCCCACGCGGGAGACCCGGGTTCAATTCCCGGCCAATGCAGGGAGCTTAACTTACGGATGGTTTAAGAGCTATGCTGGAAACAGCAT	GTACCCAATAGAGTCCGAGG	GGGAGCTTAACTTACGGATG	unclassified	unclassified	unclassified + unclassified	41	20	39	139	202	18	87	102	45	62	69	48	58	60	-1.13727	-0.960671	-0.868357	-1.65154
DG0000380	GIpairs	Wildtype	1033379492	ATACCCAATAGAGTCCGAGGCGG	KosukeYusa	BRAF	{0: 1, 1: 0, 2: 0, 3: 1, 4: 30}	7	140800358	140800380	+	Green	1151634136	GCAGAGCTTAATGGAAAAGACGG	KosukeYusa	GRB2	{0: 1, 1: 0, 2: 1, 3: 30, 4: 285}	17	75332739	75332761	-	Green	GTTTTAGAGCTAGAAATAGCAAGTTAAAATAAGGCTAGTCCGTTATCAACTTGAAAAAGTGGCACCGAGTCGGTGC	GCAGAG	GCATTGGTGGTTCAGTGGTAGAATTCTCGCCTCCCACGCGGGAGACCCGGGTTCAATTCCCGGCCAATGCA	ATCTTGTGGAAAGGACGAAACACCGTACCCAATAGAGTCCGAGGGTTTTAGAGCTAGAAATAGCAAGTTAAAATAAGGCTAGTCCGTTATCAACTTGAAAAAGTGGCACCGAGTCGGTGCGCAGAGGCATTGGTGGTTCAGTGGTAGAATTCTCGCCTCCCACGCGGGAGACCCGGGTTCAATTCCCGGCCAATGCAGCAGAGCTTAATGGAAAAGAGTTTAAGAGCTATGCTGGAAACAGCAT	GTACCCAATAGAGTCCGAGG	GCAGAGCTTAATGGAAAAGA	unclassified	unclassified	unclassified + unclassified	24	28	40	137	147	23	50	69	11	46	20	40	41	38	-0.836896	-1.15777	-0.801288	-0.528093
DG0000381	GIpairs	Wildtype	1033379562	TTTGGATTACTTACTCAAGTTGG	KosukeYusa	BRAF	{0: 1, 1: 0, 2: 0, 3: 10, 4: 110}	7	140801398	140801420	+	Green	1151632690	GCACCTGTTCTATGTCCCGCAGG	KosukeYusa	GRB2	{0: 1, 1: 0, 2: 0, 3: 3, 4: 60}	17	75321664	75321686	+	Green	GTTTTAGAGCTAGAAATAGCAAGTTAAAATAAGGCTAGTCCGTTATCAACTTGAAAAAGTGGCACCGAGTCGGTGC	GCAGAG	GCATTGGTGGTTCAGTGGTAGAATTCTCGCCTCCCACGCGGGAGACCCGGGTTCAATTCCCGGCCAATGCA	ATCTTGTGGAAAGGACGAAACACCGTTGGATTACTTACTCAAGTGTTTTAGAGCTAGAAATAGCAAGTTAAAATAAGGCTAGTCCGTTATCAACTTGAAAAAGTGGCACCGAGTCGGTGCGCAGAGGCATTGGTGGTTCAGTGGTAGAATTCTCGCCTCCCACGCGGGAGACCCGGGTTCAATTCCCGGCCAATGCAGCACCTGTTCTATGTCCCGCGTTTAAGAGCTATGCTGGAAACAGCAT	GTTGGATTACTTACTCAAGT	GCACCTGTTCTATGTCCCGC	unclassified	unclassified	unclassified + unclassified	55	86	52	176	283	104	95	105	89	96	78	99	89	77	-0.149104	-0.584756	-0.30033	0.0614761
DG0000382	GIpairs	Wildtype	1033379562	TTTGGATTACTTACTCAAGTTGG	KosukeYusa	BRAF	{0: 1, 1: 0, 2: 0, 3: 10, 4: 110}	7	140801398	140801420	+	Green	1151634139	ACGAAGAATGTGATCAGAACTGG	KosukeYusa	GRB2	{0: 1, 1: 0, 2: 0, 3: 6, 4: 91}	17	75332768	75332790	-	Green	GTTTTAGAGCTAGAAATAGCAAGTTAAAATAAGGCTAGTCCGTTATCAACTTGAAAAAGTGGCACCGAGTCGGTGC	GCAGAG	GCATTGGTGGTTCAGTGGTAGAATTCTCGCCTCCCACGCGGGAGACCCGGGTTCAATTCCCGGCCAATGCA	ATCTTGTGGAAAGGACGAAACACCGTTGGATTACTTACTCAAGTGTTTTAGAGCTAGAAATAGCAAGTTAAAATAAGGCTAGTCCGTTATCAACTTGAAAAAGTGGCACCGAGTCGGTGCGCAGAGGCATTGGTGGTTCAGTGGTAGAATTCTCGCCTCCCACGCGGGAGACCCGGGTTCAATTCCCGGCCAATGCAGCGAAGAATGTGATCAGAACGTTTAAGAGCTATGCTGGAAACAGCAT	GTTGGATTACTTACTCAAGT	GCGAAGAATGTGATCAGAAC	unclassified	unclassified	unclassified + unclassified	60	36	61	107	161	37	96	83	69	47	74	100	62	53	0.201123	-0.124935	-0.479253	-0.646352
DG0000383	GIpairs	Wildtype	1033379562	TTTGGATTACTTACTCAAGTTGG	KosukeYusa	BRAF	{0: 1, 1: 0, 2: 0, 3: 10, 4: 110}	7	140801398	140801420	+	Green	1151634133	TGGAGCTTAACTTACGGATGTGG	KosukeYusa	GRB2	{0: 1, 1: 0, 2: 0, 3: 3, 4: 53}	17	75332685	75332707	+	Green	GTTTTAGAGCTAGAAATAGCAAGTTAAAATAAGGCTAGTCCGTTATCAACTTGAAAAAGTGGCACCGAGTCGGTGC	GCAGAG	GCATTGGTGGTTCAGTGGTAGAATTCTCGCCTCCCACGCGGGAGACCCGGGTTCAATTCCCGGCCAATGCA	ATCTTGTGGAAAGGACGAAACACCGTTGGATTACTTACTCAAGTGTTTTAGAGCTAGAAATAGCAAGTTAAAATAAGGCTAGTCCGTTATCAACTTGAAAAAGTGGCACCGAGTCGGTGCGCAGAGGCATTGGTGGTTCAGTGGTAGAATTCTCGCCTCCCACGCGGGAGACCCGGGTTCAATTCCCGGCCAATGCAGGGAGCTTAACTTACGGATGGTTTAAGAGCTATGCTGGAAACAGCAT	GTTGGATTACTTACTCAAGT	GGGAGCTTAACTTACGGATG	unclassified	unclassified	unclassified + unclassified	86	42	80	124	195	89	81	106	98	108	89	89	134	70	-0.314713	0.0397593	0.271245	-0.825013
DG0000384	GIpairs	Wildtype	1033379562	TTTGGATTACTTACTCAAGTTGG	KosukeYusa	BRAF	{0: 1, 1: 0, 2: 0, 3: 10, 4: 110}	7	140801398	140801420	+	Green	1151634136	GCAGAGCTTAATGGAAAAGACGG	KosukeYusa	GRB2	{0: 1, 1: 0, 2: 1, 3: 30, 4: 285}	17	75332739	75332761	-	Green	GTTTTAGAGCTAGAAATAGCAAGTTAAAATAAGGCTAGTCCGTTATCAACTTGAAAAAGTGGCACCGAGTCGGTGC	GCAGAG	GCATTGGTGGTTCAGTGGTAGAATTCTCGCCTCCCACGCGGGAGACCCGGGTTCAATTCCCGGCCAATGCA	ATCTTGTGGAAAGGACGAAACACCGTTGGATTACTTACTCAAGTGTTTTAGAGCTAGAAATAGCAAGTTAAAATAAGGCTAGTCCGTTATCAACTTGAAAAAGTGGCACCGAGTCGGTGCGCAGAGGCATTGGTGGTTCAGTGGTAGAATTCTCGCCTCCCACGCGGGAGACCCGGGTTCAATTCCCGGCCAATGCAGCAGAGCTTAATGGAAAAGAGTTTAAGAGCTATGCTGGAAACAGCAT	GTTGGATTACTTACTCAAGT	GCAGAGCTTAATGGAAAAGA	unclassified	unclassified	unclassified + unclassified	30	22	29	89	91	20	27	79	47	30	27	47	49	37	-0.802162	-1.03723	-0.742412	-0.829425
DG0000385	GIpairs	Wildtype	1033379490	ACCATACCCAATAGAGTCCGAGG	KosukeYusa	BRAF	{0: 1, 1: 0, 2: 0, 3: 2, 4: 25}	7	140800355	140800377	+	Green	1151632690	GCACCTGTTCTATGTCCCGCAGG	KosukeYusa	GRB2	{0: 1, 1: 0, 2: 0, 3: 3, 4: 60}	17	75321664	75321686	+	Green	GTTTTAGAGCTAGAAATAGCAAGTTAAAATAAGGCTAGTCCGTTATCAACTTGAAAAAGTGGCACCGAGTCGGTGC	GCAGAG	GCATTGGTGGTTCAGTGGTAGAATTCTCGCCTCCCACGCGGGAGACCCGGGTTCAATTCCCGGCCAATGCA	ATCTTGTGGAAAGGACGAAACACCGCCATACCCAATAGAGTCCGGTTTTAGAGCTAGAAATAGCAAGTTAAAATAAGGCTAGTCCGTTATCAACTTGAAAAAGTGGCACCGAGTCGGTGCGCAGAGGCATTGGTGGTTCAGTGGTAGAATTCTCGCCTCCCACGCGGGAGACCCGGGTTCAATTCCCGGCCAATGCAGCACCTGTTCTATGTCCCGCGTTTAAGAGCTATGCTGGAAACAGCAT	GCCATACCCAATAGAGTCCG	GCACCTGTTCTATGTCCCGC	unclassified	unclassified	unclassified + unclassified	41	45	29	152	244	38	64	93	48	46	66	46	70	53	-1.06542	-0.828659	-0.469111	-0.329445
DG0000386	GIpairs	Wildtype	1033379490	ACCATACCCAATAGAGTCCGAGG	KosukeYusa	BRAF	{0: 1, 1: 0, 2: 0, 3: 2, 4: 25}	7	140800355	140800377	+	Green	1151634139	ACGAAGAATGTGATCAGAACTGG	KosukeYusa	GRB2	{0: 1, 1: 0, 2: 0, 3: 6, 4: 91}	17	75332768	75332790	-	Green	GTTTTAGAGCTAGAAATAGCAAGTTAAAATAAGGCTAGTCCGTTATCAACTTGAAAAAGTGGCACCGAGTCGGTGC	GCAGAG	GCATTGGTGGTTCAGTGGTAGAATTCTCGCCTCCCACGCGGGAGACCCGGGTTCAATTCCCGGCCAATGCA	ATCTTGTGGAAAGGACGAAACACCGCCATACCCAATAGAGTCCGGTTTTAGAGCTAGAAATAGCAAGTTAAAATAAGGCTAGTCCGTTATCAACTTGAAAAAGTGGCACCGAGTCGGTGCGCAGAGGCATTGGTGGTTCAGTGGTAGAATTCTCGCCTCCCACGCGGGAGACCCGGGTTCAATTCCCGGCCAATGCAGCGAAGAATGTGATCAGAACGTTTAAGAGCTATGCTGGAAACAGCAT	GCCATACCCAATAGAGTCCG	GCGAAGAATGTGATCAGAAC	unclassified	unclassified	unclassified + unclassified	51	12	53	142	226	75	92	104	85	65	27	67	67	45	-0.692024	-0.678523	-0.6912	-1.94882
DG0000387	GIpairs	Wildtype	1033379490	ACCATACCCAATAGAGTCCGAGG	KosukeYusa	BRAF	{0: 1, 1: 0, 2: 0, 3: 2, 4: 25}	7	140800355	140800377	+	Green	1151634133	TGGAGCTTAACTTACGGATGTGG	KosukeYusa	GRB2	{0: 1, 1: 0, 2: 0, 3: 3, 4: 53}	17	75332685	75332707	+	Green	GTTTTAGAGCTAGAAATAGCAAGTTAAAATAAGGCTAGTCCGTTATCAACTTGAAAAAGTGGCACCGAGTCGGTGC	GCAGAG	GCATTGGTGGTTCAGTGGTAGAATTCTCGCCTCCCACGCGGGAGACCCGGGTTCAATTCCCGGCCAATGCA	ATCTTGTGGAAAGGACGAAACACCGCCATACCCAATAGAGTCCGGTTTTAGAGCTAGAAATAGCAAGTTAAAATAAGGCTAGTCCGTTATCAACTTGAAAAAGTGGCACCGAGTCGGTGCGCAGAGGCATTGGTGGTTCAGTGGTAGAATTCTCGCCTCCCACGCGGGAGACCCGGGTTCAATTCCCGGCCAATGCAGGGAGCTTAACTTACGGATGGTTTAAGAGCTATGCTGGAAACAGCAT	GCCATACCCAATAGAGTCCG	GGGAGCTTAACTTACGGATG	unclassified	unclassified	unclassified + unclassified	43	56	30	143	220	9	90	141	59	54	60	90	72	56	-0.707292	-1.35666	-1.02456	-0.096477
DG0000388	GIpairs	Wildtype	1033379490	ACCATACCCAATAGAGTCCGAGG	KosukeYusa	BRAF	{0: 1, 1: 0, 2: 0, 3: 2, 4: 25}	7	140800355	140800377	+	Green	1151634136	GCAGAGCTTAATGGAAAAGACGG	KosukeYusa	GRB2	{0: 1, 1: 0, 2: 1, 3: 30, 4: 285}	17	75332739	75332761	-	Green	GTTTTAGAGCTAGAAATAGCAAGTTAAAATAAGGCTAGTCCGTTATCAACTTGAAAAAGTGGCACCGAGTCGGTGC	GCAGAG	GCATTGGTGGTTCAGTGGTAGAATTCTCGCCTCCCACGCGGGAGACCCGGGTTCAATTCCCGGCCAATGCA	ATCTTGTGGAAAGGACGAAACACCGCCATACCCAATAGAGTCCGGTTTTAGAGCTAGAAATAGCAAGTTAAAATAAGGCTAGTCCGTTATCAACTTGAAAAAGTGGCACCGAGTCGGTGCGCAGAGGCATTGGTGGTTCAGTGGTAGAATTCTCGCCTCCCACGCGGGAGACCCGGGTTCAATTCCCGGCCAATGCAGCAGAGCTTAATGGAAAAGAGTTTAAGAGCTATGCTGGAAACAGCAT	GCCATACCCAATAGAGTCCG	GCAGAGCTTAATGGAAAAGA	unclassified	unclassified	unclassified + unclassified	20	7	7	62	90	11	32	31	30	22	9	19	30	23	-0.742568	-0.281207	-0.108695	-1.72504
DG0000389	GIpairs	Wildtype	1033390638	GTCCGCAGCCGAAGAGGCCGCGG	Avana	BRAF	{0: 1, 1: 0, 2: 1, 3: 5, 4: 58}	7	140924584	140924606	+	Green	1151632690	GCACCTGTTCTATGTCCCGCAGG	KosukeYusa	GRB2	{0: 1, 1: 0, 2: 0, 3: 3, 4: 60}	17	75321664	75321686	+	Green	GTTTTAGAGCTAGAAATAGCAAGTTAAAATAAGGCTAGTCCGTTATCAACTTGAAAAAGTGGCACCGAGTCGGTGC	GCAGAG	GCATTGGTGGTTCAGTGGTAGAATTCTCGCCTCCCACGCGGGAGACCCGGGTTCAATTCCCGGCCAATGCA	ATCTTGTGGAAAGGACGAAACACCGTCCGCAGCCGAAGAGGCCGGTTTTAGAGCTAGAAATAGCAAGTTAAAATAAGGCTAGTCCGTTATCAACTTGAAAAAGTGGCACCGAGTCGGTGCGCAGAGGCATTGGTGGTTCAGTGGTAGAATTCTCGCCTCCCACGCGGGAGACCCGGGTTCAATTCCCGGCCAATGCAGCACCTGTTCTATGTCCCGCGTTTAAGAGCTATGCTGGAAACAGCAT	GTCCGCAGCCGAAGAGGCCG	GCACCTGTTCTATGTCCCGC	unclassified	unclassified	unclassified + unclassified	32	25	12	195	307	9	94	91	38	16	29	36	30	68	-1.37976	-1.14807	-1.63444	-1.51744
DG0000390	GIpairs	Wildtype	1033390638	GTCCGCAGCCGAAGAGGCCGCGG	Avana	BRAF	{0: 1, 1: 0, 2: 1, 3: 5, 4: 58}	7	140924584	140924606	+	Green	1151634139	ACGAAGAATGTGATCAGAACTGG	KosukeYusa	GRB2	{0: 1, 1: 0, 2: 0, 3: 6, 4: 91}	17	75332768	75332790	-	Green	GTTTTAGAGCTAGAAATAGCAAGTTAAAATAAGGCTAGTCCGTTATCAACTTGAAAAAGTGGCACCGAGTCGGTGC	GCAGAG	GCATTGGTGGTTCAGTGGTAGAATTCTCGCCTCCCACGCGGGAGACCCGGGTTCAATTCCCGGCCAATGCA	ATCTTGTGGAAAGGACGAAACACCGTCCGCAGCCGAAGAGGCCGGTTTTAGAGCTAGAAATAGCAAGTTAAAATAAGGCTAGTCCGTTATCAACTTGAAAAAGTGGCACCGAGTCGGTGCGCAGAGGCATTGGTGGTTCAGTGGTAGAATTCTCGCCTCCCACGCGGGAGACCCGGGTTCAATTCCCGGCCAATGCAGCGAAGAATGTGATCAGAACGTTTAAGAGCTATGCTGGAAACAGCAT	GTCCGCAGCCGAAGAGGCCG	GCGAAGAATGTGATCAGAAC	unclassified	unclassified	unclassified + unclassified	6	14	4	110	152	33	53	54	10	3	8	19	20	48	-1.52533	-2.68692	-1.45403	-1.82878
DG0000391	GIpairs	Wildtype	1033390638	GTCCGCAGCCGAAGAGGCCGCGG	Avana	BRAF	{0: 1, 1: 0, 2: 1, 3: 5, 4: 58}	7	140924584	140924606	+	Green	1151634133	TGGAGCTTAACTTACGGATGTGG	KosukeYusa	GRB2	{0: 1, 1: 0, 2: 0, 3: 3, 4: 53}	17	75332685	75332707	+	Green	GTTTTAGAGCTAGAAATAGCAAGTTAAAATAAGGCTAGTCCGTTATCAACTTGAAAAAGTGGCACCGAGTCGGTGC	GCAGAG	GCATTGGTGGTTCAGTGGTAGAATTCTCGCCTCCCACGCGGGAGACCCGGGTTCAATTCCCGGCCAATGCA	ATCTTGTGGAAAGGACGAAACACCGTCCGCAGCCGAAGAGGCCGGTTTTAGAGCTAGAAATAGCAAGTTAAAATAAGGCTAGTCCGTTATCAACTTGAAAAAGTGGCACCGAGTCGGTGCGCAGAGGCATTGGTGGTTCAGTGGTAGAATTCTCGCCTCCCACGCGGGAGACCCGGGTTCAATTCCCGGCCAATGCAGGGAGCTTAACTTACGGATGGTTTAAGAGCTATGCTGGAAACAGCAT	GTCCGCAGCCGAAGAGGCCG	GGGAGCTTAACTTACGGATG	unclassified	unclassified	unclassified + unclassified	16	31	19	131	192	31	77	116	4	5	13	28	23	62	-2.07861	-2.46327	-2.35115	-1.08199
DG0000392	GIpairs	Wildtype	1033390638	GTCCGCAGCCGAAGAGGCCGCGG	Avana	BRAF	{0: 1, 1: 0, 2: 1, 3: 5, 4: 58}	7	140924584	140924606	+	Green	1151634136	GCAGAGCTTAATGGAAAAGACGG	KosukeYusa	GRB2	{0: 1, 1: 0, 2: 1, 3: 30, 4: 285}	17	75332739	75332761	-	Green	GTTTTAGAGCTAGAAATAGCAAGTTAAAATAAGGCTAGTCCGTTATCAACTTGAAAAAGTGGCACCGAGTCGGTGC	GCAGAG	GCATTGGTGGTTCAGTGGTAGAATTCTCGCCTCCCACGCGGGAGACCCGGGTTCAATTCCCGGCCAATGCA	ATCTTGTGGAAAGGACGAAACACCGTCCGCAGCCGAAGAGGCCGGTTTTAGAGCTAGAAATAGCAAGTTAAAATAAGGCTAGTCCGTTATCAACTTGAAAAAGTGGCACCGAGTCGGTGCGCAGAGGCATTGGTGGTTCAGTGGTAGAATTCTCGCCTCCCACGCGGGAGACCCGGGTTCAATTCCCGGCCAATGCAGCAGAGCTTAATGGAAAAGAGTTTAAGAGCTATGCTGGAAACAGCAT	GTCCGCAGCCGAAGAGGCCG	GCAGAGCTTAATGGAAAAGA	unclassified	unclassified	unclassified + unclassified	11	9	6	96	129	8	70	69	18	30	2	5	22	35	-3.61587	-2.23379	-1.67094	-1.98263
DG0000393	GIpairs	Wildtype	1167699490	GTGGGCGTAACTCACAGCCGTGG	KosukeYusa	KLK12	{0: 1, 1: 0, 2: 0, 3: 1, 4: 38}	19	51034072	51034094	-	Control	1151632690	GCACCTGTTCTATGTCCCGCAGG	KosukeYusa	GRB2	{0: 1, 1: 0, 2: 0, 3: 3, 4: 60}	17	75321664	75321686	+	Green	GTTTTAGAGCTAGAAATAGCAAGTTAAAATAAGGCTAGTCCGTTATCAACTTGAAAAAGTGGCACCGAGTCGGTGC	GCAGAG	GCATTGGTGGTTCAGTGGTAGAATTCTCGCCTCCCACGCGGGAGACCCGGGTTCAATTCCCGGCCAATGCA	ATCTTGTGGAAAGGACGAAACACCGTGGGCGTAACTCACAGCCGGTTTTAGAGCTAGAAATAGCAAGTTAAAATAAGGCTAGTCCGTTATCAACTTGAAAAAGTGGCACCGAGTCGGTGCGCAGAGGCATTGGTGGTTCAGTGGTAGAATTCTCGCCTCCCACGCGGGAGACCCGGGTTCAATTCCCGGCCAATGCAGCACCTGTTCTATGTCCCGCGTTTAAGAGCTATGCTGGAAACAGCAT	GTGGGCGTAACTCACAGCCG	GCACCTGTTCTATGTCCCGC	non-essential	unclassified	non-essential + unclassified	80	61	73	190	305	100	75	129	60	84	82	93	129	75	-0.533034	-0.344744	-0.0642935	-0.392041
DG0000394	GIpairs	Wildtype	1167699490	GTGGGCGTAACTCACAGCCGTGG	KosukeYusa	KLK12	{0: 1, 1: 0, 2: 0, 3: 1, 4: 38}	19	51034072	51034094	-	Control	1151634139	ACGAAGAATGTGATCAGAACTGG	KosukeYusa	GRB2	{0: 1, 1: 0, 2: 0, 3: 6, 4: 91}	17	75332768	75332790	-	Green	GTTTTAGAGCTAGAAATAGCAAGTTAAAATAAGGCTAGTCCGTTATCAACTTGAAAAAGTGGCACCGAGTCGGTGC	GCAGAG	GCATTGGTGGTTCAGTGGTAGAATTCTCGCCTCCCACGCGGGAGACCCGGGTTCAATTCCCGGCCAATGCA	ATCTTGTGGAAAGGACGAAACACCGTGGGCGTAACTCACAGCCGGTTTTAGAGCTAGAAATAGCAAGTTAAAATAAGGCTAGTCCGTTATCAACTTGAAAAAGTGGCACCGAGTCGGTGCGCAGAGGCATTGGTGGTTCAGTGGTAGAATTCTCGCCTCCCACGCGGGAGACCCGGGTTCAATTCCCGGCCAATGCAGCGAAGAATGTGATCAGAACGTTTAAGAGCTATGCTGGAAACAGCAT	GTGGGCGTAACTCACAGCCG	GCGAAGAATGTGATCAGAAC	non-essential	unclassified	non-essential + unclassified	117	71	78	212	269	78	100	137	93	93	119	162	145	99	0.175103	0.113354	0.0169973	-0.572915
DG0000395	GIpairs	Wildtype	1167699490	GTGGGCGTAACTCACAGCCGTGG	KosukeYusa	KLK12	{0: 1, 1: 0, 2: 0, 3: 1, 4: 38}	19	51034072	51034094	-	Control	1151634133	TGGAGCTTAACTTACGGATGTGG	KosukeYusa	GRB2	{0: 1, 1: 0, 2: 0, 3: 3, 4: 53}	17	75332685	75332707	+	Green	GTTTTAGAGCTAGAAATAGCAAGTTAAAATAAGGCTAGTCCGTTATCAACTTGAAAAAGTGGCACCGAGTCGGTGC	GCAGAG	GCATTGGTGGTTCAGTGGTAGAATTCTCGCCTCCCACGCGGGAGACCCGGGTTCAATTCCCGGCCAATGCA	ATCTTGTGGAAAGGACGAAACACCGTGGGCGTAACTCACAGCCGGTTTTAGAGCTAGAAATAGCAAGTTAAAATAAGGCTAGTCCGTTATCAACTTGAAAAAGTGGCACCGAGTCGGTGCGCAGAGGCATTGGTGGTTCAGTGGTAGAATTCTCGCCTCCCACGCGGGAGACCCGGGTTCAATTCCCGGCCAATGCAGGGAGCTTAACTTACGGATGGTTTAAGAGCTATGCTGGAAACAGCAT	GTGGGCGTAACTCACAGCCG	GGGAGCTTAACTTACGGATG	non-essential	unclassified	non-essential + unclassified	158	137	138	251	435	110	163	188	160	177	117	231	198	139	0.23051	0.0905173	0.0099534	-0.11792
DG0000396	GIpairs	Wildtype	1167699490	GTGGGCGTAACTCACAGCCGTGG	KosukeYusa	KLK12	{0: 1, 1: 0, 2: 0, 3: 1, 4: 38}	19	51034072	51034094	-	Control	1151634136	GCAGAGCTTAATGGAAAAGACGG	KosukeYusa	GRB2	{0: 1, 1: 0, 2: 1, 3: 30, 4: 285}	17	75332739	75332761	-	Green	GTTTTAGAGCTAGAAATAGCAAGTTAAAATAAGGCTAGTCCGTTATCAACTTGAAAAAGTGGCACCGAGTCGGTGC	GCAGAG	GCATTGGTGGTTCAGTGGTAGAATTCTCGCCTCCCACGCGGGAGACCCGGGTTCAATTCCCGGCCAATGCA	ATCTTGTGGAAAGGACGAAACACCGTGGGCGTAACTCACAGCCGGTTTTAGAGCTAGAAATAGCAAGTTAAAATAAGGCTAGTCCGTTATCAACTTGAAAAAGTGGCACCGAGTCGGTGCGCAGAGGCATTGGTGGTTCAGTGGTAGAATTCTCGCCTCCCACGCGGGAGACCCGGGTTCAATTCCCGGCCAATGCAGCAGAGCTTAATGGAAAAGAGTTTAAGAGCTATGCTGGAAACAGCAT	GTGGGCGTAACTCACAGCCG	GCAGAGCTTAATGGAAAAGA	non-essential	unclassified	non-essential + unclassified	33	25	35	59	96	12	41	49	27	44	53	73	50	23	0.501531	-0.223973	-0.0349505	0.0221877
DG0000397	GIpairs	Wildtype	1058273241	TTTCCCAAACCACAACGGCCAGG	KosukeYusa	CYLC2	{0: 1, 1: 0, 2: 0, 3: 6, 4: 74}	9	103003192	103003214	+	Control	1151632690	GCACCTGTTCTATGTCCCGCAGG	KosukeYusa	GRB2	{0: 1, 1: 0, 2: 0, 3: 3, 4: 60}	17	75321664	75321686	+	Green	GTTTTAGAGCTAGAAATAGCAAGTTAAAATAAGGCTAGTCCGTTATCAACTTGAAAAAGTGGCACCGAGTCGGTGC	GCAGAG	GCATTGGTGGTTCAGTGGTAGAATTCTCGCCTCCCACGCGGGAGACCCGGGTTCAATTCCCGGCCAATGCA	ATCTTGTGGAAAGGACGAAACACCGTTCCCAAACCACAACGGCCGTTTTAGAGCTAGAAATAGCAAGTTAAAATAAGGCTAGTCCGTTATCAACTTGAAAAAGTGGCACCGAGTCGGTGCGCAGAGGCATTGGTGGTTCAGTGGTAGAATTCTCGCCTCCCACGCGGGAGACCCGGGTTCAATTCCCGGCCAATGCAGCACCTGTTCTATGTCCCGCGTTTAAGAGCTATGCTGGAAACAGCAT	GTTCCCAAACCACAACGGCC	GCACCTGTTCTATGTCCCGC	non-essential	unclassified	non-essential + unclassified	71	71	69	177	266	64	55	112	86	106	151	141	86	76	0.264598	-0.312958	-0.441578	-0.194091
DG0000398	GIpairs	Wildtype	1058273241	TTTCCCAAACCACAACGGCCAGG	KosukeYusa	CYLC2	{0: 1, 1: 0, 2: 0, 3: 6, 4: 74}	9	103003192	103003214	+	Control	1151634139	ACGAAGAATGTGATCAGAACTGG	KosukeYusa	GRB2	{0: 1, 1: 0, 2: 0, 3: 6, 4: 91}	17	75332768	75332790	-	Green	GTTTTAGAGCTAGAAATAGCAAGTTAAAATAAGGCTAGTCCGTTATCAACTTGAAAAAGTGGCACCGAGTCGGTGC	GCAGAG	GCATTGGTGGTTCAGTGGTAGAATTCTCGCCTCCCACGCGGGAGACCCGGGTTCAATTCCCGGCCAATGCA	ATCTTGTGGAAAGGACGAAACACCGTTCCCAAACCACAACGGCCGTTTTAGAGCTAGAAATAGCAAGTTAAAATAAGGCTAGTCCGTTATCAACTTGAAAAAGTGGCACCGAGTCGGTGCGCAGAGGCATTGGTGGTTCAGTGGTAGAATTCTCGCCTCCCACGCGGGAGACCCGGGTTCAATTCCCGGCCAATGCAGCGAAGAATGTGATCAGAACGTTTAAGAGCTATGCTGGAAACAGCAT	GTTCCCAAACCACAACGGCC	GCGAAGAATGTGATCAGAAC	non-essential	unclassified	non-essential + unclassified	82	48	44	121	170	104	64	98	49	74	81	94	76	84	-0.124493	0.0838304	-0.426847	-0.896069
DG0000399	GIpairs	Wildtype	1058273241	TTTCCCAAACCACAACGGCCAGG	KosukeYusa	CYLC2	{0: 1, 1: 0, 2: 0, 3: 6, 4: 74}	9	103003192	103003214	+	Control	1151634133	TGGAGCTTAACTTACGGATGTGG	KosukeYusa	GRB2	{0: 1, 1: 0, 2: 0, 3: 3, 4: 53}	17	75332685	75332707	+	Green	GTTTTAGAGCTAGAAATAGCAAGTTAAAATAAGGCTAGTCCGTTATCAACTTGAAAAAGTGGCACCGAGTCGGTGC	GCAGAG	GCATTGGTGGTTCAGTGGTAGAATTCTCGCCTCCCACGCGGGAGACCCGGGTTCAATTCCCGGCCAATGCA	ATCTTGTGGAAAGGACGAAACACCGTTCCCAAACCACAACGGCCGTTTTAGAGCTAGAAATAGCAAGTTAAAATAAGGCTAGTCCGTTATCAACTTGAAAAAGTGGCACCGAGTCGGTGCGCAGAGGCATTGGTGGTTCAGTGGTAGAATTCTCGCCTCCCACGCGGGAGACCCGGGTTCAATTCCCGGCCAATGCAGGGAGCTTAACTTACGGATGGTTTAAGAGCTATGCTGGAAACAGCAT	GTTCCCAAACCACAACGGCC	GGGAGCTTAACTTACGGATG	non-essential	unclassified	non-essential + unclassified	114	87	79	139	207	84	131	106	128	132	93	141	138	89	0.343363	0.443396	0.31338	-0.129422
DG0000400	GIpairs	Wildtype	1058273241	TTTCCCAAACCACAACGGCCAGG	KosukeYusa	CYLC2	{0: 1, 1: 0, 2: 0, 3: 6, 4: 74}	9	103003192	103003214	+	Control	1151634136	GCAGAGCTTAATGGAAAAGACGG	KosukeYusa	GRB2	{0: 1, 1: 0, 2: 1, 3: 30, 4: 285}	17	75332739	75332761	-	Green	GTTTTAGAGCTAGAAATAGCAAGTTAAAATAAGGCTAGTCCGTTATCAACTTGAAAAAGTGGCACCGAGTCGGTGC	GCAGAG	GCATTGGTGGTTCAGTGGTAGAATTCTCGCCTCCCACGCGGGAGACCCGGGTTCAATTCCCGGCCAATGCA	ATCTTGTGGAAAGGACGAAACACCGTTCCCAAACCACAACGGCCGTTTTAGAGCTAGAAATAGCAAGTTAAAATAAGGCTAGTCCGTTATCAACTTGAAAAAGTGGCACCGAGTCGGTGCGCAGAGGCATTGGTGGTTCAGTGGTAGAATTCTCGCCTCCCACGCGGGAGACCCGGGTTCAATTCCCGGCCAATGCAGCAGAGCTTAATGGAAAAGAGTTTAAGAGCTATGCTGGAAACAGCAT	GTTCCCAAACCACAACGGCC	GCAGAGCTTAATGGAAAAGA	non-essential	unclassified	non-essential + unclassified	61	27	41	100	127	83	43	47	54	54	66	65	91	53	0.395381	0.706938	0.875567	-1.05306
DG0000401	GIpairs	Wildtype	979584041	GCTAGTTCAGATAAAACAACAGG	KosukeYusa	ADAD1	{0: 1, 1: 0, 2: 0, 3: 9, 4: 93}	4	122393612	122393634	-	Control	1151632690	GCACCTGTTCTATGTCCCGCAGG	KosukeYusa	GRB2	{0: 1, 1: 0, 2: 0, 3: 3, 4: 60}	17	75321664	75321686	+	Green	GTTTTAGAGCTAGAAATAGCAAGTTAAAATAAGGCTAGTCCGTTATCAACTTGAAAAAGTGGCACCGAGTCGGTGC	GCAGAG	GCATTGGTGGTTCAGTGGTAGAATTCTCGCCTCCCACGCGGGAGACCCGGGTTCAATTCCCGGCCAATGCA	ATCTTGTGGAAAGGACGAAACACCGCTAGTTCAGATAAAACAACGTTTTAGAGCTAGAAATAGCAAGTTAAAATAAGGCTAGTCCGTTATCAACTTGAAAAAGTGGCACCGAGTCGGTGCGCAGAGGCATTGGTGGTTCAGTGGTAGAATTCTCGCCTCCCACGCGGGAGACCCGGGTTCAATTCCCGGCCAATGCAGCACCTGTTCTATGTCCCGCGTTTAAGAGCTATGCTGGAAACAGCAT	GCTAGTTCAGATAAAACAAC	GCACCTGTTCTATGTCCCGC	non-essential	unclassified	non-essential + unclassified	60	95	65	107	215	47	68	80	76	80	118	94	113	54	0.165254	-0.0724202	0.429195	0.711259
DG0000402	GIpairs	Wildtype	979584041	GCTAGTTCAGATAAAACAACAGG	KosukeYusa	ADAD1	{0: 1, 1: 0, 2: 0, 3: 9, 4: 93}	4	122393612	122393634	-	Control	1151634139	ACGAAGAATGTGATCAGAACTGG	KosukeYusa	GRB2	{0: 1, 1: 0, 2: 0, 3: 6, 4: 91}	17	75332768	75332790	-	Green	GTTTTAGAGCTAGAAATAGCAAGTTAAAATAAGGCTAGTCCGTTATCAACTTGAAAAAGTGGCACCGAGTCGGTGC	GCAGAG	GCATTGGTGGTTCAGTGGTAGAATTCTCGCCTCCCACGCGGGAGACCCGGGTTCAATTCCCGGCCAATGCA	ATCTTGTGGAAAGGACGAAACACCGCTAGTTCAGATAAAACAACGTTTTAGAGCTAGAAATAGCAAGTTAAAATAAGGCTAGTCCGTTATCAACTTGAAAAAGTGGCACCGAGTCGGTGCGCAGAGGCATTGGTGGTTCAGTGGTAGAATTCTCGCCTCCCACGCGGGAGACCCGGGTTCAATTCCCGGCCAATGCAGCGAAGAATGTGATCAGAACGTTTAAGAGCTATGCTGGAAACAGCAT	GCTAGTTCAGATAAAACAAC	GCGAAGAATGTGATCAGAAC	non-essential	unclassified	non-essential + unclassified	54	24	54	60	110	52	34	86	60	46	46	64	79	28	-0.485636	-0.325681	-0.185121	-0.312498
DG0000403	GIpairs	Wildtype	979584041	GCTAGTTCAGATAAAACAACAGG	KosukeYusa	ADAD1	{0: 1, 1: 0, 2: 0, 3: 9, 4: 93}	4	122393612	122393634	-	Control	1151634133	TGGAGCTTAACTTACGGATGTGG	KosukeYusa	GRB2	{0: 1, 1: 0, 2: 0, 3: 3, 4: 53}	17	75332685	75332707	+	Green	GTTTTAGAGCTAGAAATAGCAAGTTAAAATAAGGCTAGTCCGTTATCAACTTGAAAAAGTGGCACCGAGTCGGTGC	GCAGAG	GCATTGGTGGTTCAGTGGTAGAATTCTCGCCTCCCACGCGGGAGACCCGGGTTCAATTCCCGGCCAATGCA	ATCTTGTGGAAAGGACGAAACACCGCTAGTTCAGATAAAACAACGTTTTAGAGCTAGAAATAGCAAGTTAAAATAAGGCTAGTCCGTTATCAACTTGAAAAAGTGGCACCGAGTCGGTGCGCAGAGGCATTGGTGGTTCAGTGGTAGAATTCTCGCCTCCCACGCGGGAGACCCGGGTTCAATTCCCGGCCAATGCAGGGAGCTTAACTTACGGATGGTTTAAGAGCTATGCTGGAAACAGCAT	GCTAGTTCAGATAAAACAAC	GGGAGCTTAACTTACGGATG	non-essential	unclassified	non-essential + unclassified	84	84	64	97	145	107	81	80	81	111	80	118	110	63	0.490311	0.408039	0.39071	0.314832
DG0000404	GIpairs	Wildtype	979584041	GCTAGTTCAGATAAAACAACAGG	KosukeYusa	ADAD1	{0: 1, 1: 0, 2: 0, 3: 9, 4: 93}	4	122393612	122393634	-	Control	1151634136	GCAGAGCTTAATGGAAAAGACGG	KosukeYusa	GRB2	{0: 1, 1: 0, 2: 1, 3: 30, 4: 285}	17	75332739	75332761	-	Green	GTTTTAGAGCTAGAAATAGCAAGTTAAAATAAGGCTAGTCCGTTATCAACTTGAAAAAGTGGCACCGAGTCGGTGC	GCAGAG	GCATTGGTGGTTCAGTGGTAGAATTCTCGCCTCCCACGCGGGAGACCCGGGTTCAATTCCCGGCCAATGCA	ATCTTGTGGAAAGGACGAAACACCGCTAGTTCAGATAAAACAACGTTTTAGAGCTAGAAATAGCAAGTTAAAATAAGGCTAGTCCGTTATCAACTTGAAAAAGTGGCACCGAGTCGGTGCGCAGAGGCATTGGTGGTTCAGTGGTAGAATTCTCGCCTCCCACGCGGGAGACCCGGGTTCAATTCCCGGCCAATGCAGCAGAGCTTAATGGAAAAGAGTTTAAGAGCTATGCTGGAAACAGCAT	GCTAGTTCAGATAAAACAAC	GCAGAGCTTAATGGAAAAGA	non-essential	unclassified	non-essential + unclassified	41	51	46	89	137	98	32	65	56	72	48	89	95	44	0.382981	-0.317982	0.476949	0.113976
DG0000405	GIpairs	Wildtype	1058273326	AAAGAACGGTACATCCATAATGG	KosukeYusa	CYLC2	{0: 1, 1: 0, 2: 0, 3: 13, 4: 123}	9	103004734	103004756	-	Control	1151632690	GCACCTGTTCTATGTCCCGCAGG	KosukeYusa	GRB2	{0: 1, 1: 0, 2: 0, 3: 3, 4: 60}	17	75321664	75321686	+	Green	GTTTTAGAGCTAGAAATAGCAAGTTAAAATAAGGCTAGTCCGTTATCAACTTGAAAAAGTGGCACCGAGTCGGTGC	GCAGAG	GCATTGGTGGTTCAGTGGTAGAATTCTCGCCTCCCACGCGGGAGACCCGGGTTCAATTCCCGGCCAATGCA	ATCTTGTGGAAAGGACGAAACACCGAAGAACGGTACATCCATAAGTTTTAGAGCTAGAAATAGCAAGTTAAAATAAGGCTAGTCCGTTATCAACTTGAAAAAGTGGCACCGAGTCGGTGCGCAGAGGCATTGGTGGTTCAGTGGTAGAATTCTCGCCTCCCACGCGGGAGACCCGGGTTCAATTCCCGGCCAATGCAGCACCTGTTCTATGTCCCGCGTTTAAGAGCTATGCTGGAAACAGCAT	GAAGAACGGTACATCCATAA	GCACCTGTTCTATGTCCCGC	non-essential	unclassified	non-essential + unclassified	89	42	53	107	211	49	70	88	77	131	91	133	102	48	0.525622	0.354754	0.146761	-0.286253
DG0000406	GIpairs	Wildtype	1058273326	AAAGAACGGTACATCCATAATGG	KosukeYusa	CYLC2	{0: 1, 1: 0, 2: 0, 3: 13, 4: 123}	9	103004734	103004756	-	Control	1151634139	ACGAAGAATGTGATCAGAACTGG	KosukeYusa	GRB2	{0: 1, 1: 0, 2: 0, 3: 6, 4: 91}	17	75332768	75332790	-	Green	GTTTTAGAGCTAGAAATAGCAAGTTAAAATAAGGCTAGTCCGTTATCAACTTGAAAAAGTGGCACCGAGTCGGTGC	GCAGAG	GCATTGGTGGTTCAGTGGTAGAATTCTCGCCTCCCACGCGGGAGACCCGGGTTCAATTCCCGGCCAATGCA	ATCTTGTGGAAAGGACGAAACACCGAAGAACGGTACATCCATAAGTTTTAGAGCTAGAAATAGCAAGTTAAAATAAGGCTAGTCCGTTATCAACTTGAAAAAGTGGCACCGAGTCGGTGCGCAGAGGCATTGGTGGTTCAGTGGTAGAATTCTCGCCTCCCACGCGGGAGACCCGGGTTCAATTCCCGGCCAATGCAGCGAAGAATGTGATCAGAACGTTTAAGAGCTATGCTGGAAACAGCAT	GAAGAACGGTACATCCATAA	GCGAAGAATGTGATCAGAAC	non-essential	unclassified	non-essential + unclassified	74	94	61	130	208	85	79	90	92	46	107	115	111	79	0.285375	0.0587654	0.235563	0.152184
DG0000407	GIpairs	Wildtype	1058273326	AAAGAACGGTACATCCATAATGG	KosukeYusa	CYLC2	{0: 1, 1: 0, 2: 0, 3: 13, 4: 123}	9	103004734	103004756	-	Control	1151634133	TGGAGCTTAACTTACGGATGTGG	KosukeYusa	GRB2	{0: 1, 1: 0, 2: 0, 3: 3, 4: 53}	17	75332685	75332707	+	Green	GTTTTAGAGCTAGAAATAGCAAGTTAAAATAAGGCTAGTCCGTTATCAACTTGAAAAAGTGGCACCGAGTCGGTGC	GCAGAG	GCATTGGTGGTTCAGTGGTAGAATTCTCGCCTCCCACGCGGGAGACCCGGGTTCAATTCCCGGCCAATGCA	ATCTTGTGGAAAGGACGAAACACCGAAGAACGGTACATCCATAAGTTTTAGAGCTAGAAATAGCAAGTTAAAATAAGGCTAGTCCGTTATCAACTTGAAAAAGTGGCACCGAGTCGGTGCGCAGAGGCATTGGTGGTTCAGTGGTAGAATTCTCGCCTCCCACGCGGGAGACCCGGGTTCAATTCCCGGCCAATGCAGGGAGCTTAACTTACGGATGGTTTAAGAGCTATGCTGGAAACAGCAT	GAAGAACGGTACATCCATAA	GGGAGCTTAACTTACGGATG	non-essential	unclassified	non-essential + unclassified	113	156	104	95	198	98	39	104	128	112	102	172	139	54	0.655541	0.458007	0.350965	1.42305
DG0000408	GIpairs	Wildtype	1058273326	AAAGAACGGTACATCCATAATGG	KosukeYusa	CYLC2	{0: 1, 1: 0, 2: 0, 3: 13, 4: 123}	9	103004734	103004756	-	Control	1151634136	GCAGAGCTTAATGGAAAAGACGG	KosukeYusa	GRB2	{0: 1, 1: 0, 2: 1, 3: 30, 4: 285}	17	75332739	75332761	-	Green	GTTTTAGAGCTAGAAATAGCAAGTTAAAATAAGGCTAGTCCGTTATCAACTTGAAAAAGTGGCACCGAGTCGGTGC	GCAGAG	GCATTGGTGGTTCAGTGGTAGAATTCTCGCCTCCCACGCGGGAGACCCGGGTTCAATTCCCGGCCAATGCA	ATCTTGTGGAAAGGACGAAACACCGAAGAACGGTACATCCATAAGTTTTAGAGCTAGAAATAGCAAGTTAAAATAAGGCTAGTCCGTTATCAACTTGAAAAAGTGGCACCGAGTCGGTGCGCAGAGGCATTGGTGGTTCAGTGGTAGAATTCTCGCCTCCCACGCGGGAGACCCGGGTTCAATTCCCGGCCAATGCAGCAGAGCTTAATGGAAAAGAGTTTAAGAGCTATGCTGGAAACAGCAT	GAAGAACGGTACATCCATAA	GCAGAGCTTAATGGAAAAGA	non-essential	unclassified	non-essential + unclassified	48	48	16	80	91	56	50	49	39	54	47	42	65	25	-0.282094	0.306797	0.337221	0.828648
DG0000409	GIpairs	Wildtype	1167699476	GGGGTGTCCTTATTGACCACAGG	KosukeYusa	KLK12	{0: 1, 1: 0, 2: 0, 3: 5, 4: 72}	19	51034012	51034034	-	Control	1151632690	GCACCTGTTCTATGTCCCGCAGG	KosukeYusa	GRB2	{0: 1, 1: 0, 2: 0, 3: 3, 4: 60}	17	75321664	75321686	+	Green	GTTTTAGAGCTAGAAATAGCAAGTTAAAATAAGGCTAGTCCGTTATCAACTTGAAAAAGTGGCACCGAGTCGGTGC	GCAGAG	GCATTGGTGGTTCAGTGGTAGAATTCTCGCCTCCCACGCGGGAGACCCGGGTTCAATTCCCGGCCAATGCA	ATCTTGTGGAAAGGACGAAACACCGGGGTGTCCTTATTGACCACGTTTTAGAGCTAGAAATAGCAAGTTAAAATAAGGCTAGTCCGTTATCAACTTGAAAAAGTGGCACCGAGTCGGTGCGCAGAGGCATTGGTGGTTCAGTGGTAGAATTCTCGCCTCCCACGCGGGAGACCCGGGTTCAATTCCCGGCCAATGCAGCACCTGTTCTATGTCCCGCGTTTAAGAGCTATGCTGGAAACAGCAT	GGGGTGTCCTTATTGACCAC	GCACCTGTTCTATGTCCCGC	non-essential	unclassified	non-essential + unclassified	75	95	36	161	269	79	71	96	73	65	107	84	119	58	-0.255547	-0.0142482	0.242935	0.60925
DG0000410	GIpairs	Wildtype	1167699476	GGGGTGTCCTTATTGACCACAGG	KosukeYusa	KLK12	{0: 1, 1: 0, 2: 0, 3: 5, 4: 72}	19	51034012	51034034	-	Control	1151634139	ACGAAGAATGTGATCAGAACTGG	KosukeYusa	GRB2	{0: 1, 1: 0, 2: 0, 3: 6, 4: 91}	17	75332768	75332790	-	Green	GTTTTAGAGCTAGAAATAGCAAGTTAAAATAAGGCTAGTCCGTTATCAACTTGAAAAAGTGGCACCGAGTCGGTGC	GCAGAG	GCATTGGTGGTTCAGTGGTAGAATTCTCGCCTCCCACGCGGGAGACCCGGGTTCAATTCCCGGCCAATGCA	ATCTTGTGGAAAGGACGAAACACCGGGGTGTCCTTATTGACCACGTTTTAGAGCTAGAAATAGCAAGTTAAAATAAGGCTAGTCCGTTATCAACTTGAAAAAGTGGCACCGAGTCGGTGCGCAGAGGCATTGGTGGTTCAGTGGTAGAATTCTCGCCTCCCACGCGGGAGACCCGGGTTCAATTCCCGGCCAATGCAGCGAAGAATGTGATCAGAACGTTTAAGAGCTATGCTGGAAACAGCAT	GGGGTGTCCTTATTGACCAC	GCGAAGAATGTGATCAGAAC	non-essential	unclassified	non-essential + unclassified	120	79	89	134	199	56	72	105	64	93	89	128	98	57	0.218368	0.530494	-0.162781	0.369952
DG0000411	GIpairs	Wildtype	1167699476	GGGGTGTCCTTATTGACCACAGG	KosukeYusa	KLK12	{0: 1, 1: 0, 2: 0, 3: 5, 4: 72}	19	51034012	51034034	-	Control	1151634133	TGGAGCTTAACTTACGGATGTGG	KosukeYusa	GRB2	{0: 1, 1: 0, 2: 0, 3: 3, 4: 53}	17	75332685	75332707	+	Green	GTTTTAGAGCTAGAAATAGCAAGTTAAAATAAGGCTAGTCCGTTATCAACTTGAAAAAGTGGCACCGAGTCGGTGC	GCAGAG	GCATTGGTGGTTCAGTGGTAGAATTCTCGCCTCCCACGCGGGAGACCCGGGTTCAATTCCCGGCCAATGCA	ATCTTGTGGAAAGGACGAAACACCGGGGTGTCCTTATTGACCACGTTTTAGAGCTAGAAATAGCAAGTTAAAATAAGGCTAGTCCGTTATCAACTTGAAAAAGTGGCACCGAGTCGGTGCGCAGAGGCATTGGTGGTTCAGTGGTAGAATTCTCGCCTCCCACGCGGGAGACCCGGGTTCAATTCCCGGCCAATGCAGGGAGCTTAACTTACGGATGGTTTAAGAGCTATGCTGGAAACAGCAT	GGGGTGTCCTTATTGACCAC	GGGAGCTTAACTTACGGATG	non-essential	unclassified	non-essential + unclassified	124	106	109	147	248	79	114	164	118	186	136	166	167	103	-0.0478389	-0.061245	-0.0383935	-0.0557888
DG0000412	GIpairs	Wildtype	1167699476	GGGGTGTCCTTATTGACCACAGG	KosukeYusa	KLK12	{0: 1, 1: 0, 2: 0, 3: 5, 4: 72}	19	51034012	51034034	-	Control	1151634136	GCAGAGCTTAATGGAAAAGACGG	KosukeYusa	GRB2	{0: 1, 1: 0, 2: 1, 3: 30, 4: 285}	17	75332739	75332761	-	Green	GTTTTAGAGCTAGAAATAGCAAGTTAAAATAAGGCTAGTCCGTTATCAACTTGAAAAAGTGGCACCGAGTCGGTGC	GCAGAG	GCATTGGTGGTTCAGTGGTAGAATTCTCGCCTCCCACGCGGGAGACCCGGGTTCAATTCCCGGCCAATGCA	ATCTTGTGGAAAGGACGAAACACCGGGGTGTCCTTATTGACCACGTTTTAGAGCTAGAAATAGCAAGTTAAAATAAGGCTAGTCCGTTATCAACTTGAAAAAGTGGCACCGAGTCGGTGCGCAGAGGCATTGGTGGTTCAGTGGTAGAATTCTCGCCTCCCACGCGGGAGACCCGGGTTCAATTCCCGGCCAATGCAGCAGAGCTTAATGGAAAAGAGTTTAAGAGCTATGCTGGAAACAGCAT	GGGGTGTCCTTATTGACCAC	GCAGAGCTTAATGGAAAAGA	non-essential	unclassified	non-essential + unclassified	41	23	21	75	96	49	47	65	31	22	38	67	43	41	-0.02157	-0.317982	-0.649143	-0.912929
DG0000413	GIpairs	Wildtype	979582957	AACTGGTGCAAGGCTGACACAGG	KosukeYusa	ADAD1	{0: 1, 1: 0, 2: 0, 3: 13, 4: 158}	4	122381108	122381130	-	Control	1151632690	GCACCTGTTCTATGTCCCGCAGG	KosukeYusa	GRB2	{0: 1, 1: 0, 2: 0, 3: 3, 4: 60}	17	75321664	75321686	+	Green	GTTTTAGAGCTAGAAATAGCAAGTTAAAATAAGGCTAGTCCGTTATCAACTTGAAAAAGTGGCACCGAGTCGGTGC	GCAGAG	GCATTGGTGGTTCAGTGGTAGAATTCTCGCCTCCCACGCGGGAGACCCGGGTTCAATTCCCGGCCAATGCA	ATCTTGTGGAAAGGACGAAACACCGACTGGTGCAAGGCTGACACGTTTTAGAGCTAGAAATAGCAAGTTAAAATAAGGCTAGTCCGTTATCAACTTGAAAAAGTGGCACCGAGTCGGTGCGCAGAGGCATTGGTGGTTCAGTGGTAGAATTCTCGCCTCCCACGCGGGAGACCCGGGTTCAATTCCCGGCCAATGCAGCACCTGTTCTATGTCCCGCGTTTAAGAGCTATGCTGGAAACAGCAT	GACTGGTGCAAGGCTGACAC	GCACCTGTTCTATGTCCCGC	non-essential	unclassified	non-essential + unclassified	129	92	120	213	378	125	143	178	142	193	187	205	184	104	0.137464	-0.122086	-0.0168488	-0.272697
DG0000414	GIpairs	Wildtype	979582957	AACTGGTGCAAGGCTGACACAGG	KosukeYusa	ADAD1	{0: 1, 1: 0, 2: 0, 3: 13, 4: 158}	4	122381108	122381130	-	Control	1151634139	ACGAAGAATGTGATCAGAACTGG	KosukeYusa	GRB2	{0: 1, 1: 0, 2: 0, 3: 6, 4: 91}	17	75332768	75332790	-	Green	GTTTTAGAGCTAGAAATAGCAAGTTAAAATAAGGCTAGTCCGTTATCAACTTGAAAAAGTGGCACCGAGTCGGTGC	GCAGAG	GCATTGGTGGTTCAGTGGTAGAATTCTCGCCTCCCACGCGGGAGACCCGGGTTCAATTCCCGGCCAATGCA	ATCTTGTGGAAAGGACGAAACACCGACTGGTGCAAGGCTGACACGTTTTAGAGCTAGAAATAGCAAGTTAAAATAAGGCTAGTCCGTTATCAACTTGAAAAAGTGGCACCGAGTCGGTGCGCAGAGGCATTGGTGGTTCAGTGGTAGAATTCTCGCCTCCCACGCGGGAGACCCGGGTTCAATTCCCGGCCAATGCAGCGAAGAATGTGATCAGAACGTTTAAGAGCTATGCTGGAAACAGCAT	GACTGGTGCAAGGCTGACAC	GCGAAGAATGTGATCAGAAC	non-essential	unclassified	non-essential + unclassified	113	89	66	138	203	82	76	117	86	92	126	117	125	93	-0.0650741	0.289497	0.0304159	-0.159881
DG0000415	GIpairs	Wildtype	979582957	AACTGGTGCAAGGCTGACACAGG	KosukeYusa	ADAD1	{0: 1, 1: 0, 2: 0, 3: 13, 4: 158}	4	122381108	122381130	-	Control	1151634133	TGGAGCTTAACTTACGGATGTGG	KosukeYusa	GRB2	{0: 1, 1: 0, 2: 0, 3: 3, 4: 53}	17	75332685	75332707	+	Green	GTTTTAGAGCTAGAAATAGCAAGTTAAAATAAGGCTAGTCCGTTATCAACTTGAAAAAGTGGCACCGAGTCGGTGC	GCAGAG	GCATTGGTGGTTCAGTGGTAGAATTCTCGCCTCCCACGCGGGAGACCCGGGTTCAATTCCCGGCCAATGCA	ATCTTGTGGAAAGGACGAAACACCGACTGGTGCAAGGCTGACACGTTTTAGAGCTAGAAATAGCAAGTTAAAATAAGGCTAGTCCGTTATCAACTTGAAAAAGTGGCACCGAGTCGGTGCGCAGAGGCATTGGTGGTTCAGTGGTAGAATTCTCGCCTCCCACGCGGGAGACCCGGGTTCAATTCCCGGCCAATGCAGGGAGCTTAACTTACGGATGGTTTAAGAGCTATGCTGGAAACAGCAT	GACTGGTGCAAGGCTGACAC	GGGAGCTTAACTTACGGATG	non-essential	unclassified	non-essential + unclassified	205	149	126	203	306	132	160	216	160	193	205	234	256	132	0.0496669	0.265312	0.179623	0.0768997
DG0000416	GIpairs	Wildtype	979582957	AACTGGTGCAAGGCTGACACAGG	KosukeYusa	ADAD1	{0: 1, 1: 0, 2: 0, 3: 13, 4: 158}	4	122381108	122381130	-	Control	1151634136	GCAGAGCTTAATGGAAAAGACGG	KosukeYusa	GRB2	{0: 1, 1: 0, 2: 1, 3: 30, 4: 285}	17	75332739	75332761	-	Green	GTTTTAGAGCTAGAAATAGCAAGTTAAAATAAGGCTAGTCCGTTATCAACTTGAAAAAGTGGCACCGAGTCGGTGC	GCAGAG	GCATTGGTGGTTCAGTGGTAGAATTCTCGCCTCCCACGCGGGAGACCCGGGTTCAATTCCCGGCCAATGCA	ATCTTGTGGAAAGGACGAAACACCGACTGGTGCAAGGCTGACACGTTTTAGAGCTAGAAATAGCAAGTTAAAATAAGGCTAGTCCGTTATCAACTTGAAAAAGTGGCACCGAGTCGGTGCGCAGAGGCATTGGTGGTTCAGTGGTAGAATTCTCGCCTCCCACGCGGGAGACCCGGGTTCAATTCCCGGCCAATGCAGCAGAGCTTAATGGAAAAGAGTTTAAGAGCTATGCTGGAAACAGCAT	GACTGGTGCAAGGCTGACAC	GCAGAGCTTAATGGAAAAGA	non-essential	unclassified	non-essential + unclassified	54	33	43	97	145	82	83	81	33	41	56	57	64	42	-0.56464	-0.240214	-0.399347	-0.438191
DG0000417	GIpairs	Wildtype	1033379492	ATACCCAATAGAGTCCGAGGCGG	KosukeYusa	BRAF	{0: 1, 1: 0, 2: 0, 3: 1, 4: 30}	7	140800358	140800380	+	Green	1077505712	CAGCTCCTTGGGGCGCGCGCGGG	KosukeYusa	PHLDA2	{0: 1, 1: 0, 2: 0, 3: 9, 4: 108}	11	2929215	2929237	+	Green	GTTTTAGAGCTAGAAATAGCAAGTTAAAATAAGGCTAGTCCGTTATCAACTTGAAAAAGTGGCACCGAGTCGGTGC	GCAGAG	GCATTGGTGGTTCAGTGGTAGAATTCTCGCCTCCCACGCGGGAGACCCGGGTTCAATTCCCGGCCAATGCA	ATCTTGTGGAAAGGACGAAACACCGTACCCAATAGAGTCCGAGGGTTTTAGAGCTAGAAATAGCAAGTTAAAATAAGGCTAGTCCGTTATCAACTTGAAAAAGTGGCACCGAGTCGGTGCGCAGAGGCATTGGTGGTTCAGTGGTAGAATTCTCGCCTCCCACGCGGGAGACCCGGGTTCAATTCCCGGCCAATGCAGAGCTCCTTGGGGCGCGCGCGTTTAAGAGCTATGCTGGAAACAGCAT	GTACCCAATAGAGTCCGAGG	GAGCTCCTTGGGGCGCGCGC	unclassified	unclassified	unclassified + unclassified	48	66	45	111	161	52	52	77	51	42	50	78	83	46	-0.046418	-0.335517	0.0429783	0.418604
DG0000418	GIpairs	Wildtype	1033379492	ATACCCAATAGAGTCCGAGGCGG	KosukeYusa	BRAF	{0: 1, 1: 0, 2: 0, 3: 1, 4: 30}	7	140800358	140800380	+	Green	1077505693	GAGATCGACTTCCGCTGCGCGGG	KosukeYusa	PHLDA2	{0: 1, 1: 0, 2: 0, 3: 0, 4: 9}	11	2929108	2929130	-	Green	GTTTTAGAGCTAGAAATAGCAAGTTAAAATAAGGCTAGTCCGTTATCAACTTGAAAAAGTGGCACCGAGTCGGTGC	GCAGAG	GCATTGGTGGTTCAGTGGTAGAATTCTCGCCTCCCACGCGGGAGACCCGGGTTCAATTCCCGGCCAATGCA	ATCTTGTGGAAAGGACGAAACACCGTACCCAATAGAGTCCGAGGGTTTTAGAGCTAGAAATAGCAAGTTAAAATAAGGCTAGTCCGTTATCAACTTGAAAAAGTGGCACCGAGTCGGTGCGCAGAGGCATTGGTGGTTCAGTGGTAGAATTCTCGCCTCCCACGCGGGAGACCCGGGTTCAATTCCCGGCCAATGCAGAGATCGACTTCCGCTGCGCGTTTAAGAGCTATGCTGGAAACAGCAT	GTACCCAATAGAGTCCGAGG	GAGATCGACTTCCGCTGCGC	unclassified	unclassified	unclassified + unclassified	86	94	46	176	307	110	100	87	60	130	81	147	119	56	0.685334	0.32201	0.383529	0.644188
DG0000419	GIpairs	Wildtype	1033379492	ATACCCAATAGAGTCCGAGGCGG	KosukeYusa	BRAF	{0: 1, 1: 0, 2: 0, 3: 1, 4: 30}	7	140800358	140800380	+	Green	1077505689	CTGGAACGCGGCCATCGCGCTGG	KosukeYusa	PHLDA2	{0: 1, 1: 0, 2: 0, 3: 1, 4: 45}	11	2929076	2929098	-	Green	GTTTTAGAGCTAGAAATAGCAAGTTAAAATAAGGCTAGTCCGTTATCAACTTGAAAAAGTGGCACCGAGTCGGTGC	GCAGAG	GCATTGGTGGTTCAGTGGTAGAATTCTCGCCTCCCACGCGGGAGACCCGGGTTCAATTCCCGGCCAATGCA	ATCTTGTGGAAAGGACGAAACACCGTACCCAATAGAGTCCGAGGGTTTTAGAGCTAGAAATAGCAAGTTAAAATAAGGCTAGTCCGTTATCAACTTGAAAAAGTGGCACCGAGTCGGTGCGCAGAGGCATTGGTGGTTCAGTGGTAGAATTCTCGCCTCCCACGCGGGAGACCCGGGTTCAATTCCCGGCCAATGCAGTGGAACGCGGCCATCGCGCGTTTAAGAGCTATGCTGGAAACAGCAT	GTACCCAATAGAGTCCGAGG	GTGGAACGCGGCCATCGCGC	unclassified	unclassified	unclassified + unclassified	79	59	81	136	196	98	74	112	81	116	114	123	136	73	0.0690017	-0.160413	0.213701	-0.400948
DG0000420	GIpairs	Wildtype	1033379492	ATACCCAATAGAGTCCGAGGCGG	KosukeYusa	BRAF	{0: 1, 1: 0, 2: 0, 3: 1, 4: 30}	7	140800358	140800380	+	Green	1077505733	CCCGACGAGGTGCTACGCGAGGG	Avana	PHLDA2	{0: 1, 1: 0, 2: 0, 3: 0, 4: 10}	11	2929333	2929355	-	Green	GTTTTAGAGCTAGAAATAGCAAGTTAAAATAAGGCTAGTCCGTTATCAACTTGAAAAAGTGGCACCGAGTCGGTGC	GCAGAG	GCATTGGTGGTTCAGTGGTAGAATTCTCGCCTCCCACGCGGGAGACCCGGGTTCAATTCCCGGCCAATGCA	ATCTTGTGGAAAGGACGAAACACCGTACCCAATAGAGTCCGAGGGTTTTAGAGCTAGAAATAGCAAGTTAAAATAAGGCTAGTCCGTTATCAACTTGAAAAAGTGGCACCGAGTCGGTGCGCAGAGGCATTGGTGGTTCAGTGGTAGAATTCTCGCCTCCCACGCGGGAGACCCGGGTTCAATTCCCGGCCAATGCAGCCGACGAGGTGCTACGCGAGTTTAAGAGCTATGCTGGAAACAGCAT	GTACCCAATAGAGTCCGAGG	GCCGACGAGGTGCTACGCGA	unclassified	unclassified	unclassified + unclassified	39	19	21	93	188	31	14	40	10	59	28	52	43	42	0.306532	0.298994	0.0386878	-1.21468
DG0000421	GIpairs	Wildtype	1033379562	TTTGGATTACTTACTCAAGTTGG	KosukeYusa	BRAF	{0: 1, 1: 0, 2: 0, 3: 10, 4: 110}	7	140801398	140801420	+	Green	1077505712	CAGCTCCTTGGGGCGCGCGCGGG	KosukeYusa	PHLDA2	{0: 1, 1: 0, 2: 0, 3: 9, 4: 108}	11	2929215	2929237	+	Green	GTTTTAGAGCTAGAAATAGCAAGTTAAAATAAGGCTAGTCCGTTATCAACTTGAAAAAGTGGCACCGAGTCGGTGC	GCAGAG	GCATTGGTGGTTCAGTGGTAGAATTCTCGCCTCCCACGCGGGAGACCCGGGTTCAATTCCCGGCCAATGCA	ATCTTGTGGAAAGGACGAAACACCGTTGGATTACTTACTCAAGTGTTTTAGAGCTAGAAATAGCAAGTTAAAATAAGGCTAGTCCGTTATCAACTTGAAAAAGTGGCACCGAGTCGGTGCGCAGAGGCATTGGTGGTTCAGTGGTAGAATTCTCGCCTCCCACGCGGGAGACCCGGGTTCAATTCCCGGCCAATGCAGAGCTCCTTGGGGCGCGCGCGTTTAAGAGCTATGCTGGAAACAGCAT	GTTGGATTACTTACTCAAGT	GAGCTCCTTGGGGCGCGCGC	unclassified	unclassified	unclassified + unclassified	163	113	117	142	181	93	51	100	91	102	136	154	170	65	0.553082	1.03979	0.695668	0.695234
DG0000422	GIpairs	Wildtype	1033379562	TTTGGATTACTTACTCAAGTTGG	KosukeYusa	BRAF	{0: 1, 1: 0, 2: 0, 3: 10, 4: 110}	7	140801398	140801420	+	Green	1077505693	GAGATCGACTTCCGCTGCGCGGG	KosukeYusa	PHLDA2	{0: 1, 1: 0, 2: 0, 3: 0, 4: 9}	11	2929108	2929130	-	Green	GTTTTAGAGCTAGAAATAGCAAGTTAAAATAAGGCTAGTCCGTTATCAACTTGAAAAAGTGGCACCGAGTCGGTGC	GCAGAG	GCATTGGTGGTTCAGTGGTAGAATTCTCGCCTCCCACGCGGGAGACCCGGGTTCAATTCCCGGCCAATGCA	ATCTTGTGGAAAGGACGAAACACCGTTGGATTACTTACTCAAGTGTTTTAGAGCTAGAAATAGCAAGTTAAAATAAGGCTAGTCCGTTATCAACTTGAAAAAGTGGCACCGAGTCGGTGCGCAGAGGCATTGGTGGTTCAGTGGTAGAATTCTCGCCTCCCACGCGGGAGACCCGGGTTCAATTCCCGGCCAATGCAGAGATCGACTTCCGCTGCGCGTTTAAGAGCTATGCTGGAAACAGCAT	GTTGGATTACTTACTCAAGT	GAGATCGACTTCCGCTGCGC	unclassified	unclassified	unclassified + unclassified	98	148	151	196	317	137	71	97	136	133	149	217	231	42	1.08876	0.353564	1.1794	1.7055
DG0000423	GIpairs	Wildtype	1033379562	TTTGGATTACTTACTCAAGTTGG	KosukeYusa	BRAF	{0: 1, 1: 0, 2: 0, 3: 10, 4: 110}	7	140801398	140801420	+	Green	1077505689	CTGGAACGCGGCCATCGCGCTGG	KosukeYusa	PHLDA2	{0: 1, 1: 0, 2: 0, 3: 1, 4: 45}	11	2929076	2929098	-	Green	GTTTTAGAGCTAGAAATAGCAAGTTAAAATAAGGCTAGTCCGTTATCAACTTGAAAAAGTGGCACCGAGTCGGTGC	GCAGAG	GCATTGGTGGTTCAGTGGTAGAATTCTCGCCTCCCACGCGGGAGACCCGGGTTCAATTCCCGGCCAATGCA	ATCTTGTGGAAAGGACGAAACACCGTTGGATTACTTACTCAAGTGTTTTAGAGCTAGAAATAGCAAGTTAAAATAAGGCTAGTCCGTTATCAACTTGAAAAAGTGGCACCGAGTCGGTGCGCAGAGGCATTGGTGGTTCAGTGGTAGAATTCTCGCCTCCCACGCGGGAGACCCGGGTTCAATTCCCGGCCAATGCAGTGGAACGCGGCCATCGCGCGTTTAAGAGCTATGCTGGAAACAGCAT	GTTGGATTACTTACTCAAGT	GTGGAACGCGGCCATCGCGC	unclassified	unclassified	unclassified + unclassified	129	112	129	146	183	175	83	82	176	173	153	207	192	54	1.26087	0.987382	1.1537	0.9473
DG0000424	GIpairs	Wildtype	1033379562	TTTGGATTACTTACTCAAGTTGG	KosukeYusa	BRAF	{0: 1, 1: 0, 2: 0, 3: 10, 4: 110}	7	140801398	140801420	+	Green	1077505733	CCCGACGAGGTGCTACGCGAGGG	Avana	PHLDA2	{0: 1, 1: 0, 2: 0, 3: 0, 4: 10}	11	2929333	2929355	-	Green	GTTTTAGAGCTAGAAATAGCAAGTTAAAATAAGGCTAGTCCGTTATCAACTTGAAAAAGTGGCACCGAGTCGGTGC	GCAGAG	GCATTGGTGGTTCAGTGGTAGAATTCTCGCCTCCCACGCGGGAGACCCGGGTTCAATTCCCGGCCAATGCA	ATCTTGTGGAAAGGACGAAACACCGTTGGATTACTTACTCAAGTGTTTTAGAGCTAGAAATAGCAAGTTAAAATAAGGCTAGTCCGTTATCAACTTGAAAAAGTGGCACCGAGTCGGTGCGCAGAGGCATTGGTGGTTCAGTGGTAGAATTCTCGCCTCCCACGCGGGAGACCCGGGTTCAATTCCCGGCCAATGCAGCCGACGAGGTGCTACGCGAGTTTAAGAGCTATGCTGGAAACAGCAT	GTTGGATTACTTACTCAAGT	GCCGACGAGGTGCTACGCGA	unclassified	unclassified	unclassified + unclassified	70	110	45	129	175	48	32	52	88	103	48	77	107	31	0.493325	0.760118	0.963798	1.71053
DG0000425	GIpairs	Wildtype	1033379490	ACCATACCCAATAGAGTCCGAGG	KosukeYusa	BRAF	{0: 1, 1: 0, 2: 0, 3: 2, 4: 25}	7	140800355	140800377	+	Green	1077505712	CAGCTCCTTGGGGCGCGCGCGGG	KosukeYusa	PHLDA2	{0: 1, 1: 0, 2: 0, 3: 9, 4: 108}	11	2929215	2929237	+	Green	GTTTTAGAGCTAGAAATAGCAAGTTAAAATAAGGCTAGTCCGTTATCAACTTGAAAAAGTGGCACCGAGTCGGTGC	GCAGAG	GCATTGGTGGTTCAGTGGTAGAATTCTCGCCTCCCACGCGGGAGACCCGGGTTCAATTCCCGGCCAATGCA	ATCTTGTGGAAAGGACGAAACACCGCCATACCCAATAGAGTCCGGTTTTAGAGCTAGAAATAGCAAGTTAAAATAAGGCTAGTCCGTTATCAACTTGAAAAAGTGGCACCGAGTCGGTGCGCAGAGGCATTGGTGGTTCAGTGGTAGAATTCTCGCCTCCCACGCGGGAGACCCGGGTTCAATTCCCGGCCAATGCAGAGCTCCTTGGGGCGCGCGCGTTTAAGAGCTATGCTGGAAACAGCAT	GCCATACCCAATAGAGTCCG	GAGCTCCTTGGGGCGCGCGC	unclassified	unclassified	unclassified + unclassified	79	70	86	154	184	98	64	93	131	121	67	155	145	59	0.666063	0.105368	0.571296	0.147688
DG0000426	GIpairs	Wildtype	1033379490	ACCATACCCAATAGAGTCCGAGG	KosukeYusa	BRAF	{0: 1, 1: 0, 2: 0, 3: 2, 4: 25}	7	140800355	140800377	+	Green	1077505693	GAGATCGACTTCCGCTGCGCGGG	KosukeYusa	PHLDA2	{0: 1, 1: 0, 2: 0, 3: 0, 4: 9}	11	2929108	2929130	-	Green	GTTTTAGAGCTAGAAATAGCAAGTTAAAATAAGGCTAGTCCGTTATCAACTTGAAAAAGTGGCACCGAGTCGGTGC	GCAGAG	GCATTGGTGGTTCAGTGGTAGAATTCTCGCCTCCCACGCGGGAGACCCGGGTTCAATTCCCGGCCAATGCA	ATCTTGTGGAAAGGACGAAACACCGCCATACCCAATAGAGTCCGGTTTTAGAGCTAGAAATAGCAAGTTAAAATAAGGCTAGTCCGTTATCAACTTGAAAAAGTGGCACCGAGTCGGTGCGCAGAGGCATTGGTGGTTCAGTGGTAGAATTCTCGCCTCCCACGCGGGAGACCCGGGTTCAATTCCCGGCCAATGCAGAGATCGACTTCCGCTGCGCGTTTAAGAGCTATGCTGGAAACAGCAT	GCCATACCCAATAGAGTCCG	GAGATCGACTTCCGCTGCGC	unclassified	unclassified	unclassified + unclassified	69	75	80	128	204	29	84	65	63	71	112	93	87	34	0.445738	0.422704	0.351375	1.03099
DG0000427	GIpairs	Wildtype	1033379490	ACCATACCCAATAGAGTCCGAGG	KosukeYusa	BRAF	{0: 1, 1: 0, 2: 0, 3: 2, 4: 25}	7	140800355	140800377	+	Green	1077505689	CTGGAACGCGGCCATCGCGCTGG	KosukeYusa	PHLDA2	{0: 1, 1: 0, 2: 0, 3: 1, 4: 45}	11	2929076	2929098	-	Green	GTTTTAGAGCTAGAAATAGCAAGTTAAAATAAGGCTAGTCCGTTATCAACTTGAAAAAGTGGCACCGAGTCGGTGC	GCAGAG	GCATTGGTGGTTCAGTGGTAGAATTCTCGCCTCCCACGCGGGAGACCCGGGTTCAATTCCCGGCCAATGCA	ATCTTGTGGAAAGGACGAAACACCGCCATACCCAATAGAGTCCGGTTTTAGAGCTAGAAATAGCAAGTTAAAATAAGGCTAGTCCGTTATCAACTTGAAAAAGTGGCACCGAGTCGGTGCGCAGAGGCATTGGTGGTTCAGTGGTAGAATTCTCGCCTCCCACGCGGGAGACCCGGGTTCAATTCCCGGCCAATGCAGTGGAACGCGGCCATCGCGCGTTTAAGAGCTATGCTGGAAACAGCAT	GCCATACCCAATAGAGTCCG	GTGGAACGCGGCCATCGCGC	unclassified	unclassified	unclassified + unclassified	207	157	166	272	334	176	158	182	196	271	166	242	245	107	0.343912	0.525212	0.362448	0.453455
DG0000428	GIpairs	Wildtype	1033379490	ACCATACCCAATAGAGTCCGAGG	KosukeYusa	BRAF	{0: 1, 1: 0, 2: 0, 3: 2, 4: 25}	7	140800355	140800377	+	Green	1077505733	CCCGACGAGGTGCTACGCGAGGG	Avana	PHLDA2	{0: 1, 1: 0, 2: 0, 3: 0, 4: 10}	11	2929333	2929355	-	Green	GTTTTAGAGCTAGAAATAGCAAGTTAAAATAAGGCTAGTCCGTTATCAACTTGAAAAAGTGGCACCGAGTCGGTGC	GCAGAG	GCATTGGTGGTTCAGTGGTAGAATTCTCGCCTCCCACGCGGGAGACCCGGGTTCAATTCCCGGCCAATGCA	ATCTTGTGGAAAGGACGAAACACCGCCATACCCAATAGAGTCCGGTTTTAGAGCTAGAAATAGCAAGTTAAAATAAGGCTAGTCCGTTATCAACTTGAAAAAGTGGCACCGAGTCGGTGCGCAGAGGCATTGGTGGTTCAGTGGTAGAATTCTCGCCTCCCACGCGGGAGACCCGGGTTCAATTCCCGGCCAATGCAGCCGACGAGGTGCTACGCGAGTTTAAGAGCTATGCTGGAAACAGCAT	GCCATACCCAATAGAGTCCG	GCCGACGAGGTGCTACGCGA	unclassified	unclassified	unclassified + unclassified	37	18	33	95	209	38	38	39	30	54	32	74	62	13	0.843368	0.260168	0.592538	0.35753
DG0000429	GIpairs	Wildtype	1033390638	GTCCGCAGCCGAAGAGGCCGCGG	Avana	BRAF	{0: 1, 1: 0, 2: 1, 3: 5, 4: 58}	7	140924584	140924606	+	Green	1077505712	CAGCTCCTTGGGGCGCGCGCGGG	KosukeYusa	PHLDA2	{0: 1, 1: 0, 2: 0, 3: 9, 4: 108}	11	2929215	2929237	+	Green	GTTTTAGAGCTAGAAATAGCAAGTTAAAATAAGGCTAGTCCGTTATCAACTTGAAAAAGTGGCACCGAGTCGGTGC	GCAGAG	GCATTGGTGGTTCAGTGGTAGAATTCTCGCCTCCCACGCGGGAGACCCGGGTTCAATTCCCGGCCAATGCA	ATCTTGTGGAAAGGACGAAACACCGTCCGCAGCCGAAGAGGCCGGTTTTAGAGCTAGAAATAGCAAGTTAAAATAAGGCTAGTCCGTTATCAACTTGAAAAAGTGGCACCGAGTCGGTGCGCAGAGGCATTGGTGGTTCAGTGGTAGAATTCTCGCCTCCCACGCGGGAGACCCGGGTTCAATTCCCGGCCAATGCAGAGCTCCTTGGGGCGCGCGCGTTTAAGAGCTATGCTGGAAACAGCAT	GTCCGCAGCCGAAGAGGCCG	GAGCTCCTTGGGGCGCGCGC	unclassified	unclassified	unclassified + unclassified	70	43	64	197	319	40	88	109	91	110	88	93	159	104	-0.291876	-0.294367	0.47649	-1.35874
DG0000430	GIpairs	Wildtype	1033390638	GTCCGCAGCCGAAGAGGCCGCGG	Avana	BRAF	{0: 1, 1: 0, 2: 1, 3: 5, 4: 58}	7	140924584	140924606	+	Green	1077505693	GAGATCGACTTCCGCTGCGCGGG	KosukeYusa	PHLDA2	{0: 1, 1: 0, 2: 0, 3: 0, 4: 9}	11	2929108	2929130	-	Green	GTTTTAGAGCTAGAAATAGCAAGTTAAAATAAGGCTAGTCCGTTATCAACTTGAAAAAGTGGCACCGAGTCGGTGC	GCAGAG	GCATTGGTGGTTCAGTGGTAGAATTCTCGCCTCCCACGCGGGAGACCCGGGTTCAATTCCCGGCCAATGCA	ATCTTGTGGAAAGGACGAAACACCGTCCGCAGCCGAAGAGGCCGGTTTTAGAGCTAGAAATAGCAAGTTAAAATAAGGCTAGTCCGTTATCAACTTGAAAAAGTGGCACCGAGTCGGTGCGCAGAGGCATTGGTGGTTCAGTGGTAGAATTCTCGCCTCCCACGCGGGAGACCCGGGTTCAATTCCCGGCCAATGCAGAGATCGACTTCCGCTGCGCGTTTAAGAGCTATGCTGGAAACAGCAT	GTCCGCAGCCGAAGAGGCCG	GAGATCGACTTCCGCTGCGC	unclassified	unclassified	unclassified + unclassified	48	82	57	221	366	85	108	118	71	115	89	99	93	87	-0.316112	-0.945405	-0.404581	-0.181605
DG0000431	GIpairs	Wildtype	1033390638	GTCCGCAGCCGAAGAGGCCGCGG	Avana	BRAF	{0: 1, 1: 0, 2: 1, 3: 5, 4: 58}	7	140924584	140924606	+	Green	1077505689	CTGGAACGCGGCCATCGCGCTGG	KosukeYusa	PHLDA2	{0: 1, 1: 0, 2: 0, 3: 1, 4: 45}	11	2929076	2929098	-	Green	GTTTTAGAGCTAGAAATAGCAAGTTAAAATAAGGCTAGTCCGTTATCAACTTGAAAAAGTGGCACCGAGTCGGTGC	GCAGAG	GCATTGGTGGTTCAGTGGTAGAATTCTCGCCTCCCACGCGGGAGACCCGGGTTCAATTCCCGGCCAATGCA	ATCTTGTGGAAAGGACGAAACACCGTCCGCAGCCGAAGAGGCCGGTTTTAGAGCTAGAAATAGCAAGTTAAAATAAGGCTAGTCCGTTATCAACTTGAAAAAGTGGCACCGAGTCGGTGCGCAGAGGCATTGGTGGTTCAGTGGTAGAATTCTCGCCTCCCACGCGGGAGACCCGGGTTCAATTCCCGGCCAATGCAGTGGAACGCGGCCATCGCGCGTTTAAGAGCTATGCTGGAAACAGCAT	GTCCGCAGCCGAAGAGGCCG	GTGGAACGCGGCCATCGCGC	unclassified	unclassified	unclassified + unclassified	83	70	72	220	259	66	145	169	108	113	102	113	156	87	-0.641866	-0.679321	-0.179197	-0.40797
DG0000432	GIpairs	Wildtype	1033390638	GTCCGCAGCCGAAGAGGCCGCGG	Avana	BRAF	{0: 1, 1: 0, 2: 1, 3: 5, 4: 58}	7	140924584	140924606	+	Green	1077505733	CCCGACGAGGTGCTACGCGAGGG	Avana	PHLDA2	{0: 1, 1: 0, 2: 0, 3: 0, 4: 10}	11	2929333	2929355	-	Green	GTTTTAGAGCTAGAAATAGCAAGTTAAAATAAGGCTAGTCCGTTATCAACTTGAAAAAGTGGCACCGAGTCGGTGC	GCAGAG	GCATTGGTGGTTCAGTGGTAGAATTCTCGCCTCCCACGCGGGAGACCCGGGTTCAATTCCCGGCCAATGCA	ATCTTGTGGAAAGGACGAAACACCGTCCGCAGCCGAAGAGGCCGGTTTTAGAGCTAGAAATAGCAAGTTAAAATAAGGCTAGTCCGTTATCAACTTGAAAAAGTGGCACCGAGTCGGTGCGCAGAGGCATTGGTGGTTCAGTGGTAGAATTCTCGCCTCCCACGCGGGAGACCCGGGTTCAATTCCCGGCCAATGCAGCCGACGAGGTGCTACGCGAGTTTAAGAGCTATGCTGGAAACAGCAT	GTCCGCAGCCGAAGAGGCCG	GCCGACGAGGTGCTACGCGA	unclassified	unclassified	unclassified + unclassified	52	42	17	168	331	40	67	68	38	55	81	41	84	53	-0.781324	-0.0446481	0.237115	-0.427544
DG0000433	GIpairs	Wildtype	1167699490	GTGGGCGTAACTCACAGCCGTGG	KosukeYusa	KLK12	{0: 1, 1: 0, 2: 0, 3: 1, 4: 38}	19	51034072	51034094	-	Control	1077505712	CAGCTCCTTGGGGCGCGCGCGGG	KosukeYusa	PHLDA2	{0: 1, 1: 0, 2: 0, 3: 9, 4: 108}	11	2929215	2929237	+	Green	GTTTTAGAGCTAGAAATAGCAAGTTAAAATAAGGCTAGTCCGTTATCAACTTGAAAAAGTGGCACCGAGTCGGTGC	GCAGAG	GCATTGGTGGTTCAGTGGTAGAATTCTCGCCTCCCACGCGGGAGACCCGGGTTCAATTCCCGGCCAATGCA	ATCTTGTGGAAAGGACGAAACACCGTGGGCGTAACTCACAGCCGGTTTTAGAGCTAGAAATAGCAAGTTAAAATAAGGCTAGTCCGTTATCAACTTGAAAAAGTGGCACCGAGTCGGTGCGCAGAGGCATTGGTGGTTCAGTGGTAGAATTCTCGCCTCCCACGCGGGAGACCCGGGTTCAATTCCCGGCCAATGCAGAGCTCCTTGGGGCGCGCGCGTTTAAGAGCTATGCTGGAAACAGCAT	GTGGGCGTAACTCACAGCCG	GAGCTCCTTGGGGCGCGCGC	non-essential	unclassified	non-essential + unclassified	166	147	170	183	314	132	109	133	177	187	248	202	253	78	0.534223	0.657841	0.858449	0.812005
DG0000434	GIpairs	Wildtype	1167699490	GTGGGCGTAACTCACAGCCGTGG	KosukeYusa	KLK12	{0: 1, 1: 0, 2: 0, 3: 1, 4: 38}	19	51034072	51034094	-	Control	1077505693	GAGATCGACTTCCGCTGCGCGGG	KosukeYusa	PHLDA2	{0: 1, 1: 0, 2: 0, 3: 0, 4: 9}	11	2929108	2929130	-	Green	GTTTTAGAGCTAGAAATAGCAAGTTAAAATAAGGCTAGTCCGTTATCAACTTGAAAAAGTGGCACCGAGTCGGTGC	GCAGAG	GCATTGGTGGTTCAGTGGTAGAATTCTCGCCTCCCACGCGGGAGACCCGGGTTCAATTCCCGGCCAATGCA	ATCTTGTGGAAAGGACGAAACACCGTGGGCGTAACTCACAGCCGGTTTTAGAGCTAGAAATAGCAAGTTAAAATAAGGCTAGTCCGTTATCAACTTGAAAAAGTGGCACCGAGTCGGTGCGCAGAGGCATTGGTGGTTCAGTGGTAGAATTCTCGCCTCCCACGCGGGAGACCCGGGTTCAATTCCCGGCCAATGCAGAGATCGACTTCCGCTGCGCGTTTAAGAGCTATGCTGGAAACAGCAT	GTGGGCGTAACTCACAGCCG	GAGATCGACTTCCGCTGCGC	non-essential	unclassified	non-essential + unclassified	159	217	90	231	396	272	110	119	195	236	129	228	245	71	0.867408	0.755255	0.971564	1.50646
DG0000435	GIpairs	Wildtype	1167699490	GTGGGCGTAACTCACAGCCGTGG	KosukeYusa	KLK12	{0: 1, 1: 0, 2: 0, 3: 1, 4: 38}	19	51034072	51034094	-	Control	1077505689	CTGGAACGCGGCCATCGCGCTGG	KosukeYusa	PHLDA2	{0: 1, 1: 0, 2: 0, 3: 1, 4: 45}	11	2929076	2929098	-	Green	GTTTTAGAGCTAGAAATAGCAAGTTAAAATAAGGCTAGTCCGTTATCAACTTGAAAAAGTGGCACCGAGTCGGTGC	GCAGAG	GCATTGGTGGTTCAGTGGTAGAATTCTCGCCTCCCACGCGGGAGACCCGGGTTCAATTCCCGGCCAATGCA	ATCTTGTGGAAAGGACGAAACACCGTGGGCGTAACTCACAGCCGGTTTTAGAGCTAGAAATAGCAAGTTAAAATAAGGCTAGTCCGTTATCAACTTGAAAAAGTGGCACCGAGTCGGTGCGCAGAGGCATTGGTGGTTCAGTGGTAGAATTCTCGCCTCCCACGCGGGAGACCCGGGTTCAATTCCCGGCCAATGCAGTGGAACGCGGCCATCGCGCGTTTAAGAGCTATGCTGGAAACAGCAT	GTGGGCGTAACTCACAGCCG	GTGGAACGCGGCCATCGCGC	non-essential	unclassified	non-essential + unclassified	159	118	188	161	222	137	90	106	184	255	151	162	237	75	0.542385	0.920787	1.08939	0.55265
DG0000436	GIpairs	Wildtype	1167699490	GTGGGCGTAACTCACAGCCGTGG	KosukeYusa	KLK12	{0: 1, 1: 0, 2: 0, 3: 1, 4: 38}	19	51034072	51034094	-	Control	1077505733	CCCGACGAGGTGCTACGCGAGGG	Avana	PHLDA2	{0: 1, 1: 0, 2: 0, 3: 0, 4: 10}	11	2929333	2929355	-	Green	GTTTTAGAGCTAGAAATAGCAAGTTAAAATAAGGCTAGTCCGTTATCAACTTGAAAAAGTGGCACCGAGTCGGTGC	GCAGAG	GCATTGGTGGTTCAGTGGTAGAATTCTCGCCTCCCACGCGGGAGACCCGGGTTCAATTCCCGGCCAATGCA	ATCTTGTGGAAAGGACGAAACACCGTGGGCGTAACTCACAGCCGGTTTTAGAGCTAGAAATAGCAAGTTAAAATAAGGCTAGTCCGTTATCAACTTGAAAAAGTGGCACCGAGTCGGTGCGCAGAGGCATTGGTGGTTCAGTGGTAGAATTCTCGCCTCCCACGCGGGAGACCCGGGTTCAATTCCCGGCCAATGCAGCCGACGAGGTGCTACGCGAGTTTAAGAGCTATGCTGGAAACAGCAT	GTGGGCGTAACTCACAGCCG	GCCGACGAGGTGCTACGCGA	non-essential	unclassified	non-essential + unclassified	129	112	138	216	393	140	69	113	105	97	137	153	147	56	0.368943	0.529181	0.312428	0.895394
DG0000437	GIpairs	Wildtype	1058273241	TTTCCCAAACCACAACGGCCAGG	KosukeYusa	CYLC2	{0: 1, 1: 0, 2: 0, 3: 6, 4: 74}	9	103003192	103003214	+	Control	1077505712	CAGCTCCTTGGGGCGCGCGCGGG	KosukeYusa	PHLDA2	{0: 1, 1: 0, 2: 0, 3: 9, 4: 108}	11	2929215	2929237	+	Green	GTTTTAGAGCTAGAAATAGCAAGTTAAAATAAGGCTAGTCCGTTATCAACTTGAAAAAGTGGCACCGAGTCGGTGC	GCAGAG	GCATTGGTGGTTCAGTGGTAGAATTCTCGCCTCCCACGCGGGAGACCCGGGTTCAATTCCCGGCCAATGCA	ATCTTGTGGAAAGGACGAAACACCGTTCCCAAACCACAACGGCCGTTTTAGAGCTAGAAATAGCAAGTTAAAATAAGGCTAGTCCGTTATCAACTTGAAAAAGTGGCACCGAGTCGGTGCGCAGAGGCATTGGTGGTTCAGTGGTAGAATTCTCGCCTCCCACGCGGGAGACCCGGGTTCAATTCCCGGCCAATGCAGAGCTCCTTGGGGCGCGCGCGTTTAAGAGCTATGCTGGAAACAGCAT	GTTCCCAAACCACAACGGCC	GAGCTCCTTGGGGCGCGCGC	non-essential	unclassified	non-essential + unclassified	278	239	177	253	372	284	190	179	195	275	340	408	355	149	1.11899	0.973226	0.919581	0.58225
DG0000438	GIpairs	Wildtype	1058273241	TTTCCCAAACCACAACGGCCAGG	KosukeYusa	CYLC2	{0: 1, 1: 0, 2: 0, 3: 6, 4: 74}	9	103003192	103003214	+	Control	1077505693	GAGATCGACTTCCGCTGCGCGGG	KosukeYusa	PHLDA2	{0: 1, 1: 0, 2: 0, 3: 0, 4: 9}	11	2929108	2929130	-	Green	GTTTTAGAGCTAGAAATAGCAAGTTAAAATAAGGCTAGTCCGTTATCAACTTGAAAAAGTGGCACCGAGTCGGTGC	GCAGAG	GCATTGGTGGTTCAGTGGTAGAATTCTCGCCTCCCACGCGGGAGACCCGGGTTCAATTCCCGGCCAATGCA	ATCTTGTGGAAAGGACGAAACACCGTTCCCAAACCACAACGGCCGTTTTAGAGCTAGAAATAGCAAGTTAAAATAAGGCTAGTCCGTTATCAACTTGAAAAAGTGGCACCGAGTCGGTGCGCAGAGGCATTGGTGGTTCAGTGGTAGAATTCTCGCCTCCCACGCGGGAGACCCGGGTTCAATTCCCGGCCAATGCAGAGATCGACTTCCGCTGCGCGTTTAAGAGCTATGCTGGAAACAGCAT	GTTCCCAAACCACAACGGCC	GAGATCGACTTCCGCTGCGC	non-essential	unclassified	non-essential + unclassified	137	65	107	186	266	123	96	102	121	151	166	226	188	65	1.07529	0.762001	0.811773	-0.0966224
DG0000439	GIpairs	Wildtype	1058273241	TTTCCCAAACCACAACGGCCAGG	KosukeYusa	CYLC2	{0: 1, 1: 0, 2: 0, 3: 6, 4: 74}	9	103003192	103003214	+	Control	1077505689	CTGGAACGCGGCCATCGCGCTGG	KosukeYusa	PHLDA2	{0: 1, 1: 0, 2: 0, 3: 1, 4: 45}	11	2929076	2929098	-	Green	GTTTTAGAGCTAGAAATAGCAAGTTAAAATAAGGCTAGTCCGTTATCAACTTGAAAAAGTGGCACCGAGTCGGTGC	GCAGAG	GCATTGGTGGTTCAGTGGTAGAATTCTCGCCTCCCACGCGGGAGACCCGGGTTCAATTCCCGGCCAATGCA	ATCTTGTGGAAAGGACGAAACACCGTTCCCAAACCACAACGGCCGTTTTAGAGCTAGAAATAGCAAGTTAAAATAAGGCTAGTCCGTTATCAACTTGAAAAAGTGGCACCGAGTCGGTGCGCAGAGGCATTGGTGGTTCAGTGGTAGAATTCTCGCCTCCCACGCGGGAGACCCGGGTTCAATTCCCGGCCAATGCAGTGGAACGCGGCCATCGCGCGTTTAAGAGCTATGCTGGAAACAGCAT	GTTCCCAAACCACAACGGCC	GTGGAACGCGGCCATCGCGC	non-essential	unclassified	non-essential + unclassified	136	123	95	111	140	99	99	104	91	200	181	151	211	45	0.468805	0.723723	0.949713	1.34162
DG0000440	GIpairs	Wildtype	1058273241	TTTCCCAAACCACAACGGCCAGG	KosukeYusa	CYLC2	{0: 1, 1: 0, 2: 0, 3: 6, 4: 74}	9	103003192	103003214	+	Control	1077505733	CCCGACGAGGTGCTACGCGAGGG	Avana	PHLDA2	{0: 1, 1: 0, 2: 0, 3: 0, 4: 10}	11	2929333	2929355	-	Green	GTTTTAGAGCTAGAAATAGCAAGTTAAAATAAGGCTAGTCCGTTATCAACTTGAAAAAGTGGCACCGAGTCGGTGC	GCAGAG	GCATTGGTGGTTCAGTGGTAGAATTCTCGCCTCCCACGCGGGAGACCCGGGTTCAATTCCCGGCCAATGCA	ATCTTGTGGAAAGGACGAAACACCGTTCCCAAACCACAACGGCCGTTTTAGAGCTAGAAATAGCAAGTTAAAATAAGGCTAGTCCGTTATCAACTTGAAAAAGTGGCACCGAGTCGGTGCGCAGAGGCATTGGTGGTTCAGTGGTAGAATTCTCGCCTCCCACGCGGGAGACCCGGGTTCAATTCCCGGCCAATGCAGCCGACGAGGTGCTACGCGAGTTTAAGAGCTATGCTGGAAACAGCAT	GTTCCCAAACCACAACGGCC	GCCGACGAGGTGCTACGCGA	non-essential	unclassified	non-essential + unclassified	121	96	85	155	264	94	57	36	97	94	72	126	133	30	1.71617	2.06274	1.79442	1.56174
DG0000441	GIpairs	Wildtype	979584041	GCTAGTTCAGATAAAACAACAGG	KosukeYusa	ADAD1	{0: 1, 1: 0, 2: 0, 3: 9, 4: 93}	4	122393612	122393634	-	Control	1077505712	CAGCTCCTTGGGGCGCGCGCGGG	KosukeYusa	PHLDA2	{0: 1, 1: 0, 2: 0, 3: 9, 4: 108}	11	2929215	2929237	+	Green	GTTTTAGAGCTAGAAATAGCAAGTTAAAATAAGGCTAGTCCGTTATCAACTTGAAAAAGTGGCACCGAGTCGGTGC	GCAGAG	GCATTGGTGGTTCAGTGGTAGAATTCTCGCCTCCCACGCGGGAGACCCGGGTTCAATTCCCGGCCAATGCA	ATCTTGTGGAAAGGACGAAACACCGCTAGTTCAGATAAAACAACGTTTTAGAGCTAGAAATAGCAAGTTAAAATAAGGCTAGTCCGTTATCAACTTGAAAAAGTGGCACCGAGTCGGTGCGCAGAGGCATTGGTGGTTCAGTGGTAGAATTCTCGCCTCCCACGCGGGAGACCCGGGTTCAATTCCCGGCCAATGCAGAGCTCCTTGGGGCGCGCGCGTTTAAGAGCTATGCTGGAAACAGCAT	GCTAGTTCAGATAAAACAAC	GAGCTCCTTGGGGCGCGCGC	non-essential	unclassified	non-essential + unclassified	232	194	165	179	303	164	94	125	241	237	203	277	263	90	1.07675	1.22784	1.00302	1.00574
DG0000442	GIpairs	Wildtype	979584041	GCTAGTTCAGATAAAACAACAGG	KosukeYusa	ADAD1	{0: 1, 1: 0, 2: 0, 3: 9, 4: 93}	4	122393612	122393634	-	Control	1077505693	GAGATCGACTTCCGCTGCGCGGG	KosukeYusa	PHLDA2	{0: 1, 1: 0, 2: 0, 3: 0, 4: 9}	11	2929108	2929130	-	Green	GTTTTAGAGCTAGAAATAGCAAGTTAAAATAAGGCTAGTCCGTTATCAACTTGAAAAAGTGGCACCGAGTCGGTGC	GCAGAG	GCATTGGTGGTTCAGTGGTAGAATTCTCGCCTCCCACGCGGGAGACCCGGGTTCAATTCCCGGCCAATGCA	ATCTTGTGGAAAGGACGAAACACCGCTAGTTCAGATAAAACAACGTTTTAGAGCTAGAAATAGCAAGTTAAAATAAGGCTAGTCCGTTATCAACTTGAAAAAGTGGCACCGAGTCGGTGCGCAGAGGCATTGGTGGTTCAGTGGTAGAATTCTCGCCTCCCACGCGGGAGACCCGGGTTCAATTCCCGGCCAATGCAGAGATCGACTTCCGCTGCGCGTTTAAGAGCTATGCTGGAAACAGCAT	GCTAGTTCAGATAAAACAAC	GAGATCGACTTCCGCTGCGC	non-essential	unclassified	non-essential + unclassified	140	198	180	224	330	191	57	106	140	133	207	245	251	64	1.13626	0.738082	1.17187	1.5231
DG0000443	GIpairs	Wildtype	979584041	GCTAGTTCAGATAAAACAACAGG	KosukeYusa	ADAD1	{0: 1, 1: 0, 2: 0, 3: 9, 4: 93}	4	122393612	122393634	-	Control	1077505689	CTGGAACGCGGCCATCGCGCTGG	KosukeYusa	PHLDA2	{0: 1, 1: 0, 2: 0, 3: 1, 4: 45}	11	2929076	2929098	-	Green	GTTTTAGAGCTAGAAATAGCAAGTTAAAATAAGGCTAGTCCGTTATCAACTTGAAAAAGTGGCACCGAGTCGGTGC	GCAGAG	GCATTGGTGGTTCAGTGGTAGAATTCTCGCCTCCCACGCGGGAGACCCGGGTTCAATTCCCGGCCAATGCA	ATCTTGTGGAAAGGACGAAACACCGCTAGTTCAGATAAAACAACGTTTTAGAGCTAGAAATAGCAAGTTAAAATAAGGCTAGTCCGTTATCAACTTGAAAAAGTGGCACCGAGTCGGTGCGCAGAGGCATTGGTGGTTCAGTGGTAGAATTCTCGCCTCCCACGCGGGAGACCCGGGTTCAATTCCCGGCCAATGCAGTGGAACGCGGCCATCGCGCGTTTAAGAGCTATGCTGGAAACAGCAT	GCTAGTTCAGATAAAACAAC	GTGGAACGCGGCCATCGCGC	non-essential	unclassified	non-essential + unclassified	195	134	158	123	196	147	85	105	197	193	212	279	223	63	1.33661	1.22757	1.01547	0.98455
DG0000444	GIpairs	Wildtype	979584041	GCTAGTTCAGATAAAACAACAGG	KosukeYusa	ADAD1	{0: 1, 1: 0, 2: 0, 3: 9, 4: 93}	4	122393612	122393634	-	Control	1077505733	CCCGACGAGGTGCTACGCGAGGG	Avana	PHLDA2	{0: 1, 1: 0, 2: 0, 3: 0, 4: 10}	11	2929333	2929355	-	Green	GTTTTAGAGCTAGAAATAGCAAGTTAAAATAAGGCTAGTCCGTTATCAACTTGAAAAAGTGGCACCGAGTCGGTGC	GCAGAG	GCATTGGTGGTTCAGTGGTAGAATTCTCGCCTCCCACGCGGGAGACCCGGGTTCAATTCCCGGCCAATGCA	ATCTTGTGGAAAGGACGAAACACCGCTAGTTCAGATAAAACAACGTTTTAGAGCTAGAAATAGCAAGTTAAAATAAGGCTAGTCCGTTATCAACTTGAAAAAGTGGCACCGAGTCGGTGCGCAGAGGCATTGGTGGTTCAGTGGTAGAATTCTCGCCTCCCACGCGGGAGACCCGGGTTCAATTCCCGGCCAATGCAGCCGACGAGGTGCTACGCGAGTTTAAGAGCTATGCTGGAAACAGCAT	GCTAGTTCAGATAAAACAAC	GCCGACGAGGTGCTACGCGA	non-essential	unclassified	non-essential + unclassified	12	1		7	10	12	2	5	2	8	9	9	19	4	0.684809	1.44495	1.68785	-1.58699
DG0000445	GIpairs	Wildtype	1058273326	AAAGAACGGTACATCCATAATGG	KosukeYusa	CYLC2	{0: 1, 1: 0, 2: 0, 3: 13, 4: 123}	9	103004734	103004756	-	Control	1077505712	CAGCTCCTTGGGGCGCGCGCGGG	KosukeYusa	PHLDA2	{0: 1, 1: 0, 2: 0, 3: 9, 4: 108}	11	2929215	2929237	+	Green	GTTTTAGAGCTAGAAATAGCAAGTTAAAATAAGGCTAGTCCGTTATCAACTTGAAAAAGTGGCACCGAGTCGGTGC	GCAGAG	GCATTGGTGGTTCAGTGGTAGAATTCTCGCCTCCCACGCGGGAGACCCGGGTTCAATTCCCGGCCAATGCA	ATCTTGTGGAAAGGACGAAACACCGAAGAACGGTACATCCATAAGTTTTAGAGCTAGAAATAGCAAGTTAAAATAAGGCTAGTCCGTTATCAACTTGAAAAAGTGGCACCGAGTCGGTGCGCAGAGGCATTGGTGGTTCAGTGGTAGAATTCTCGCCTCCCACGCGGGAGACCCGGGTTCAATTCCCGGCCAATGCAGAGCTCCTTGGGGCGCGCGCGTTTAAGAGCTATGCTGGAAACAGCAT	GAAGAACGGTACATCCATAA	GAGCTCCTTGGGGCGCGCGC	non-essential	unclassified	non-essential + unclassified	209	138	131	186	294	213	128	151	182	206	234	276	295	90	0.800755	0.806927	0.89731	0.516269
DG0000446	GIpairs	Wildtype	1058273326	AAAGAACGGTACATCCATAATGG	KosukeYusa	CYLC2	{0: 1, 1: 0, 2: 0, 3: 13, 4: 123}	9	103004734	103004756	-	Control	1077505693	GAGATCGACTTCCGCTGCGCGGG	KosukeYusa	PHLDA2	{0: 1, 1: 0, 2: 0, 3: 0, 4: 9}	11	2929108	2929130	-	Green	GTTTTAGAGCTAGAAATAGCAAGTTAAAATAAGGCTAGTCCGTTATCAACTTGAAAAAGTGGCACCGAGTCGGTGC	GCAGAG	GCATTGGTGGTTCAGTGGTAGAATTCTCGCCTCCCACGCGGGAGACCCGGGTTCAATTCCCGGCCAATGCA	ATCTTGTGGAAAGGACGAAACACCGAAGAACGGTACATCCATAAGTTTTAGAGCTAGAAATAGCAAGTTAAAATAAGGCTAGTCCGTTATCAACTTGAAAAAGTGGCACCGAGTCGGTGCGCAGAGGCATTGGTGGTTCAGTGGTAGAATTCTCGCCTCCCACGCGGGAGACCCGGGTTCAATTCCCGGCCAATGCAGAGATCGACTTCCGCTGCGCGTTTAAGAGCTATGCTGGAAACAGCAT	GAAGAACGGTACATCCATAA	GAGATCGACTTCCGCTGCGC	non-essential	unclassified	non-essential + unclassified	185	144	160	228	344	169	118	116	167	245	182	278	223	51	1.18891	1.00937	0.872935	1.3896
DG0000447	GIpairs	Wildtype	1058273326	AAAGAACGGTACATCCATAATGG	KosukeYusa	CYLC2	{0: 1, 1: 0, 2: 0, 3: 13, 4: 123}	9	103004734	103004756	-	Control	1077505689	CTGGAACGCGGCCATCGCGCTGG	KosukeYusa	PHLDA2	{0: 1, 1: 0, 2: 0, 3: 1, 4: 45}	11	2929076	2929098	-	Green	GTTTTAGAGCTAGAAATAGCAAGTTAAAATAAGGCTAGTCCGTTATCAACTTGAAAAAGTGGCACCGAGTCGGTGC	GCAGAG	GCATTGGTGGTTCAGTGGTAGAATTCTCGCCTCCCACGCGGGAGACCCGGGTTCAATTCCCGGCCAATGCA	ATCTTGTGGAAAGGACGAAACACCGAAGAACGGTACATCCATAAGTTTTAGAGCTAGAAATAGCAAGTTAAAATAAGGCTAGTCCGTTATCAACTTGAAAAAGTGGCACCGAGTCGGTGCGCAGAGGCATTGGTGGTTCAGTGGTAGAATTCTCGCCTCCCACGCGGGAGACCCGGGTTCAATTCCCGGCCAATGCAGTGGAACGCGGCCATCGCGCGTTTAAGAGCTATGCTGGAAACAGCAT	GAAGAACGGTACATCCATAA	GTGGAACGCGGCCATCGCGC	non-essential	unclassified	non-essential + unclassified	177	175	126	150	194	150	97	98	143	144	153	215	255	93	1.0608	1.18703	1.30678	0.810554
DG0000448	GIpairs	Wildtype	1058273326	AAAGAACGGTACATCCATAATGG	KosukeYusa	CYLC2	{0: 1, 1: 0, 2: 0, 3: 13, 4: 123}	9	103004734	103004756	-	Control	1077505733	CCCGACGAGGTGCTACGCGAGGG	Avana	PHLDA2	{0: 1, 1: 0, 2: 0, 3: 0, 4: 10}	11	2929333	2929355	-	Green	GTTTTAGAGCTAGAAATAGCAAGTTAAAATAAGGCTAGTCCGTTATCAACTTGAAAAAGTGGCACCGAGTCGGTGC	GCAGAG	GCATTGGTGGTTCAGTGGTAGAATTCTCGCCTCCCACGCGGGAGACCCGGGTTCAATTCCCGGCCAATGCA	ATCTTGTGGAAAGGACGAAACACCGAAGAACGGTACATCCATAAGTTTTAGAGCTAGAAATAGCAAGTTAAAATAAGGCTAGTCCGTTATCAACTTGAAAAAGTGGCACCGAGTCGGTGCGCAGAGGCATTGGTGGTTCAGTGGTAGAATTCTCGCCTCCCACGCGGGAGACCCGGGTTCAATTCCCGGCCAATGCAGCCGACGAGGTGCTACGCGAGTTTAAGAGCTATGCTGGAAACAGCAT	GAAGAACGGTACATCCATAA	GCCGACGAGGTGCTACGCGA	non-essential	unclassified	non-essential + unclassified	102	72	83	163	254	105	66	43	156	121	91	147	129	32	1.68655	1.56748	1.50025	1.05851
DG0000449	GIpairs	Wildtype	1167699476	GGGGTGTCCTTATTGACCACAGG	KosukeYusa	KLK12	{0: 1, 1: 0, 2: 0, 3: 5, 4: 72}	19	51034012	51034034	-	Control	1077505712	CAGCTCCTTGGGGCGCGCGCGGG	KosukeYusa	PHLDA2	{0: 1, 1: 0, 2: 0, 3: 9, 4: 108}	11	2929215	2929237	+	Green	GTTTTAGAGCTAGAAATAGCAAGTTAAAATAAGGCTAGTCCGTTATCAACTTGAAAAAGTGGCACCGAGTCGGTGC	GCAGAG	GCATTGGTGGTTCAGTGGTAGAATTCTCGCCTCCCACGCGGGAGACCCGGGTTCAATTCCCGGCCAATGCA	ATCTTGTGGAAAGGACGAAACACCGGGGTGTCCTTATTGACCACGTTTTAGAGCTAGAAATAGCAAGTTAAAATAAGGCTAGTCCGTTATCAACTTGAAAAAGTGGCACCGAGTCGGTGCGCAGAGGCATTGGTGGTTCAGTGGTAGAATTCTCGCCTCCCACGCGGGAGACCCGGGTTCAATTCCCGGCCAATGCAGAGCTCCTTGGGGCGCGCGCGTTTAAGAGCTATGCTGGAAACAGCAT	GGGGTGTCCTTATTGACCAC	GAGCTCCTTGGGGCGCGCGC	non-essential	unclassified	non-essential + unclassified	161	144	130	170	255	130	81	120	175	205	192	259	237	74	1.03862	0.761227	0.911881	0.857746
DG0000450	GIpairs	Wildtype	1167699476	GGGGTGTCCTTATTGACCACAGG	KosukeYusa	KLK12	{0: 1, 1: 0, 2: 0, 3: 5, 4: 72}	19	51034012	51034034	-	Control	1077505693	GAGATCGACTTCCGCTGCGCGGG	KosukeYusa	PHLDA2	{0: 1, 1: 0, 2: 0, 3: 0, 4: 9}	11	2929108	2929130	-	Green	GTTTTAGAGCTAGAAATAGCAAGTTAAAATAAGGCTAGTCCGTTATCAACTTGAAAAAGTGGCACCGAGTCGGTGC	GCAGAG	GCATTGGTGGTTCAGTGGTAGAATTCTCGCCTCCCACGCGGGAGACCCGGGTTCAATTCCCGGCCAATGCA	ATCTTGTGGAAAGGACGAAACACCGGGGTGTCCTTATTGACCACGTTTTAGAGCTAGAAATAGCAAGTTAAAATAAGGCTAGTCCGTTATCAACTTGAAAAAGTGGCACCGAGTCGGTGCGCAGAGGCATTGGTGGTTCAGTGGTAGAATTCTCGCCTCCCACGCGGGAGACCCGGGTTCAATTCCCGGCCAATGCAGAGATCGACTTCCGCTGCGCGTTTAAGAGCTATGCTGGAAACAGCAT	GGGGTGTCCTTATTGACCAC	GAGATCGACTTCCGCTGCGC	non-essential	unclassified	non-essential + unclassified	28	6	8	8	10	6	9	15	3	19	26	20	21	14	0.33128	1.19297	0.39929	-1.23451
DG0000451	GIpairs	Wildtype	1167699476	GGGGTGTCCTTATTGACCACAGG	KosukeYusa	KLK12	{0: 1, 1: 0, 2: 0, 3: 5, 4: 72}	19	51034012	51034034	-	Control	1077505689	CTGGAACGCGGCCATCGCGCTGG	KosukeYusa	PHLDA2	{0: 1, 1: 0, 2: 0, 3: 1, 4: 45}	11	2929076	2929098	-	Green	GTTTTAGAGCTAGAAATAGCAAGTTAAAATAAGGCTAGTCCGTTATCAACTTGAAAAAGTGGCACCGAGTCGGTGC	GCAGAG	GCATTGGTGGTTCAGTGGTAGAATTCTCGCCTCCCACGCGGGAGACCCGGGTTCAATTCCCGGCCAATGCA	ATCTTGTGGAAAGGACGAAACACCGGGGTGTCCTTATTGACCACGTTTTAGAGCTAGAAATAGCAAGTTAAAATAAGGCTAGTCCGTTATCAACTTGAAAAAGTGGCACCGAGTCGGTGCGCAGAGGCATTGGTGGTTCAGTGGTAGAATTCTCGCCTCCCACGCGGGAGACCCGGGTTCAATTCCCGGCCAATGCAGTGGAACGCGGCCATCGCGCGTTTAAGAGCTATGCTGGAAACAGCAT	GGGGTGTCCTTATTGACCAC	GTGGAACGCGGCCATCGCGC	non-essential	unclassified	non-essential + unclassified	267	189	212	196	317	157	134	172	219	215	206	268	313	88	0.571685	0.972386	0.7957	1.0004
DG0000452	GIpairs	Wildtype	1167699476	GGGGTGTCCTTATTGACCACAGG	KosukeYusa	KLK12	{0: 1, 1: 0, 2: 0, 3: 5, 4: 72}	19	51034012	51034034	-	Control	1077505733	CCCGACGAGGTGCTACGCGAGGG	Avana	PHLDA2	{0: 1, 1: 0, 2: 0, 3: 0, 4: 10}	11	2929333	2929355	-	Green	GTTTTAGAGCTAGAAATAGCAAGTTAAAATAAGGCTAGTCCGTTATCAACTTGAAAAAGTGGCACCGAGTCGGTGC	GCAGAG	GCATTGGTGGTTCAGTGGTAGAATTCTCGCCTCCCACGCGGGAGACCCGGGTTCAATTCCCGGCCAATGCA	ATCTTGTGGAAAGGACGAAACACCGGGGTGTCCTTATTGACCACGTTTTAGAGCTAGAAATAGCAAGTTAAAATAAGGCTAGTCCGTTATCAACTTGAAAAAGTGGCACCGAGTCGGTGCGCAGAGGCATTGGTGGTTCAGTGGTAGAATTCTCGCCTCCCACGCGGGAGACCCGGGTTCAATTCCCGGCCAATGCAGCCGACGAGGTGCTACGCGAGTTTAAGAGCTATGCTGGAAACAGCAT	GGGGTGTCCTTATTGACCAC	GCCGACGAGGTGCTACGCGA	non-essential	unclassified	non-essential + unclassified	138	161	108	195	360	88	52	61	128	123	144	160	187	47	1.31257	1.50543	1.53711	1.66634
DG0000453	GIpairs	Wildtype	979582957	AACTGGTGCAAGGCTGACACAGG	KosukeYusa	ADAD1	{0: 1, 1: 0, 2: 0, 3: 13, 4: 158}	4	122381108	122381130	-	Control	1077505712	CAGCTCCTTGGGGCGCGCGCGGG	KosukeYusa	PHLDA2	{0: 1, 1: 0, 2: 0, 3: 9, 4: 108}	11	2929215	2929237	+	Green	GTTTTAGAGCTAGAAATAGCAAGTTAAAATAAGGCTAGTCCGTTATCAACTTGAAAAAGTGGCACCGAGTCGGTGC	GCAGAG	GCATTGGTGGTTCAGTGGTAGAATTCTCGCCTCCCACGCGGGAGACCCGGGTTCAATTCCCGGCCAATGCA	ATCTTGTGGAAAGGACGAAACACCGACTGGTGCAAGGCTGACACGTTTTAGAGCTAGAAATAGCAAGTTAAAATAAGGCTAGTCCGTTATCAACTTGAAAAAGTGGCACCGAGTCGGTGCGCAGAGGCATTGGTGGTTCAGTGGTAGAATTCTCGCCTCCCACGCGGGAGACCCGGGTTCAATTCCCGGCCAATGCAGAGCTCCTTGGGGCGCGCGCGTTTAAGAGCTATGCTGGAAACAGCAT	GACTGGTGCAAGGCTGACAC	GAGCTCCTTGGGGCGCGCGC	non-essential	unclassified	non-essential + unclassified	278	318	239	232	329	242	184	182	303	215	282	386	368	113	1.01536	0.94937	0.947472	1.39048
DG0000454	GIpairs	Wildtype	979582957	AACTGGTGCAAGGCTGACACAGG	KosukeYusa	ADAD1	{0: 1, 1: 0, 2: 0, 3: 13, 4: 158}	4	122381108	122381130	-	Control	1077505693	GAGATCGACTTCCGCTGCGCGGG	KosukeYusa	PHLDA2	{0: 1, 1: 0, 2: 0, 3: 0, 4: 9}	11	2929108	2929130	-	Green	GTTTTAGAGCTAGAAATAGCAAGTTAAAATAAGGCTAGTCCGTTATCAACTTGAAAAAGTGGCACCGAGTCGGTGC	GCAGAG	GCATTGGTGGTTCAGTGGTAGAATTCTCGCCTCCCACGCGGGAGACCCGGGTTCAATTCCCGGCCAATGCA	ATCTTGTGGAAAGGACGAAACACCGACTGGTGCAAGGCTGACACGTTTTAGAGCTAGAAATAGCAAGTTAAAATAAGGCTAGTCCGTTATCAACTTGAAAAAGTGGCACCGAGTCGGTGCGCAGAGGCATTGGTGGTTCAGTGGTAGAATTCTCGCCTCCCACGCGGGAGACCCGGGTTCAATTCCCGGCCAATGCAGAGATCGACTTCCGCTGCGCGTTTAAGAGCTATGCTGGAAACAGCAT	GACTGGTGCAAGGCTGACAC	GAGATCGACTTCCGCTGCGC	non-essential	unclassified	non-essential + unclassified	155	224	147	188	337	175	120	126	186	307	213	253	254	88	0.935065	0.636823	0.941566	1.24476
DG0000455	GIpairs	Wildtype	979582957	AACTGGTGCAAGGCTGACACAGG	KosukeYusa	ADAD1	{0: 1, 1: 0, 2: 0, 3: 13, 4: 158}	4	122381108	122381130	-	Control	1077505689	CTGGAACGCGGCCATCGCGCTGG	KosukeYusa	PHLDA2	{0: 1, 1: 0, 2: 0, 3: 1, 4: 45}	11	2929076	2929098	-	Green	GTTTTAGAGCTAGAAATAGCAAGTTAAAATAAGGCTAGTCCGTTATCAACTTGAAAAAGTGGCACCGAGTCGGTGC	GCAGAG	GCATTGGTGGTTCAGTGGTAGAATTCTCGCCTCCCACGCGGGAGACCCGGGTTCAATTCCCGGCCAATGCA	ATCTTGTGGAAAGGACGAAACACCGACTGGTGCAAGGCTGACACGTTTTAGAGCTAGAAATAGCAAGTTAAAATAAGGCTAGTCCGTTATCAACTTGAAAAAGTGGCACCGAGTCGGTGCGCAGAGGCATTGGTGGTTCAGTGGTAGAATTCTCGCCTCCCACGCGGGAGACCCGGGTTCAATTCCCGGCCAATGCAGTGGAACGCGGCCATCGCGCGTTTAAGAGCTATGCTGGAAACAGCAT	GACTGGTGCAAGGCTGACAC	GTGGAACGCGGCCATCGCGC	non-essential	unclassified	non-essential + unclassified	192	167	260	156	206	186	104	167	252	239	217	266	250	67	0.603246	0.540518	0.514916	1.21281
DG0000456	GIpairs	Wildtype	979582957	AACTGGTGCAAGGCTGACACAGG	KosukeYusa	ADAD1	{0: 1, 1: 0, 2: 0, 3: 13, 4: 158}	4	122381108	122381130	-	Control	1077505733	CCCGACGAGGTGCTACGCGAGGG	Avana	PHLDA2	{0: 1, 1: 0, 2: 0, 3: 0, 4: 10}	11	2929333	2929355	-	Green	GTTTTAGAGCTAGAAATAGCAAGTTAAAATAAGGCTAGTCCGTTATCAACTTGAAAAAGTGGCACCGAGTCGGTGC	GCAGAG	GCATTGGTGGTTCAGTGGTAGAATTCTCGCCTCCCACGCGGGAGACCCGGGTTCAATTCCCGGCCAATGCA	ATCTTGTGGAAAGGACGAAACACCGACTGGTGCAAGGCTGACACGTTTTAGAGCTAGAAATAGCAAGTTAAAATAAGGCTAGTCCGTTATCAACTTGAAAAAGTGGCACCGAGTCGGTGCGCAGAGGCATTGGTGGTTCAGTGGTAGAATTCTCGCCTCCCACGCGGGAGACCCGGGTTCAATTCCCGGCCAATGCAGCCGACGAGGTGCTACGCGAGTTTAAGAGCTATGCTGGAAACAGCAT	GACTGGTGCAAGGCTGACAC	GCCGACGAGGTGCTACGCGA	non-essential	unclassified	non-essential + unclassified	222	225	151	252	548	133	115	137	208	249	198	280	265	79	0.960916	1.03316	0.882596	1.40572
DG0000457	GIpairs	Wildtype	1033379492	ATACCCAATAGAGTCCGAGGCGG	KosukeYusa	BRAF	{0: 1, 1: 0, 2: 0, 3: 1, 4: 30}	7	140800358	140800380	+	Green	1084053576	GAAGGCGAACTGTTTCATGACGG	KosukeYusa	RBM14	{0: 1, 1: 0, 2: 1, 3: 6, 4: 70}	11	66616815	66616837	-	Green	GTTTTAGAGCTAGAAATAGCAAGTTAAAATAAGGCTAGTCCGTTATCAACTTGAAAAAGTGGCACCGAGTCGGTGC	GCAGAG	GCATTGGTGGTTCAGTGGTAGAATTCTCGCCTCCCACGCGGGAGACCCGGGTTCAATTCCCGGCCAATGCA	ATCTTGTGGAAAGGACGAAACACCGTACCCAATAGAGTCCGAGGGTTTTAGAGCTAGAAATAGCAAGTTAAAATAAGGCTAGTCCGTTATCAACTTGAAAAAGTGGCACCGAGTCGGTGCGCAGAGGCATTGGTGGTTCAGTGGTAGAATTCTCGCCTCCCACGCGGGAGACCCGGGTTCAATTCCCGGCCAATGCAGAAGGCGAACTGTTTCATGAGTTTAAGAGCTATGCTGGAAACAGCAT	GTACCCAATAGAGTCCGAGG	GAAGGCGAACTGTTTCATGA	unclassified	unclassified	unclassified + unclassified	8	8		144	217	6	42	76	19	16	24	16	19	39	-2.24617	-2.79756	-2.01051	-2.29434
DG0000458	GIpairs	Wildtype	1033379492	ATACCCAATAGAGTCCGAGGCGG	KosukeYusa	BRAF	{0: 1, 1: 0, 2: 0, 3: 1, 4: 30}	7	140800358	140800380	+	Green	1084053605	ACGCGTCATCGAGTGTGACGTGG	KosukeYusa	RBM14	{0: 1, 1: 0, 2: 0, 3: 0, 4: 3}	11	66617029	66617051	+	Green	GTTTTAGAGCTAGAAATAGCAAGTTAAAATAAGGCTAGTCCGTTATCAACTTGAAAAAGTGGCACCGAGTCGGTGC	GCAGAG	GCATTGGTGGTTCAGTGGTAGAATTCTCGCCTCCCACGCGGGAGACCCGGGTTCAATTCCCGGCCAATGCA	ATCTTGTGGAAAGGACGAAACACCGTACCCAATAGAGTCCGAGGGTTTTAGAGCTAGAAATAGCAAGTTAAAATAAGGCTAGTCCGTTATCAACTTGAAAAAGTGGCACCGAGTCGGTGCGCAGAGGCATTGGTGGTTCAGTGGTAGAATTCTCGCCTCCCACGCGGGAGACCCGGGTTCAATTCCCGGCCAATGCAGCGCGTCATCGAGTGTGACGGTTTAAGAGCTATGCTGGAAACAGCAT	GTACCCAATAGAGTCCGAGG	GCGCGTCATCGAGTGTGACG	unclassified	unclassified	unclassified + unclassified	10	22	5	187	327	7	56	73	20	8	6	18	29	48	-2.02804	-2.44259	-1.3674	-1.19969
DG0000459	GIpairs	Wildtype	1033379492	ATACCCAATAGAGTCCGAGGCGG	KosukeYusa	BRAF	{0: 1, 1: 0, 2: 0, 3: 1, 4: 30}	7	140800358	140800380	+	Green	1084053577	GTTCTCGCGCATGTGCACGAAGG	KosukeYusa	RBM14	{0: 1, 1: 0, 2: 0, 3: 1, 4: 25}	11	66616833	66616855	-	Green	GTTTTAGAGCTAGAAATAGCAAGTTAAAATAAGGCTAGTCCGTTATCAACTTGAAAAAGTGGCACCGAGTCGGTGC	GCAGAG	GCATTGGTGGTTCAGTGGTAGAATTCTCGCCTCCCACGCGGGAGACCCGGGTTCAATTCCCGGCCAATGCA	ATCTTGTGGAAAGGACGAAACACCGTACCCAATAGAGTCCGAGGGTTTTAGAGCTAGAAATAGCAAGTTAAAATAAGGCTAGTCCGTTATCAACTTGAAAAAGTGGCACCGAGTCGGTGCGCAGAGGCATTGGTGGTTCAGTGGTAGAATTCTCGCCTCCCACGCGGGAGACCCGGGTTCAATTCCCGGCCAATGCAGTTCTCGCGCATGTGCACGAGTTTAAGAGCTATGCTGGAAACAGCAT	GTACCCAATAGAGTCCGAGG	GTTCTCGCGCATGTGCACGA	unclassified	unclassified	unclassified + unclassified	15	9	15	142	261	11	103	109	9	10	1	8	9	63	-3.68104	-2.46313	-3.52779	-2.81987
DG0000460	GIpairs	Wildtype	1033379492	ATACCCAATAGAGTCCGAGGCGG	KosukeYusa	BRAF	{0: 1, 1: 0, 2: 0, 3: 1, 4: 30}	7	140800358	140800380	+	Green	1084053581	GTGGCCGTGCAGGGCTTCGATGG	KosukeYusa	RBM14	{0: 1, 1: 0, 2: 0, 3: 4, 4: 91}	11	66616872	66616894	-	Green	GTTTTAGAGCTAGAAATAGCAAGTTAAAATAAGGCTAGTCCGTTATCAACTTGAAAAAGTGGCACCGAGTCGGTGC	GCAGAG	GCATTGGTGGTTCAGTGGTAGAATTCTCGCCTCCCACGCGGGAGACCCGGGTTCAATTCCCGGCCAATGCA	ATCTTGTGGAAAGGACGAAACACCGTACCCAATAGAGTCCGAGGGTTTTAGAGCTAGAAATAGCAAGTTAAAATAAGGCTAGTCCGTTATCAACTTGAAAAAGTGGCACCGAGTCGGTGCGCAGAGGCATTGGTGGTTCAGTGGTAGAATTCTCGCCTCCCACGCGGGAGACCCGGGTTCAATTCCCGGCCAATGCAGTGGCCGTGCAGGGCTTCGAGTTTAAGAGCTATGCTGGAAACAGCAT	GTACCCAATAGAGTCCGAGG	GTGGCCGTGCAGGGCTTCGA	unclassified	unclassified	unclassified + unclassified	12	26	1	100	171	19	66	77	19	11	16	10	13	53	-2.89427	-2.27204	-2.5447	-1.10623
DG0000461	GIpairs	Wildtype	1033379562	TTTGGATTACTTACTCAAGTTGG	KosukeYusa	BRAF	{0: 1, 1: 0, 2: 0, 3: 10, 4: 110}	7	140801398	140801420	+	Green	1084053576	GAAGGCGAACTGTTTCATGACGG	KosukeYusa	RBM14	{0: 1, 1: 0, 2: 1, 3: 6, 4: 70}	11	66616815	66616837	-	Green	GTTTTAGAGCTAGAAATAGCAAGTTAAAATAAGGCTAGTCCGTTATCAACTTGAAAAAGTGGCACCGAGTCGGTGC	GCAGAG	GCATTGGTGGTTCAGTGGTAGAATTCTCGCCTCCCACGCGGGAGACCCGGGTTCAATTCCCGGCCAATGCA	ATCTTGTGGAAAGGACGAAACACCGTTGGATTACTTACTCAAGTGTTTTAGAGCTAGAAATAGCAAGTTAAAATAAGGCTAGTCCGTTATCAACTTGAAAAAGTGGCACCGAGTCGGTGCGCAGAGGCATTGGTGGTTCAGTGGTAGAATTCTCGCCTCCCACGCGGGAGACCCGGGTTCAATTCCCGGCCAATGCAGAAGGCGAACTGTTTCATGAGTTTAAGAGCTATGCTGGAAACAGCAT	GTTGGATTACTTACTCAAGT	GAAGGCGAACTGTTTCATGA	unclassified	unclassified	unclassified + unclassified	21	7	15	133	225	4	54	62	38	38	22	27	47	71	-1.23543	-1.19217	-0.456335	-3.32642
DG0000462	GIpairs	Wildtype	1033379562	TTTGGATTACTTACTCAAGTTGG	KosukeYusa	BRAF	{0: 1, 1: 0, 2: 0, 3: 10, 4: 110}	7	140801398	140801420	+	Green	1084053605	ACGCGTCATCGAGTGTGACGTGG	KosukeYusa	RBM14	{0: 1, 1: 0, 2: 0, 3: 0, 4: 3}	11	66617029	66617051	+	Green	GTTTTAGAGCTAGAAATAGCAAGTTAAAATAAGGCTAGTCCGTTATCAACTTGAAAAAGTGGCACCGAGTCGGTGC	GCAGAG	GCATTGGTGGTTCAGTGGTAGAATTCTCGCCTCCCACGCGGGAGACCCGGGTTCAATTCCCGGCCAATGCA	ATCTTGTGGAAAGGACGAAACACCGTTGGATTACTTACTCAAGTGTTTTAGAGCTAGAAATAGCAAGTTAAAATAAGGCTAGTCCGTTATCAACTTGAAAAAGTGGCACCGAGTCGGTGCGCAGAGGCATTGGTGGTTCAGTGGTAGAATTCTCGCCTCCCACGCGGGAGACCCGGGTTCAATTCCCGGCCAATGCAGCGCGTCATCGAGTGTGACGGTTTAAGAGCTATGCTGGAAACAGCAT	GTTGGATTACTTACTCAAGT	GCGCGTCATCGAGTGTGACG	unclassified	unclassified	unclassified + unclassified	15	19	11	165	247	25	48	75	19	9	5	36	31	37	-1.10388	-1.92926	-1.31271	-1.03454
DG0000463	GIpairs	Wildtype	1033379562	TTTGGATTACTTACTCAAGTTGG	KosukeYusa	BRAF	{0: 1, 1: 0, 2: 0, 3: 10, 4: 110}	7	140801398	140801420	+	Green	1084053577	GTTCTCGCGCATGTGCACGAAGG	KosukeYusa	RBM14	{0: 1, 1: 0, 2: 0, 3: 1, 4: 25}	11	66616833	66616855	-	Green	GTTTTAGAGCTAGAAATAGCAAGTTAAAATAAGGCTAGTCCGTTATCAACTTGAAAAAGTGGCACCGAGTCGGTGC	GCAGAG	GCATTGGTGGTTCAGTGGTAGAATTCTCGCCTCCCACGCGGGAGACCCGGGTTCAATTCCCGGCCAATGCA	ATCTTGTGGAAAGGACGAAACACCGTTGGATTACTTACTCAAGTGTTTTAGAGCTAGAAATAGCAAGTTAAAATAAGGCTAGTCCGTTATCAACTTGAAAAAGTGGCACCGAGTCGGTGCGCAGAGGCATTGGTGGTTCAGTGGTAGAATTCTCGCCTCCCACGCGGGAGACCCGGGTTCAATTCCCGGCCAATGCAGTTCTCGCGCATGTGCACGAGTTTAAGAGCTATGCTGGAAACAGCAT	GTTGGATTACTTACTCAAGT	GTTCTCGCGCATGTGCACGA	unclassified	unclassified	unclassified + unclassified	24	7	4	172	217	15	40	83	21	22	18	27	33	64	-1.65089	-1.42106	-1.36969	-3.17798
DG0000464	GIpairs	Wildtype	1033379562	TTTGGATTACTTACTCAAGTTGG	KosukeYusa	BRAF	{0: 1, 1: 0, 2: 0, 3: 10, 4: 110}	7	140801398	140801420	+	Green	1084053581	GTGGCCGTGCAGGGCTTCGATGG	KosukeYusa	RBM14	{0: 1, 1: 0, 2: 0, 3: 4, 4: 91}	11	66616872	66616894	-	Green	GTTTTAGAGCTAGAAATAGCAAGTTAAAATAAGGCTAGTCCGTTATCAACTTGAAAAAGTGGCACCGAGTCGGTGC	GCAGAG	GCATTGGTGGTTCAGTGGTAGAATTCTCGCCTCCCACGCGGGAGACCCGGGTTCAATTCCCGGCCAATGCA	ATCTTGTGGAAAGGACGAAACACCGTTGGATTACTTACTCAAGTGTTTTAGAGCTAGAAATAGCAAGTTAAAATAAGGCTAGTCCGTTATCAACTTGAAAAAGTGGCACCGAGTCGGTGCGCAGAGGCATTGGTGGTTCAGTGGTAGAATTCTCGCCTCCCACGCGGGAGACCCGGGTTCAATTCCCGGCCAATGCAGTGGCCGTGCAGGGCTTCGAGTTTAAGAGCTATGCTGGAAACAGCAT	GTTGGATTACTTACTCAAGT	GTGGCCGTGCAGGGCTTCGA	unclassified	unclassified	unclassified + unclassified	24	34	25	89	160	26	40	71	34	33	25	36	26	55	-1.0258	-1.19846	-1.48001	-0.780197
DG0000465	GIpairs	Wildtype	1033379490	ACCATACCCAATAGAGTCCGAGG	KosukeYusa	BRAF	{0: 1, 1: 0, 2: 0, 3: 2, 4: 25}	7	140800355	140800377	+	Green	1084053576	GAAGGCGAACTGTTTCATGACGG	KosukeYusa	RBM14	{0: 1, 1: 0, 2: 1, 3: 6, 4: 70}	11	66616815	66616837	-	Green	GTTTTAGAGCTAGAAATAGCAAGTTAAAATAAGGCTAGTCCGTTATCAACTTGAAAAAGTGGCACCGAGTCGGTGC	GCAGAG	GCATTGGTGGTTCAGTGGTAGAATTCTCGCCTCCCACGCGGGAGACCCGGGTTCAATTCCCGGCCAATGCA	ATCTTGTGGAAAGGACGAAACACCGCCATACCCAATAGAGTCCGGTTTTAGAGCTAGAAATAGCAAGTTAAAATAAGGCTAGTCCGTTATCAACTTGAAAAAGTGGCACCGAGTCGGTGCGCAGAGGCATTGGTGGTTCAGTGGTAGAATTCTCGCCTCCCACGCGGGAGACCCGGGTTCAATTCCCGGCCAATGCAGAAGGCGAACTGTTTCATGAGTTTAAGAGCTATGCTGGAAACAGCAT	GCCATACCCAATAGAGTCCG	GAAGGCGAACTGTTTCATGA	unclassified	unclassified	unclassified + unclassified	11	3	16	96	143	12	58	66	1	6	1	14	18	32	-2.22619	-2.17053	-1.88373	-3.26158
DG0000466	GIpairs	Wildtype	1033379490	ACCATACCCAATAGAGTCCGAGG	KosukeYusa	BRAF	{0: 1, 1: 0, 2: 0, 3: 2, 4: 25}	7	140800355	140800377	+	Green	1084053605	ACGCGTCATCGAGTGTGACGTGG	KosukeYusa	RBM14	{0: 1, 1: 0, 2: 0, 3: 0, 4: 3}	11	66617029	66617051	+	Green	GTTTTAGAGCTAGAAATAGCAAGTTAAAATAAGGCTAGTCCGTTATCAACTTGAAAAAGTGGCACCGAGTCGGTGC	GCAGAG	GCATTGGTGGTTCAGTGGTAGAATTCTCGCCTCCCACGCGGGAGACCCGGGTTCAATTCCCGGCCAATGCA	ATCTTGTGGAAAGGACGAAACACCGCCATACCCAATAGAGTCCGGTTTTAGAGCTAGAAATAGCAAGTTAAAATAAGGCTAGTCCGTTATCAACTTGAAAAAGTGGCACCGAGTCGGTGCGCAGAGGCATTGGTGGTTCAGTGGTAGAATTCTCGCCTCCCACGCGGGAGACCCGGGTTCAATTCCCGGCCAATGCAGCGCGTCATCGAGTGTGACGGTTTAAGAGCTATGCTGGAAACAGCAT	GCCATACCCAATAGAGTCCG	GCGCGTCATCGAGTGTGACG	unclassified	unclassified	unclassified + unclassified	19	9	4	143	251	2	54	66	4	15	4	7	14	48	-3.1357	-1.42037	-2.22541	-2.43177
DG0000467	GIpairs	Wildtype	1033379490	ACCATACCCAATAGAGTCCGAGG	KosukeYusa	BRAF	{0: 1, 1: 0, 2: 0, 3: 2, 4: 25}	7	140800355	140800377	+	Green	1084053577	GTTCTCGCGCATGTGCACGAAGG	KosukeYusa	RBM14	{0: 1, 1: 0, 2: 0, 3: 1, 4: 25}	11	66616833	66616855	-	Green	GTTTTAGAGCTAGAAATAGCAAGTTAAAATAAGGCTAGTCCGTTATCAACTTGAAAAAGTGGCACCGAGTCGGTGC	GCAGAG	GCATTGGTGGTTCAGTGGTAGAATTCTCGCCTCCCACGCGGGAGACCCGGGTTCAATTCCCGGCCAATGCA	ATCTTGTGGAAAGGACGAAACACCGCCATACCCAATAGAGTCCGGTTTTAGAGCTAGAAATAGCAAGTTAAAATAAGGCTAGTCCGTTATCAACTTGAAAAAGTGGCACCGAGTCGGTGCGCAGAGGCATTGGTGGTTCAGTGGTAGAATTCTCGCCTCCCACGCGGGAGACCCGGGTTCAATTCCCGGCCAATGCAGTTCTCGCGCATGTGCACGAGTTTAAGAGCTATGCTGGAAACAGCAT	GCCATACCCAATAGAGTCCG	GTTCTCGCGCATGTGCACGA	unclassified	unclassified	unclassified + unclassified	11	12	17	165	224	11	69	84	2	5	7	10	21	49	-3.01838	-2.51417	-2.01554	-2.07014
DG0000468	GIpairs	Wildtype	1033379490	ACCATACCCAATAGAGTCCGAGG	KosukeYusa	BRAF	{0: 1, 1: 0, 2: 0, 3: 2, 4: 25}	7	140800355	140800377	+	Green	1084053581	GTGGCCGTGCAGGGCTTCGATGG	KosukeYusa	RBM14	{0: 1, 1: 0, 2: 0, 3: 4, 4: 91}	11	66616872	66616894	-	Green	GTTTTAGAGCTAGAAATAGCAAGTTAAAATAAGGCTAGTCCGTTATCAACTTGAAAAAGTGGCACCGAGTCGGTGC	GCAGAG	GCATTGGTGGTTCAGTGGTAGAATTCTCGCCTCCCACGCGGGAGACCCGGGTTCAATTCCCGGCCAATGCA	ATCTTGTGGAAAGGACGAAACACCGCCATACCCAATAGAGTCCGGTTTTAGAGCTAGAAATAGCAAGTTAAAATAAGGCTAGTCCGTTATCAACTTGAAAAAGTGGCACCGAGTCGGTGCGCAGAGGCATTGGTGGTTCAGTGGTAGAATTCTCGCCTCCCACGCGGGAGACCCGGGTTCAATTCCCGGCCAATGCAGTGGCCGTGCAGGGCTTCGAGTTTAAGAGCTATGCTGGAAACAGCAT	GCCATACCCAATAGAGTCCG	GTGGCCGTGCAGGGCTTCGA	unclassified	unclassified	unclassified + unclassified	15	24	16	106	207	31	51	82	25	7	13	17	20	44	-2.27192	-2.05649	-2.04837	-0.95362
DG0000469	GIpairs	Wildtype	1033390638	GTCCGCAGCCGAAGAGGCCGCGG	Avana	BRAF	{0: 1, 1: 0, 2: 1, 3: 5, 4: 58}	7	140924584	140924606	+	Green	1084053576	GAAGGCGAACTGTTTCATGACGG	KosukeYusa	RBM14	{0: 1, 1: 0, 2: 1, 3: 6, 4: 70}	11	66616815	66616837	-	Green	GTTTTAGAGCTAGAAATAGCAAGTTAAAATAAGGCTAGTCCGTTATCAACTTGAAAAAGTGGCACCGAGTCGGTGC	GCAGAG	GCATTGGTGGTTCAGTGGTAGAATTCTCGCCTCCCACGCGGGAGACCCGGGTTCAATTCCCGGCCAATGCA	ATCTTGTGGAAAGGACGAAACACCGTCCGCAGCCGAAGAGGCCGGTTTTAGAGCTAGAAATAGCAAGTTAAAATAAGGCTAGTCCGTTATCAACTTGAAAAAGTGGCACCGAGTCGGTGCGCAGAGGCATTGGTGGTTCAGTGGTAGAATTCTCGCCTCCCACGCGGGAGACCCGGGTTCAATTCCCGGCCAATGCAGAAGGCGAACTGTTTCATGAGTTTAAGAGCTATGCTGGAAACAGCAT	GTCCGCAGCCGAAGAGGCCG	GAAGGCGAACTGTTTCATGA	unclassified	unclassified	unclassified + unclassified	5		23	80	131	1	46	37		8	6	6	6	41	-2.50976	-2.38466	-2.50905
DG0000470	GIpairs	Wildtype	1033390638	GTCCGCAGCCGAAGAGGCCGCGG	Avana	BRAF	{0: 1, 1: 0, 2: 1, 3: 5, 4: 58}	7	140924584	140924606	+	Green	1084053605	ACGCGTCATCGAGTGTGACGTGG	KosukeYusa	RBM14	{0: 1, 1: 0, 2: 0, 3: 0, 4: 3}	11	66617029	66617051	+	Green	GTTTTAGAGCTAGAAATAGCAAGTTAAAATAAGGCTAGTCCGTTATCAACTTGAAAAAGTGGCACCGAGTCGGTGC	GCAGAG	GCATTGGTGGTTCAGTGGTAGAATTCTCGCCTCCCACGCGGGAGACCCGGGTTCAATTCCCGGCCAATGCA	ATCTTGTGGAAAGGACGAAACACCGTCCGCAGCCGAAGAGGCCGGTTTTAGAGCTAGAAATAGCAAGTTAAAATAAGGCTAGTCCGTTATCAACTTGAAAAAGTGGCACCGAGTCGGTGCGCAGAGGCATTGGTGGTTCAGTGGTAGAATTCTCGCCTCCCACGCGGGAGACCCGGGTTCAATTCCCGGCCAATGCAGCGCGTCATCGAGTGTGACGGTTTAAGAGCTATGCTGGAAACAGCAT	GTCCGCAGCCGAAGAGGCCG	GCGCGTCATCGAGTGTGACG	unclassified	unclassified	unclassified + unclassified	5	7	9	187	377	5	90	82	10	13	26	15	13	46	-2.44215	-3.5133	-2.63442	-2.70673
[truncated: 8,444 more rows]
[truncated: 11 more columns]
