# Supplementary material for: A next-generation dual guide CRISPR system for genetic interaction library screening
Source: Nat Commun. 2025 Dec 6;17:561. doi: 10.1038/s41467-025-67256-9 (PMC12808759; doi:10.1038/s41467-025-67256-9)
Supplement: Supplementary file 6 — Source Data [file 41467_2025_67256_MOESM6_ESM.xlsx]

## Sheet: Figure 1B
Figure 1B
	BFP			SNCA
	n=1	n=2	n=3	n=1	n=2	n=3
	TF060818	TF170918	TF101218	TF060818	TF170918	TF101218
SNCA-30Gly-BFP	92.4	87.34	92.46	94.71	91.69	94.64
BFP-30Gly-SNCA	89.74	89.05	89.72	96.01	92.34	92.95
SNCA-6Gly-BFP		91.91	88.18		96.34	93.56
BFP-6Gly-SNCA			95			96.05
SNCA-0Gly-BFP		96.34	95.58		92.67	91.86
BFP-0Gly-SNCA			69.84			94.08
BFP	97.57	96.56	97.34	5.64	5.09	3.08
SNCA	4.76	5.31	7.07	95.79	94.12	94.06
mock	4.91	5.51	6.97	6.5	4.17	3.03

## Sheet: Figure 3D
Figure 3D
	Polybrene CTRL			ASF1A-ASF1B			ASF1A-CYP2A13			CYP2A13-ASF1B			PLK1-CYP2A13
Time (days)	n=1	n=2	n=3	n=1	n=2	n=3	n=1	n=2	n=3	n=1	n=2	n=3	n=1	n=2	n=3
0	2.7454	2.3474	2.97644	3.43341	2.40193	3.01933	2.4283	3.18155	3.15927	2.87283	3.37966	3.34524	2.58284	3.26966	3.39106
0.5	3.45651	2.74761	3.52339	4.19706	2.99279	3.59703	2.80168	3.89028	3.71969	3.42032	4.30726	3.87911	2.85369	3.76512	3.60638
1	4.11929	3.55828	4.5148	4.88097	3.49565	4.37282	3.60704	4.68124	4.69776	4.14225	5.39081	4.83544	3.09306	3.99363	4.02619
1.5	5.47103	4.53423	5.82132	5.72682	4.25094	4.82432	4.28906	5.9137	5.79492	5.0961	6.78801	6.1325	3.33385	4.2755	4.3043
2	7.4721	5.82974	7.77897	6.67684	5.11363	5.33542	5.74246	7.63375	7.33669	6.91716	8.94078	7.57603	3.83732	4.76648	4.71314
2.5	10.1974	7.86527	10.5984	7.30752	5.86723	6.1306	7.23116	9.86673	9.9769	8.98744	11.7556	10.1403	4.25152	5.50652	4.80227
3	14.001	10.9029	14.6404	8.2248	6.52478	6.74502	9.75102	12.8139	12.9169	11.4278	15.5585	13.1067	4.79739	6.0795	5.66753
3.5	18.7159	14.9553	19.8358	9.08929	7.31889	7.52333	12.7622	16.8915	16.9714	14.6601	20.2509	17.0744	4.11097	6.93558	6.63744
4	24.4665	20.0229	25.8416	9.93726	8.07553	8.31615	16.5858	21.8581	21.8795	18.9604	25.8712	22.0034	4.78441	7.84095	7.73343
4.5	31.0339	26.2408	33.0115	10.536	8.81449	8.90521	20.8385	27.5742	27.563	23.4243	32.2649	27.5229	5.27472	8.87039	9.06911
5	38.8891	33.2348	41.1463	11.548	9.51918	9.74612	26.2629	33.9351	34.2426	29.5002	39.3664	34.2022	6.4538	9.99158	10.8954
5.5	47.6817	41.4003	50.1608	12.4442	10.0874	10.657	31.9448	41.4045	41.5752	35.3082	47.5239	41.3892	7.24893	11.4918	12.9374
6	56.6115	50.2146	59.5733	13.2685	10.817	11.511	38.6605	49.4042	49.7114	42.491	56.0553	49.4083	8.69248	13.1298	15.4076
	Polybrene CTRL												PLK1-CYP2A13												CNOT7-CNOT8												CNOT7-CYP2A13												CNOT8-CYP2A13
Time (days)	n=1	n=2	n=3	n=4	n=5	n=6	n=7	n=8	n=9	n=10	n=11	n=12	n=1	n=2	n=3	n=4	n=5	n=6	n=7	n=8	n=9	n=10	n=11	n=12	n=1	n=2	n=3	n=4	n=5	n=6	n=7	n=8	n=9	n=10	n=11	n=12	n=1	n=2	n=3	n=4	n=5	n=6	n=7	n=8	n=9	n=10	n=11	n=12	n=1
0	7.36627	7.82397	9.15188	7.88621	7.78572	9.33535	7.48008	7.47606	8.56118	7.47689	7.85873	8.95365	7.40763	7.62142	9.41901	9.8996	10.5924	8.03843	7.68525	7.82604	9.21863	9.45462	10.417	6.90228	7.49097	12.2791	8.20632	7.69264	7.95418	9.34763	8.16302	11.5594	8.34188	7.16028	7.26285	8.90799	10.9847	11.7663	18.009	10.3896	10.0549	8.74849	9.99663	12.0798	17.6508	9.37745	8.48458	8.15388	12.6524
1	11.3813	11.0306	12.0948	11.192	11.1928	12.62	10.6085	10.4035	11.7538	10.5047	10.516	11.6524	8.99207	9.04607	10.7112	11.6152	12.3564	9.54952	9.23912	9.31452	10.0169	10.8235	11.2876	7.9265	10.7968	14.3652	10.0454	10.3983	10.5113	10.9033	10.6724	13.1058	10.3621	9.17903	9.67912	10.9713	13.212	14.8219	20.3957	12.7273	13.7407	11.9649	13.1165	14.8923	19.4301	11.9724	11.2578	10.9991	14.4952
2	17.7071	17.607	18.4965	17.6554	17.4598	18.8837	16.9788	16.2167	17.8115	16.6108	16.5142	17.479	10.3536	10.5538	12.0124	12.4435	13.4069	10.9609	10.7509	11.1995	11.7958	12.4568	12.7865	9.21778	14.0726	17.7246	14.6332	14.1957	14.6547	15.3863	13.6191	16.798	14.1215	13.2865	13.6677	15.0846	19.4476	20.7251	26.4315	19.1774	20.0407	18.5464	18.9359	20.783	25.064	18.0308	17.3379	17.0949	20.4396
3	29.4126	28.3857	28.9697	27.5552	28.731	28.7573	27.276	25.8551	27.5594	26.1834	26.0782	27.7666	12.3938	12.3441	14.7807	14.9439	15.5549	13.2698	12.7574	13.5345	14.114	14.4794	15.4345	12.3658	19.5645	22.5098	20.1234	20.425	21.0001	21.2378	19.0281	21.5612	19.687	19.1715	19.1483	20.0186	30.1049	29.1245	34.7769	30.081	31.1652	29.0566	28.1815	31.0929	33.9979	28.4033	27.1614	27.0192	28.2498
4	46.6837	46.4979	46.4414	44.952	46.8122	46.1371	41.8291	41.8884	42.6119	41.7579	41.2775	43.3071	15.3133	15.5777	17.7241	17.9797	18.291	16.2709	15.7806	16.9575	17.102	18.7168	18.278	15.5688	27.9087	30.5714	28.4421	28.8115	29.9087	29.3415	26.5044	28.7125	28.1501	26.5261	27.1502	27.7081	45.0504	46.5954	49.4308	45.8762	47.7316	44.8858	42.6105	46.6899	46.8773	43.9001	42.9681	41.3905	41.9306
5	68.6072	67.6844	68.5427	66.6158	67.24	66.8644	61.1805	64.0019	61.3094	63.4755	61.8346	61.5532	19.6105	20.7253	22.954	24.1158	24.4693	22.0378	20.8562	21.6499	21.3936	24.6882	23.5554	19.8007	34.7534	37.6653	35.5256	35.5276	37.3461	36.3016	32.3037	33.9954	34.0542	33.3617	32.5333	35.3127	65.4303	64.689	68.6213	66.8685	69.2978	65.6114	60.9631	64.3577	63.9882	62.7569	61.4792	60.5057	59.8753
6	88.1085	87.7386	85.948	85.6141	86.7774	86.4188	80.1062	82.3019	80.0072	80.9686	80.683	80.3574	26.9384	29.0462	30.9374	30.8837	31.8336	29.8021	27.7735	29.1348	28.97	32.2218	30.8518	26.6855	42.3819	44.7929	43.4126	43.0468	43.7183	42.4333	37.6084	40.0385	39.8114	39.5529	37.8246	40.5651	82.4676	82.4109	84.3135	84.2465	86.4017	83.4818	78.4494	81.1146	80.8735	78.6024	79.4902	78.9943	78.6292
7	96.1921	95.8059	95.5577	95.133	95.3784	95.3423	90.812	93.1372	92.034	92.2423	92.2091	90.5404	35.6136	39.7387	42.0298	42.6627	42.6101	40.9906	38.4504	39.142	38.1523	44.2344	40.1238	35.5825	50.8683	52.5447	52.6705	52.2904	52.2911	52.3196	44.6386	47.3199	46.903	47.7634	44.7942	48.4057	93.0485	91.616	94.1726	93.5468	94.545	92.7973	88.8849	88.8567	89.6234	89.7932	91.1678	90.3509	89.5228
[truncated: 11 more columns]

## Sheet: Supp Figure 1A
Supplementary Figure 1A
		mock	SNCA	BFP	BFP-0Gly-SNCA	SNCA-0Gly-BFP	BFP-6Gly-SNCA	SNCA-6Gly-BFP	SNCA-30Gly-BFP	BFP-30Gly-SNCA
TF060818	n=1	3.2	4.52	96.5					90.1	87.8
TF170918	n=2	4.46	3.31	96		95.2		91.6	87.2	87.3
TF271118	n=3	4.53			48.7	86.9	86.9	74.2	79.3	75.7
TF101218	n=4	5.76	6.83	97.5	67.3	94.9	94.8	87.4	92.9	88

## Sheet: Supp Figure 3E
Supplementary Figure 3E
Polybrene CTRL			ASF1A-ASF1B			ASF1A-CYP2A13			CYP2A13-ASF1B			PLK1-CYP2A13
n=1	n=2	n=3	n=1	n=2	n=3	n=1	n=2	n=3	n=1	n=2	n=3	n=1	n=2	n=3
100	100	100	24.9883	20.0036	18.8407	87.7816	91.651	93.737	89.9871	96.9626	98.6343	25.5515	29.2416	36.2572
Polybrene CTRL			PLK1-CYP2A13			CNOT7-CNOT8			CNOT7-CYP2A13			CNOT8-CYP2A13
n=1	n=2	n=3	n=1	n=2	n=3	n=1	n=2	n=3	n=1	n=2	n=3	n=1	n=2	n=3
100	100	100	18.6799	16.9763	17.7789	70.9437	86.6161	80.3321	107.412	91.0444	102.444	107.735	79.951	98.9932
